# Supplementary material for: Studies in Lepiota (Agaricales, Verrucosporaceae): supporting the merger of Chamaemyces into Lepiota and proposing two new species
Source: MycoKeys. 2026 May 28;133:103–25. doi: 10.3897/mycokeys.133.186351 (PMC13237568; doi:10.3897/mycokeys.133.186351)
Supplement: XML Treatment for Lepiota [file mycokeys.133.186351-treatment1.xml]

<!DOCTYPE tp:taxon-treatment
  PUBLIC "-//TaxonX//DTD Taxonomic Treatment Publishing DTD v0 20100105//EN" "tax-treatment-NSO.dtd">
<tp:taxon-treatment xmlns:tp="http://www.plazi.org/taxpub"><tp:treatment-meta><kwd-group><label>Taxon classification</label><kwd>
                <named-content content-type="kingdom">Fungi</named-content>
              </kwd><kwd>
                <named-content content-type="order">Agaricales</named-content>
              </kwd><kwd>
                <named-content content-type="family">Agaricaceae</named-content>
              </kwd></kwd-group><mixed-citation publication-type="journal"><person-group><name><surname>Li</surname><given-names>Xing</given-names></name><name><surname>Chen</surname><given-names>Bin</given-names></name><name><surname>Qu</surname><given-names>Guohua</given-names></name><name><surname>An</surname><given-names>Mengya</given-names></name><name><surname>Liang</surname><given-names>Junfeng</given-names></name></person-group><article-title>Studies in <italic><tp:taxon-name><tp:taxon-name-part taxon-name-part-type="genus" reg="Lepiota">Lepiota</tp:taxon-name-part></tp:taxon-name></italic> (<italic><tp:taxon-name><tp:taxon-name-part taxon-name-part-type="order" reg="Agaricales">Agaricales</tp:taxon-name-part></tp:taxon-name></italic>, <italic><tp:taxon-name><tp:taxon-name-part taxon-name-part-type="family" reg="Verrucosporaceae">Verrucosporaceae</tp:taxon-name-part></tp:taxon-name></italic>): supporting the merger of <italic><tp:taxon-name><tp:taxon-name-part taxon-name-part-type="genus" reg="Chamaemyces">Chamaemyces</tp:taxon-name-part></tp:taxon-name></italic> into <italic><tp:taxon-name><tp:taxon-name-part taxon-name-part-type="genus" reg="Lepiota">Lepiota</tp:taxon-name-part></tp:taxon-name></italic> and proposing two new species</article-title><source>MycoKeys</source><day>28</day><month>05</month><year>2026</year><volume>133</volume><fpage>103</fpage><lpage>125</lpage><pub-id pub-id-type="doi">10.3897/mycokeys.133.186351</pub-id></mixed-citation></tp:treatment-meta><tp:nomenclature><tp:taxon-name><object-id xmlns:xlink="http://www.w3.org/1999/xlink" content-type="arpha" xlink:type="simple">3B9BB08C-23ED-51DB-98BA-3DE376D5BF48</object-id>
                    		<tp:taxon-name-part taxon-name-part-type="genus" reg="Lepiota">Lepiota</tp:taxon-name-part>
                    	</tp:taxon-name><tp:taxon-authority>(Pers.) Gray, Nat. Arr. Brit. Pl. 1: 601 (1821)</tp:taxon-authority></tp:nomenclature><tp:treatment-sec sec-type="Type species (typ. cons.)"><title>Type species (typ. cons.).</title><p><italic><tp:taxon-name><tp:taxon-name-part taxon-name-part-type="genus" reg="Agaricus">Agaricus</tp:taxon-name-part> <tp:taxon-name-part taxon-name-part-type="species" reg="colubrinus">colubrinus</tp:taxon-name-part></tp:taxon-name></italic> Pers. (= <italic><tp:taxon-name><tp:taxon-name-part taxon-name-part-type="genus" reg="Lepiota">Lepiota</tp:taxon-name-part> <tp:taxon-name-part taxon-name-part-type="species" reg="clypeolaria">clypeolaria</tp:taxon-name-part></tp:taxon-name></italic> (Bull.) P. Kumm.).</p><p>= <italic><tp:taxon-name><tp:taxon-name-part taxon-name-part-type="genus" reg="Chamaemyces">Chamaemyces</tp:taxon-name-part></tp:taxon-name></italic> Battarra ex Earle, Bull. New York Bot. Gard. 5: 446 (1909).</p><p>= <italic><tp:taxon-name><tp:taxon-name-part taxon-name-part-type="genus" reg="Lepiotella">Lepiotella</tp:taxon-name-part></tp:taxon-name></italic> (E.J. Gilbert) Konrad, Bull. Trimestriel Soc. Mycol. Fr. 50: 26 (1934), non <italic><tp:taxon-name><tp:taxon-name-part taxon-name-part-type="genus" reg="Lepiotella">Lepiotella</tp:taxon-name-part></tp:taxon-name></italic> J. Rick, Lilloa 2: 251, 1938 (= <italic><tp:taxon-name><tp:taxon-name-part taxon-name-part-type="genus" reg="Volvolepiota">Volvolepiota</tp:taxon-name-part></tp:taxon-name></italic> Singer).</p><p>= <italic><tp:taxon-name><tp:taxon-name-part taxon-name-part-type="genus" reg="Lepiota">Lepiota</tp:taxon-name-part></tp:taxon-name></italic> subgen. <italic><tp:taxon-name><tp:taxon-name-part taxon-name-part-type="genus" reg="Lepiotella">Lepiotella</tp:taxon-name-part></tp:taxon-name></italic> E.J. Gilbert, Le Genre <tp:taxon-name><tp:taxon-name-part taxon-name-part-type="genus" reg="Amanita">Amanita</tp:taxon-name-part></tp:taxon-name> Persoon: 159 (1918).</p><p>= <italic><tp:taxon-name><tp:taxon-name-part taxon-name-part-type="genus" reg="Drosella">Drosella</tp:taxon-name-part></tp:taxon-name></italic> Maire, Bull. Soc. Mycol. France 50: 15 (1934), nom. inval. (Art. 38.1(a) and 38.4, ICNafp Madrid Code; <xref ref-type="bibr" rid="B60">Turland et al. 2025</xref>).</p></tp:treatment-sec><tp:treatment-sec sec-type="Notes"><title>Notes.</title><p>The type species of <italic><tp:taxon-name><tp:taxon-name-part taxon-name-part-type="genus" reg="Chamaemyces">Chamaemyces</tp:taxon-name-part></tp:taxon-name></italic>, <italic><tp:taxon-name><tp:taxon-name-part taxon-name-part-type="genus" reg="Chamaemyces">C.</tp:taxon-name-part> <tp:taxon-name-part taxon-name-part-type="species" reg="fracidus">fracidus</tp:taxon-name-part></tp:taxon-name></italic>, was recently transferred to <italic><tp:taxon-name><tp:taxon-name-part taxon-name-part-type="genus" reg="Lepiota">Lepiota</tp:taxon-name-part></tp:taxon-name></italic> by <xref ref-type="bibr" rid="B27">Li et al. (2025a)</xref>, but its infrageneric placement remained unresolved. Comprehensive phylogenetic analyses with expanded sampling demonstrate that this species is robustly nested within <italic><tp:taxon-name><tp:taxon-name-part taxon-name-part-type="genus" reg="Lepiota">L.</tp:taxon-name-part></tp:taxon-name></italic> sect. <italic><tp:taxon-name><tp:taxon-name-part taxon-name-part-type="genus" reg="Lepiota"/><tp:taxon-name-part taxon-name-part-type="section" reg="Cristatae">Cristatae</tp:taxon-name-part></tp:taxon-name></italic>. This finding provides the first sectional placement of this species and supports the merger of <italic><tp:taxon-name><tp:taxon-name-part taxon-name-part-type="genus" reg="Chamaemyces">Chamaemyces</tp:taxon-name-part></tp:taxon-name></italic> (along with its synonyms <italic><tp:taxon-name><tp:taxon-name-part taxon-name-part-type="genus" reg="Lepiotella">Lepiotella</tp:taxon-name-part></tp:taxon-name></italic> and <italic><tp:taxon-name><tp:taxon-name-part taxon-name-part-type="genus" reg="Lepiota">L.</tp:taxon-name-part></tp:taxon-name></italic> subg. <italic><tp:taxon-name><tp:taxon-name-part taxon-name-part-type="genus" reg="Lepiotella">Lepiotella</tp:taxon-name-part></tp:taxon-name></italic>) into <italic><tp:taxon-name><tp:taxon-name-part taxon-name-part-type="genus" reg="Lepiota">Lepiota</tp:taxon-name-part></tp:taxon-name></italic> as established by <xref ref-type="bibr" rid="B27">Li et al. (2025a)</xref>.</p></tp:treatment-sec><ref-list><ref id="B60"><mixed-citation xmlns:xlink="http://www.w3.org/1999/xlink" xlink:type="simple">Turland NJ, Wiersema JH, Barrie FR, Gandhi KN, Gravendyck J, Greuter W, Hawksworth DL, Herendeen PS, Klopper RR, Knapp S, Kusber WH, Li DZ, May TW, Monro AM, Prado J, Price MJ, Smith GF, Zamora Sefioret JC (2025) International Code of Nomenclature for algae, fungi, and plants (Madrid Code). Regnum Vegetabile 162. University of Chicago Press, Chicago.</mixed-citation></ref><ref id="B27"><mixed-citation xmlns:xlink="http://www.w3.org/1999/xlink" xlink:type="simple">Li JX, Zhao RL, Phurbu D, Xing R, Liu DM, He MQ, Ling ZL, Han XX, Feng HY, Zhu XY, Yang WQ, Wang SH, Cao B (2025a) Disentangling taxonomic chaos in <italic><tp:taxon-name><tp:taxon-name-part taxon-name-part-type="family">Agaricaceae</tp:taxon-name-part></tp:taxon-name></italic> s.l.: an integrative phylogenomic framework with divergence dating reconstructs classification. Fungal Diversity 135: 745–881. <ext-link xlink:href="10.1007/s13225-025-00568-9" ext-link-type="doi" xlink:type="simple">https://doi.org/10.1007/s13225-025-00568-9</ext-link></mixed-citation></ref></ref-list></tp:taxon-treatment>
