# Supplementary material for: Studies in Lepiota (Agaricales, Verrucosporaceae): supporting the merger of Chamaemyces into Lepiota and proposing two new species
Source: MycoKeys. 2026 May 28;133:103–25. doi: 10.3897/mycokeys.133.186351 (PMC13237568; doi:10.3897/mycokeys.133.186351)
Supplement: XML Treatment for Lepiota fracida [file mycokeys.133.186351-treatment2.xml]

<!DOCTYPE tp:taxon-treatment
  PUBLIC "-//TaxonX//DTD Taxonomic Treatment Publishing DTD v0 20100105//EN" "tax-treatment-NSO.dtd">
<tp:taxon-treatment xmlns:tp="http://www.plazi.org/taxpub"><tp:treatment-meta><kwd-group><label>Taxon classification</label><kwd>
                <named-content content-type="kingdom">Fungi</named-content>
              </kwd><kwd>
                <named-content content-type="order">Agaricales</named-content>
              </kwd><kwd>
                <named-content content-type="family">Agaricaceae</named-content>
              </kwd></kwd-group><mixed-citation publication-type="journal"><person-group><name><surname>Li</surname><given-names>Xing</given-names></name><name><surname>Chen</surname><given-names>Bin</given-names></name><name><surname>Qu</surname><given-names>Guohua</given-names></name><name><surname>An</surname><given-names>Mengya</given-names></name><name><surname>Liang</surname><given-names>Junfeng</given-names></name></person-group><article-title>Studies in <italic><tp:taxon-name><tp:taxon-name-part taxon-name-part-type="genus" reg="Lepiota">Lepiota</tp:taxon-name-part></tp:taxon-name></italic> (<italic><tp:taxon-name><tp:taxon-name-part taxon-name-part-type="order" reg="Agaricales">Agaricales</tp:taxon-name-part></tp:taxon-name></italic>, <italic><tp:taxon-name><tp:taxon-name-part taxon-name-part-type="family" reg="Verrucosporaceae">Verrucosporaceae</tp:taxon-name-part></tp:taxon-name></italic>): supporting the merger of <italic><tp:taxon-name><tp:taxon-name-part taxon-name-part-type="genus" reg="Chamaemyces">Chamaemyces</tp:taxon-name-part></tp:taxon-name></italic> into <italic><tp:taxon-name><tp:taxon-name-part taxon-name-part-type="genus" reg="Lepiota">Lepiota</tp:taxon-name-part></tp:taxon-name></italic> and proposing two new species</article-title><source>MycoKeys</source><day>28</day><month>05</month><year>2026</year><volume>133</volume><fpage>103</fpage><lpage>125</lpage><pub-id pub-id-type="doi">10.3897/mycokeys.133.186351</pub-id></mixed-citation></tp:treatment-meta><tp:nomenclature><tp:taxon-name><object-id xmlns:xlink="http://www.w3.org/1999/xlink" content-type="arpha" xlink:type="simple">31FDE963-573A-5F9D-AE5D-C46DB53320A3</object-id>
                    		<tp:taxon-name-part taxon-name-part-type="genus" reg="Lepiota">Lepiota</tp:taxon-name-part> <tp:taxon-name-part taxon-name-part-type="species" reg="fracida">fracida</tp:taxon-name-part>
                    	
                    		<object-id xmlns:xlink="http://www.w3.org/1999/xlink" xlink:type="simple">Fungal Names: FN 572992</object-id>
                    	</tp:taxon-name><tp:taxon-authority>(Fr.) R.L. Zhao &amp; J.X. Li, Fungal Divers. 135: 829 (2025).</tp:taxon-authority></tp:nomenclature><tp:treatment-sec sec-type="Basionym"><title>Basionym.</title><p><italic><tp:taxon-name><tp:taxon-name-part taxon-name-part-type="genus" reg="Agaricus">Agaricus</tp:taxon-name-part> <tp:taxon-name-part taxon-name-part-type="species" reg="fracidus">fracidus</tp:taxon-name-part></tp:taxon-name></italic> Fr., Epicr. syst. mycol. (Upsaliae): 25 (1838).</p><p>≡ <italic><tp:taxon-name><tp:taxon-name-part taxon-name-part-type="genus" reg="Armillaria">Armillaria</tp:taxon-name-part> <tp:taxon-name-part taxon-name-part-type="species" reg="fracida">fracida</tp:taxon-name-part></tp:taxon-name></italic> (Fr.) Gillet, Hyménomycètes: 77 (1874).</p><p>≡ <italic><tp:taxon-name><tp:taxon-name-part taxon-name-part-type="genus" reg="Chamaemyces">Chamaemyces</tp:taxon-name-part> <tp:taxon-name-part taxon-name-part-type="species" reg="fracidus">fracidus</tp:taxon-name-part></tp:taxon-name></italic> (Fr.) Donk, Beih. Nova Hedwigia 5: 48 (1962).</p><p>≡ <italic><tp:taxon-name><tp:taxon-name-part taxon-name-part-type="genus" reg="Drosella">Drosella</tp:taxon-name-part> <tp:taxon-name-part taxon-name-part-type="species" reg="fracida">fracida</tp:taxon-name-part></tp:taxon-name></italic> (Fr.) Singer, Lilloa 22: 446 (1951), nom. inval.</p><p>= <italic><tp:taxon-name><tp:taxon-name-part taxon-name-part-type="genus" reg="Lepiota">Lepiota</tp:taxon-name-part> <tp:taxon-name-part taxon-name-part-type="species" reg="irrorata">irrorata</tp:taxon-name-part></tp:taxon-name></italic> Quél., Compt. Rend. Assoc. Franç. Avancem. Sci. 11: 387 (1883).</p><p>= <italic><tp:taxon-name><tp:taxon-name-part taxon-name-part-type="genus" reg="Lepiotella">Lepiotella</tp:taxon-name-part> <tp:taxon-name-part taxon-name-part-type="species" reg="irrorata">irrorata</tp:taxon-name-part></tp:taxon-name></italic> (Quél.) Konrad, Schweiz. Z. Pilzk. 12: 177 (1934).</p><p>= <italic><tp:taxon-name><tp:taxon-name-part taxon-name-part-type="genus" reg="Drosella">Drosella</tp:taxon-name-part> <tp:taxon-name-part taxon-name-part-type="species" reg="irrorata">irrorata</tp:taxon-name-part></tp:taxon-name></italic> (Quél.) Kühner &amp; Maire, Bull. Soc. Mycol. France 50: 15 (1934), nom. inval.</p></tp:treatment-sec><tp:treatment-sec sec-type="Sectional placement"><title>Sectional placement.</title><p><italic><tp:taxon-name><tp:taxon-name-part taxon-name-part-type="genus" reg="Lepiota">Lepiota</tp:taxon-name-part></tp:taxon-name></italic> sect. <italic><tp:taxon-name><tp:taxon-name-part taxon-name-part-type="genus" reg="Lepiota"/><tp:taxon-name-part taxon-name-part-type="section" reg="Cristatae">Cristatae</tp:taxon-name-part></tp:taxon-name></italic>.</p></tp:treatment-sec></tp:taxon-treatment>
