# Supplementary material for: Studies in Lepiota (Agaricales, Verrucosporaceae): supporting the merger of Chamaemyces into Lepiota and proposing two new species
Source: MycoKeys. 2026 May 28;133:103–25. doi: 10.3897/mycokeys.133.186351 (PMC13237568; doi:10.3897/mycokeys.133.186351)
Supplement: XML Treatment for Lepiota pallidovelata [file mycokeys.133.186351-treatment3.xml]

<!DOCTYPE tp:taxon-treatment
  PUBLIC "-//TaxonX//DTD Taxonomic Treatment Publishing DTD v0 20100105//EN" "tax-treatment-NSO.dtd">
<tp:taxon-treatment xmlns:tp="http://www.plazi.org/taxpub"><tp:treatment-meta><kwd-group><label>Taxon classification</label><kwd>
                <named-content content-type="kingdom">Fungi</named-content>
              </kwd><kwd>
                <named-content content-type="order">Agaricales</named-content>
              </kwd><kwd>
                <named-content content-type="family">Agaricaceae</named-content>
              </kwd></kwd-group><mixed-citation publication-type="journal"><person-group><name><surname>Li</surname><given-names>Xing</given-names></name><name><surname>Chen</surname><given-names>Bin</given-names></name><name><surname>Qu</surname><given-names>Guohua</given-names></name><name><surname>An</surname><given-names>Mengya</given-names></name><name><surname>Liang</surname><given-names>Junfeng</given-names></name></person-group><article-title>Studies in <italic><tp:taxon-name><tp:taxon-name-part taxon-name-part-type="genus" reg="Lepiota">Lepiota</tp:taxon-name-part></tp:taxon-name></italic> (<italic><tp:taxon-name><tp:taxon-name-part taxon-name-part-type="order" reg="Agaricales">Agaricales</tp:taxon-name-part></tp:taxon-name></italic>, <italic><tp:taxon-name><tp:taxon-name-part taxon-name-part-type="family" reg="Verrucosporaceae">Verrucosporaceae</tp:taxon-name-part></tp:taxon-name></italic>): supporting the merger of <italic><tp:taxon-name><tp:taxon-name-part taxon-name-part-type="genus" reg="Chamaemyces">Chamaemyces</tp:taxon-name-part></tp:taxon-name></italic> into <italic><tp:taxon-name><tp:taxon-name-part taxon-name-part-type="genus" reg="Lepiota">Lepiota</tp:taxon-name-part></tp:taxon-name></italic> and proposing two new species</article-title><source>MycoKeys</source><day>28</day><month>05</month><year>2026</year><volume>133</volume><fpage>103</fpage><lpage>125</lpage><pub-id pub-id-type="doi">10.3897/mycokeys.133.186351</pub-id></mixed-citation></tp:treatment-meta><tp:nomenclature><tp:taxon-name><object-id xmlns:xlink="http://www.w3.org/1999/xlink" content-type="arpha" xlink:type="simple">AB78F897-AE31-5610-A4AB-5D80D36AF55A</object-id>
                    		<tp:taxon-name-part taxon-name-part-type="genus" reg="Lepiota">Lepiota</tp:taxon-name-part> <tp:taxon-name-part taxon-name-part-type="species" reg="pallidovelata">pallidovelata</tp:taxon-name-part>
                    	
                    		<object-id xmlns:xlink="http://www.w3.org/1999/xlink" content-type="mycobank" xlink:type="simple">860343</object-id>
                    	</tp:taxon-name><tp:taxon-authority>X. Li &amp; J. F. Liang</tp:taxon-authority><tp:taxon-status xmlns:xlink="http://www.w3.org/1999/xlink" xlink:type="simple">sp. nov.</tp:taxon-status><xref ref-type="fig" rid="F2">Fig. 2</xref></tp:nomenclature><tp:treatment-sec sec-type="Holotype"><title>Holotype.</title><p>China • Jilin: Changchun City, Jinyuetan Park, 8 Jul 2004, <italic>J. R. Wang</italic> (holotype, HMJAU3547). GenBank: ITS = <ext-link xmlns:xlink="http://www.w3.org/1999/xlink" xlink:href="MK651643" ext-link-type="gen" xlink:type="simple">MK651643</ext-link>; LSU = <ext-link xmlns:xlink="http://www.w3.org/1999/xlink" xlink:href="MK651684" ext-link-type="gen" xlink:type="simple">MK651684</ext-link>; <italic>rpb</italic>2 = <ext-link xmlns:xlink="http://www.w3.org/1999/xlink" xlink:href="PX913186" ext-link-type="gen" xlink:type="simple">PX913186</ext-link>; <abbrev xmlns:xlink="http://www.w3.org/1999/xlink" xlink:title="mitochondrial small subunit region" xlink:type="simple">mtSSU</abbrev> = <ext-link xmlns:xlink="http://www.w3.org/1999/xlink" xlink:href="MK651732" ext-link-type="gen" xlink:type="simple">MK651732</ext-link>.</p><fig id="F2" position="float" orientation="portrait"><object-id xmlns:xlink="http://www.w3.org/1999/xlink" content-type="doi" xlink:type="simple">10.3897/mycokeys.133.186351.figure2</object-id><object-id xmlns:xlink="http://www.w3.org/1999/xlink" content-type="arpha" xlink:type="simple">E2532ECD-0CD2-5197-8E26-538F5370388A</object-id><label>Figure 2.</label><caption><p><italic><tp:taxon-name><tp:taxon-name-part taxon-name-part-type="genus" reg="Lepiota">Lepiota</tp:taxon-name-part> <tp:taxon-name-part taxon-name-part-type="species" reg="pallidovelata">pallidovelata</tp:taxon-name-part></tp:taxon-name></italic> (holotype, HMJAU3547). <bold>A</bold>. Basidiomata (paratype, HKAS52312); <bold>B</bold>. Basidiospores; <bold>C</bold>. Pileus covering; <bold>D</bold>. Cheilocystidia.</p></caption><graphic xmlns:xlink="http://www.w3.org/1999/xlink" xlink:href="mycokeys-133-103-g002.jpg" id="oo_1659823.jpg" position="float" orientation="portrait" xlink:type="simple"><uri content-type="original_file" xlink:type="simple">https://binary.pensoft.net/fig/1659823</uri></graphic></fig></tp:treatment-sec><tp:treatment-sec sec-type="Etymology"><title>Etymology.</title><p>pallidovelata (Latin), referring to the distinctive pale (whitish to light brown) squamules on the pileus and the persistent veil remnants at its margin.</p></tp:treatment-sec><tp:treatment-sec sec-type="Diagnosis"><title>Diagnosis.</title><p><italic><tp:taxon-name><tp:taxon-name-part taxon-name-part-type="genus" reg="Lepiota">Lepiota</tp:taxon-name-part> <tp:taxon-name-part taxon-name-part-type="species" reg="pallidovelata">pallidovelata</tp:taxon-name-part></tp:taxon-name></italic> is characterized by its small basidiomata, pileus with whitish to light brown squamules and veil remnants at the margin, penguin-shaped basidiospores with a suprahilar depression, clavate cheilocystidia, pileus covering a trichoderm composed of long elements (sometimes narrowing towards the apex) and a layer of short elements at their base.</p></tp:treatment-sec><tp:treatment-sec sec-type="Sectional placement"><title>Sectional placement.</title><p><italic><tp:taxon-name><tp:taxon-name-part taxon-name-part-type="genus" reg="Lepiota">Lepiota</tp:taxon-name-part></tp:taxon-name></italic> sect. <italic><tp:taxon-name><tp:taxon-name-part taxon-name-part-type="genus" reg="Lepiota">Lepiota</tp:taxon-name-part></tp:taxon-name></italic>.</p></tp:treatment-sec><tp:treatment-sec sec-type="Description"><title>Description.</title><p><bold><italic>Basidiomata</italic></bold> small (Fig. <xref ref-type="fig" rid="F2">2A</xref>). <bold><italic>Pileus</italic></bold> 1.5–2.5 cm in diam, initially campanulate, becoming convex, with a blunt, light brown to brown (6B3–6B5) umbo; around the umbo, the surface breaks up into concentric, felted patches to fibrillose squamules on whitish background; squamules becoming smaller and sparser towards the margin, whitish to light brown (6A2–6A4); margin exceeding lamellae, with whitish and fibrillose veil remnants. <bold><italic>Context</italic></bold> whitish, thin to slightly thick. <bold><italic>Lamellae</italic></bold> L = 40–60, l = 1–2, free, whitish, moderately to densely crowded, ventricose; lamella edge even. <bold><italic>Stipe</italic></bold> 2.5–6 × 0.2–0.4 cm, subcylindrical, hollow, narrow to apex, slightly thickened at the base, light brown to brown (5B3–5B4), nearly smooth above the annular zone, lower down with distinct lanate annular zone, below which covered with dense, whitish and floccose squamules. Smell and taste not recorded. Spore print whitish.</p><p><bold><italic>Basidiospores</italic></bold> (Fig. <xref ref-type="fig" rid="F2">2B</xref>) [80/4/4] (8.0)9.0–11.5(12.0) × 3.5–5.0(5.5) μm [<italic>Q</italic> = (2.00)2.10–2.88(3.14), <italic>Q</italic>av = 2.51 ± 0.26], penguin-shaped in side view, with suprahilar depression; adaxial side slightly convex; abaxial side nearly straight or sometimes slightly constricted; fusiform in front view; colorless, hyaline, smooth, slightly thick-walled, weakly dextrinoid, congophilous, not metachromatic in cresyl blue; apiculus tiny. <bold><italic>Basidia</italic></bold> 23–28 × 8–13 µm, clavate, 4-spored. <bold><italic>Cheilocystidia</italic></bold> (Fig. <xref ref-type="fig" rid="F2">2D</xref>) 12–26 × 5–9 μm, clavate, colorless, hyaline, thin-walled. <bold><italic>Pleurocystidia</italic></bold> absent. <bold><italic>Pileus covering</italic></bold> (Fig. <xref ref-type="fig" rid="F2">2C</xref>) a trichoderm composed of subcylindrical, sometimes narrow to apex, terminal elements 58–210 × 6–12 µm rarely bearing septa without clamp connections located in the middle to upper parts, with short and clavate elements at base that contain yellow-brownish intracellular pigment. <bold><italic>Clamp connections</italic></bold> present in all tissues.</p></tp:treatment-sec><tp:treatment-sec sec-type="Distribution"><title>Distribution.</title><p>(abbreviation: dist., below). Currently found in Jilin, Yunnan Province, and Beijing City, China.</p></tp:treatment-sec><tp:treatment-sec sec-type="Habitat"><title>Habitat.</title><p>Solitary, saprotrophic on decaying wood and leaf litter. The specimen from Yunnan was found on a decayed branch covered with the vine <italic><tp:taxon-name><tp:taxon-name-part taxon-name-part-type="genus" reg="Tetrastigma">Tetrastigma</tp:taxon-name-part> <tp:taxon-name-part taxon-name-part-type="species" reg="triphyllum">triphyllum</tp:taxon-name-part></tp:taxon-name></italic> and pine needles, indicating occurrence in a disturbed or forest-edge habitat. Its presence across temperate (Jilin, Beijing) to subtropical (Kunming, ca. 1900 m a.s.l.) mixed forests suggests broad environmental tolerance, potentially including adaptability to secondary environments.</p></tp:treatment-sec><tp:treatment-sec sec-type="Additional specimens examined (paratypes)"><title>Additional specimens examined (paratypes).</title><p>China • Jilin: Changchun City, Jinyuetan Park, 13 Jul 2004, <italic>J. R. Wang</italic> (HMJAU3533); • Beijing: Huairou County, Hongluo Temple, old-growth forest, 25 Aug 2000, <italic>T. Bau</italic> (HMJAU1310); • Yunnan: Kunming, Kunming Institute of Botany, 1 Aug 2007, <italic>Yang 4797</italic> (HKAS52312).</p></tp:treatment-sec><tp:treatment-sec sec-type="Nomenclatural note"><title>Nomenclatural note.</title><p>The epithet ‘submagnispora’ was provisionally registered in MycoBank (no. 860343). Following critical review, it is here formally amended to ‘<tp:taxon-name><tp:taxon-name-part taxon-name-part-type="genus" reg="Lepiota"/><tp:taxon-name-part taxon-name-part-type="species">pallidovelata</tp:taxon-name-part></tp:taxon-name>’ to more accurately reflect the diagnostic morphological features (i.e., the whitish squamules on the pileus with veil remnants).</p></tp:treatment-sec><tp:treatment-sec sec-type="Notes"><title>Notes.</title><p><italic><tp:taxon-name><tp:taxon-name-part taxon-name-part-type="genus" reg="Lepiota">Lepiota</tp:taxon-name-part> <tp:taxon-name-part taxon-name-part-type="species" reg="pallidovelata">pallidovelata</tp:taxon-name-part></tp:taxon-name></italic> is distinguished by its tiny basidiomata; blunt and light brown to brown umbonate pileus with whitish to light brown squamules and veil remnants at the margin; penguin-shaped basidiospores without a narrow apex; clavate cheilocystidia; and pileus covering a trichoderm composed of terminal elements, sometimes narrowing toward apex, and basal short elements.</p><p>Phylogenetic analysis recovers <italic><tp:taxon-name><tp:taxon-name-part taxon-name-part-type="genus" reg="Lepiota">L.</tp:taxon-name-part> <tp:taxon-name-part taxon-name-part-type="species" reg="pallidovelata">pallidovelata</tp:taxon-name-part></tp:taxon-name></italic> as sister to <italic><tp:taxon-name><tp:taxon-name-part taxon-name-part-type="genus" reg="Lepiota">L.</tp:taxon-name-part> <tp:taxon-name-part taxon-name-part-type="species" reg="attenuata">attenuata</tp:taxon-name-part></tp:taxon-name></italic> Jun F. Liang &amp; Zhu L. Yang with strong support. Both species share the characteristic penguin-shaped basidiospores and a trichodermal pileus covering. They are readily separable morphologically. <italic><tp:taxon-name><tp:taxon-name-part taxon-name-part-type="genus" reg="Lepiota">Lepiota</tp:taxon-name-part> <tp:taxon-name-part taxon-name-part-type="species" reg="attenuata">attenuata</tp:taxon-name-part></tp:taxon-name></italic> (dist., China: Yunnan) differs in its larger basidiomata, densely covered with brownish yellow to yellowish brown squamules on a whitish background, prominently striate pileus margin, and longer basidiospores that narrow toward the apex (<xref ref-type="bibr" rid="B32">Liang et al. 2011</xref>).</p><p>Several <italic><tp:taxon-name><tp:taxon-name-part taxon-name-part-type="genus" reg="Lepiota">Lepiota</tp:taxon-name-part></tp:taxon-name></italic> species share the penguin-shaped basidiospores and trichodermal pileus covering but can be distinguished from <italic><tp:taxon-name><tp:taxon-name-part taxon-name-part-type="genus" reg="Lepiota">L.</tp:taxon-name-part> <tp:taxon-name-part taxon-name-part-type="species" reg="pallidovelata">pallidovelata</tp:taxon-name-part></tp:taxon-name></italic> by distinct morphological features. <italic><tp:taxon-name><tp:taxon-name-part taxon-name-part-type="genus" reg="Lepiota">Lepiota</tp:taxon-name-part> <tp:taxon-name-part taxon-name-part-type="species" reg="magnispora">magnispora</tp:taxon-name-part></tp:taxon-name></italic> Murrill (dist., North America, Europe, and Asia) differs in having larger basidiomata, longer basidiospores (<italic>Q</italic>av = 3.29), and more diverse cheilocystidia (<xref ref-type="bibr" rid="B29">Liang 2007</xref>; <xref ref-type="bibr" rid="B75">Yang et al. 2019</xref>). <italic><tp:taxon-name><tp:taxon-name-part taxon-name-part-type="genus" reg="Lepiota">Lepiota</tp:taxon-name-part> <tp:taxon-name-part taxon-name-part-type="species" reg="thrombophora">thrombophora</tp:taxon-name-part></tp:taxon-name></italic> (Berk. &amp; Broome) Sacc. (dist., Sri Lanka; China: Yunnan, Hainan) can be distinguished by reddish brown to dark brown squamules, a striate pileus margin, whitish annulus, longer basidiospores, and a pileus covering rarely with basal short elements (<xref ref-type="bibr" rid="B1">Berkeley and Broome 1871</xref>; <xref ref-type="bibr" rid="B32">Liang et al. 2011</xref>). <italic><tp:taxon-name><tp:taxon-name-part taxon-name-part-type="genus" reg="Lepiota">Lepiota</tp:taxon-name-part> <tp:taxon-name-part taxon-name-part-type="species" reg="ampliocystidia">ampliocystidia</tp:taxon-name-part></tp:taxon-name></italic> Jun F. Liang (dist., China: Xizang) differs in its yellowish brown to dark brown squamules on a radially striate pileus margin, lack of veil remnants, whitish annulus, and more elongated basidiospores with a narrowed apex (<xref ref-type="bibr" rid="B30">Liang 2012</xref>).</p><p>Comparative analysis also reveals distinct morphological features distinguishing <italic><tp:taxon-name><tp:taxon-name-part taxon-name-part-type="genus" reg="Lepiota">L.</tp:taxon-name-part> <tp:taxon-name-part taxon-name-part-type="species" reg="pallidovelata">pallidovelata</tp:taxon-name-part></tp:taxon-name></italic> from other <italic><tp:taxon-name><tp:taxon-name-part taxon-name-part-type="genus" reg="Lepiota">Lepiota</tp:taxon-name-part></tp:taxon-name></italic> taxa. <italic><tp:taxon-name><tp:taxon-name-part taxon-name-part-type="genus" reg="Lepiota">Lepiota</tp:taxon-name-part> <tp:taxon-name-part taxon-name-part-type="species" reg="metulispora">metulispora</tp:taxon-name-part></tp:taxon-name></italic> (Berk. &amp; Broome) Sacc. (dist., Sri Lanka, India, and southern China, including Hunan and Hong Kong) differs from <italic><tp:taxon-name><tp:taxon-name-part taxon-name-part-type="genus" reg="Lepiota">L.</tp:taxon-name-part> <tp:taxon-name-part taxon-name-part-type="species" reg="pallidovelata">pallidovelata</tp:taxon-name-part></tp:taxon-name></italic> in its appressed, ochraceous buff squamules on a whitish background, striations on the margin of the pileus, stipe with a whitish annulus, longer basidiospores, and gradually narrowing terminal elements in the pileus covering (<xref ref-type="bibr" rid="B32">Liang et al. 2011</xref>). Moreover, <italic><tp:taxon-name><tp:taxon-name-part taxon-name-part-type="genus" reg="Lepiota">L.</tp:taxon-name-part> <tp:taxon-name-part taxon-name-part-type="species" reg="squamulodiffracta">squamulodiffracta</tp:taxon-name-part></tp:taxon-name></italic> Justo, Bizzi &amp; Angelini (dist., Dominican Republic) is distinguished from <italic><tp:taxon-name><tp:taxon-name-part taxon-name-part-type="genus" reg="Lepiota">L.</tp:taxon-name-part> <tp:taxon-name-part taxon-name-part-type="species" reg="pallidovelata">pallidovelata</tp:taxon-name-part></tp:taxon-name></italic> by its larger basidiomata, brown to orange-brown squamules on the pileus with a striate margin, the absence of veil remnants, and longer basidiospores (<xref ref-type="bibr" rid="B16">Justo et al. 2015</xref>).</p><p>Additionally, <italic><tp:taxon-name><tp:taxon-name-part taxon-name-part-type="genus" reg="Lepiota">L.</tp:taxon-name-part> <tp:taxon-name-part taxon-name-part-type="species" reg="cortinarius">cortinarius</tp:taxon-name-part></tp:taxon-name></italic> J.E. Lange (dist., Europe, North America, and Asia, including China: Henan, Sichuan, Yunnan, Xizang) can be distinguished from <italic><tp:taxon-name><tp:taxon-name-part taxon-name-part-type="genus" reg="Lepiota">L.</tp:taxon-name-part> <tp:taxon-name-part taxon-name-part-type="species" reg="pallidovelata">pallidovelata</tp:taxon-name-part></tp:taxon-name></italic> by its larger basidiomata, dense dark brown squamules, a distinctly cortinate pileus margin, diverse cheilocystidia, and a pileus covering with longer terminal elements (<xref ref-type="bibr" rid="B24">Lange 1915</xref>; <xref ref-type="bibr" rid="B29">Liang 2007</xref>).</p></tp:treatment-sec><ref-list><ref id="B32"><mixed-citation xmlns:xlink="http://www.w3.org/1999/xlink" xlink:type="simple">Liang JF, Yang ZL, Xu DP (2011) A new species of <italic><tp:taxon-name><tp:taxon-name-part taxon-name-part-type="genus">Lepiota</tp:taxon-name-part></tp:taxon-name></italic> from China. Mycologia 103(4): 820–830. <ext-link xlink:href="10.3852/10-216" ext-link-type="doi" xlink:type="simple">https://doi.org/10.3852/10-216</ext-link></mixed-citation></ref><ref id="B29"><mixed-citation xmlns:xlink="http://www.w3.org/1999/xlink" xlink:type="simple">Liang JF (2007) Study on taxonomy of <italic><tp:taxon-name><tp:taxon-name-part taxon-name-part-type="genus">Lepiota</tp:taxon-name-part></tp:taxon-name></italic> from China and molecular phylogeny of the genus with notes on population genetics of <italic><tp:taxon-name><tp:taxon-name-part taxon-name-part-type="genus">L.</tp:taxon-name-part> <tp:taxon-name-part taxon-name-part-type="species">cristata</tp:taxon-name-part></tp:taxon-name></italic>. PhD Thesis, Kunming Institute of Botany, Chinese Academy of Sciences, Kunming, China.</mixed-citation></ref><ref id="B75"><mixed-citation xmlns:xlink="http://www.w3.org/1999/xlink" xlink:type="simple">Yang ZL, Ge ZW, Liang JF (2019) Flora fungorum sinicorum. Vol. 52, <tp:taxon-name><tp:taxon-name-part taxon-name-part-type="kingdom">Fungi</tp:taxon-name-part></tp:taxon-name> lepiotoidei (<italic><tp:taxon-name><tp:taxon-name-part taxon-name-part-type="family">Agaricaceae</tp:taxon-name-part></tp:taxon-name></italic>). Science Press, Beijing.</mixed-citation></ref><ref id="B1"><mixed-citation xmlns:xlink="http://www.w3.org/1999/xlink" xlink:type="simple">Berkeley MJ, Broome CE (1871) The <italic><tp:taxon-name><tp:taxon-name-part taxon-name-part-type="kingdom">Fungi</tp:taxon-name-part></tp:taxon-name></italic> of Ceylon. (<italic><tp:taxon-name><tp:taxon-name-part taxon-name-part-type="class">Hymenomycetes</tp:taxon-name-part></tp:taxon-name></italic>, from <italic><tp:taxon-name><tp:taxon-name-part taxon-name-part-type="genus">Agaricus</tp:taxon-name-part></tp:taxon-name></italic> to <italic><tp:taxon-name><tp:taxon-name-part taxon-name-part-type="genus">Cantharellus</tp:taxon-name-part></tp:taxon-name></italic>). Journal of the Linnean Society of London, Botany 11(56): 510. <ext-link xlink:href="10.1111/j.1095-8339.1871.tb00163.x" ext-link-type="doi" xlink:type="simple">https://doi.org/10.1111/j.1095-8339.1871.tb00163.x</ext-link></mixed-citation></ref><ref id="B30"><mixed-citation xmlns:xlink="http://www.w3.org/1999/xlink" xlink:type="simple">Liang JF (2012) <italic><tp:taxon-name><tp:taxon-name-part taxon-name-part-type="genus">Lepiota</tp:taxon-name-part> <tp:taxon-name-part taxon-name-part-type="species">amplicystidiata</tp:taxon-name-part></tp:taxon-name></italic>, a new species from Tibet. Sydowia 64(2): 245–254.</mixed-citation></ref><ref id="B16"><mixed-citation xmlns:xlink="http://www.w3.org/1999/xlink" xlink:type="simple">Justo A, Angelini C, Bizzi A (2015) Two new species and a new record of <italic><tp:taxon-name><tp:taxon-name-part taxon-name-part-type="genus">Lepiota</tp:taxon-name-part></tp:taxon-name></italic> (<italic><tp:taxon-name><tp:taxon-name-part taxon-name-part-type="phylum">Basidiomycota</tp:taxon-name-part></tp:taxon-name></italic>, <italic><tp:taxon-name><tp:taxon-name-part taxon-name-part-type="order">Agaricales</tp:taxon-name-part></tp:taxon-name></italic>) from the Dominican Republic. Mycological Progress 14: 56. <ext-link xlink:href="10.1007/s11557-015-1080-9" ext-link-type="doi" xlink:type="simple">https://doi.org/10.1007/s11557-015-1080-9</ext-link></mixed-citation></ref><ref id="B24"><mixed-citation xmlns:xlink="http://www.w3.org/1999/xlink" xlink:type="simple">Lange JE (1915) Studies in the Agarics of Denmark. Part II. <italic><tp:taxon-name><tp:taxon-name-part taxon-name-part-type="genus">Amanita</tp:taxon-name-part></tp:taxon-name></italic>. <italic><tp:taxon-name><tp:taxon-name-part taxon-name-part-type="genus">Lepiota</tp:taxon-name-part></tp:taxon-name></italic>. <italic><tp:taxon-name><tp:taxon-name-part taxon-name-part-type="genus">Coprinus</tp:taxon-name-part></tp:taxon-name></italic>. Dansk Botanisk Arkiv 2(3): 1–60.</mixed-citation></ref></ref-list></tp:taxon-treatment>
