# Supplementary material for: Studies in Lepiota (Agaricales, Verrucosporaceae): supporting the merger of Chamaemyces into Lepiota and proposing two new species
Source: MycoKeys. 2026 May 28;133:103–25. doi: 10.3897/mycokeys.133.186351 (PMC13237568; doi:10.3897/mycokeys.133.186351)
Supplement: XML Treatment for Lepiota stillispora [file mycokeys.133.186351-treatment4.xml]

<!DOCTYPE tp:taxon-treatment
  PUBLIC "-//TaxonX//DTD Taxonomic Treatment Publishing DTD v0 20100105//EN" "tax-treatment-NSO.dtd">
<tp:taxon-treatment xmlns:tp="http://www.plazi.org/taxpub"><tp:treatment-meta><kwd-group><label>Taxon classification</label><kwd>
                <named-content content-type="kingdom">Fungi</named-content>
              </kwd><kwd>
                <named-content content-type="order">Agaricales</named-content>
              </kwd><kwd>
                <named-content content-type="family">Agaricaceae</named-content>
              </kwd></kwd-group><mixed-citation publication-type="journal"><person-group><name><surname>Li</surname><given-names>Xing</given-names></name><name><surname>Chen</surname><given-names>Bin</given-names></name><name><surname>Qu</surname><given-names>Guohua</given-names></name><name><surname>An</surname><given-names>Mengya</given-names></name><name><surname>Liang</surname><given-names>Junfeng</given-names></name></person-group><article-title>Studies in <italic><tp:taxon-name><tp:taxon-name-part taxon-name-part-type="genus" reg="Lepiota">Lepiota</tp:taxon-name-part></tp:taxon-name></italic> (<italic><tp:taxon-name><tp:taxon-name-part taxon-name-part-type="order" reg="Agaricales">Agaricales</tp:taxon-name-part></tp:taxon-name></italic>, <italic><tp:taxon-name><tp:taxon-name-part taxon-name-part-type="family" reg="Verrucosporaceae">Verrucosporaceae</tp:taxon-name-part></tp:taxon-name></italic>): supporting the merger of <italic><tp:taxon-name><tp:taxon-name-part taxon-name-part-type="genus" reg="Chamaemyces">Chamaemyces</tp:taxon-name-part></tp:taxon-name></italic> into <italic><tp:taxon-name><tp:taxon-name-part taxon-name-part-type="genus" reg="Lepiota">Lepiota</tp:taxon-name-part></tp:taxon-name></italic> and proposing two new species</article-title><source>MycoKeys</source><day>28</day><month>05</month><year>2026</year><volume>133</volume><fpage>103</fpage><lpage>125</lpage><pub-id pub-id-type="doi">10.3897/mycokeys.133.186351</pub-id></mixed-citation></tp:treatment-meta><tp:nomenclature><tp:taxon-name><object-id xmlns:xlink="http://www.w3.org/1999/xlink" content-type="arpha" xlink:type="simple">85A71D52-03E5-523E-8E2B-CD5D6AA8FF5B</object-id>
                    		<tp:taxon-name-part taxon-name-part-type="genus" reg="Lepiota">Lepiota</tp:taxon-name-part> <tp:taxon-name-part taxon-name-part-type="species" reg="stillispora">stillispora</tp:taxon-name-part>
                    	
                    		<object-id xmlns:xlink="http://www.w3.org/1999/xlink" content-type="mycobank" xlink:type="simple">860344</object-id>
                    	</tp:taxon-name><tp:taxon-authority>X. Li &amp; J. F. Liang</tp:taxon-authority><tp:taxon-status xmlns:xlink="http://www.w3.org/1999/xlink" xlink:type="simple">sp. nov.</tp:taxon-status><xref ref-type="fig" rid="F3">Fig. 3</xref></tp:nomenclature><tp:treatment-sec sec-type="Holotype"><title>Holotype.</title><p>China • Guangdong: Dongguan City, Dalingshan Forest Park, 100 m a.s.l., <named-content xmlns:xlink="http://www.w3.org/1999/xlink" content-type="dwc:verbatimCoordinates" xlink:type="simple">22°51'47.14"N, 113°45'14.56"E</named-content>, 8 Jun 2025, <italic>X. Li 056</italic> (holotype, RITF7953). GenBank: ITS = <ext-link xmlns:xlink="http://www.w3.org/1999/xlink" xlink:href="PX423621" ext-link-type="gen" xlink:type="simple">PX423621</ext-link>; LSU = <ext-link xmlns:xlink="http://www.w3.org/1999/xlink" xlink:href="PX423622" ext-link-type="gen" xlink:type="simple">PX423622</ext-link>; <italic>rpb2</italic> = <ext-link xmlns:xlink="http://www.w3.org/1999/xlink" xlink:href="PX913184" ext-link-type="gen" xlink:type="simple">PX913184</ext-link>; <abbrev xmlns:xlink="http://www.w3.org/1999/xlink" xlink:title="mitochondrial small subunit region" xlink:type="simple">mtSSU</abbrev> = <ext-link xmlns:xlink="http://www.w3.org/1999/xlink" xlink:href="PX423648" ext-link-type="gen" xlink:type="simple">PX423648</ext-link>.</p><fig id="F3" position="float" orientation="portrait"><object-id xmlns:xlink="http://www.w3.org/1999/xlink" content-type="doi" xlink:type="simple">10.3897/mycokeys.133.186351.figure3</object-id><object-id xmlns:xlink="http://www.w3.org/1999/xlink" content-type="arpha" xlink:type="simple">55DC0A03-1A31-539F-B324-5F856A2BE336</object-id><label>Figure 3.</label><caption><p><italic><tp:taxon-name><tp:taxon-name-part taxon-name-part-type="genus" reg="Lepiota">Lepiota</tp:taxon-name-part> <tp:taxon-name-part taxon-name-part-type="species" reg="stillispora">stillispora</tp:taxon-name-part></tp:taxon-name></italic>. <bold>A</bold>. Basidiomata (HKAS50113); <bold>B, C</bold>. Basidiomata (holotype, RITF7953); <bold>D</bold>. Basidiospores; <bold>E</bold>. Cheilocystidia; <bold>F</bold>. Pileus covering.</p></caption><graphic xmlns:xlink="http://www.w3.org/1999/xlink" xlink:href="mycokeys-133-103-g003.jpg" id="oo_1659824.jpg" position="float" orientation="portrait" xlink:type="simple"><uri content-type="original_file" xlink:type="simple">https://binary.pensoft.net/fig/1659824</uri></graphic></fig></tp:treatment-sec><tp:treatment-sec sec-type="Etymology"><title>Etymology.</title><p>stillispora (Latin), referring to the droplet-shaped basidiospores.</p></tp:treatment-sec><tp:treatment-sec sec-type="Diagnosis"><title>Diagnosis.</title><p><italic><tp:taxon-name><tp:taxon-name-part taxon-name-part-type="genus" reg="Lepiota">Lepiota</tp:taxon-name-part> <tp:taxon-name-part taxon-name-part-type="species" reg="stillispora">stillispora</tp:taxon-name-part></tp:taxon-name></italic> can be recognized by its dark brownish umbonate and yellowish-brown squamules on the pileus, droplet-shaped (lacrymoid) basidiospores, clavate cheilocystidia, pileus covering a trichoderm composed of terminal elements that are sometimes swollen in the middle and acuminate at the apex, and clamp connections present in all tissues.</p></tp:treatment-sec><tp:treatment-sec sec-type="Sectional placement"><title>Sectional placement.</title><p><italic><tp:taxon-name><tp:taxon-name-part taxon-name-part-type="genus" reg="Lepiota">Lepiota</tp:taxon-name-part></tp:taxon-name></italic> sect. <italic><tp:taxon-name><tp:taxon-name-part taxon-name-part-type="genus" reg="Lepiota"/><tp:taxon-name-part taxon-name-part-type="section" reg="Helveolae">Helveolae</tp:taxon-name-part></tp:taxon-name></italic>.</p></tp:treatment-sec><tp:treatment-sec sec-type="Description"><title>Description.</title><p><bold><italic>Basidiomata</italic></bold> small (Fig. <xref ref-type="fig" rid="F3">3A–C</xref>). <bold><italic>Pileus</italic></bold> 1.6–3.5 cm in diam, campanulate when young, expanding to plano-convex; with a dark brownish (5C3–5C7) umbo on a dirty-white background; the central region sometimes splitting radially into three lobes at maturity, gradually splitting towards the edge into smaller and yellowish-brown (5B3–5B6) fibrillose squamules; with floccose velar remnants at the margin, sometimes exceeding lamellae. <bold><italic>Lamellae</italic></bold> L = 40–60, l = 1–2, moderately crowded, free, whitish, ventricose; edge eroded. <bold><italic>Stipe</italic></bold> 2.5–3.5 × 0.2–0.4 cm, subcylindrical, thickening towards base, hollow, whitish and smooth above annulus, with brownish (5A3–5A5) squamules below annulus. <bold><italic>Annulus</italic></bold> whitish, ephemeral. Odor not distinct. Taste not recorded. Spore print white.</p><p><bold><italic>Basidiospores</italic></bold> (Fig. <xref ref-type="fig" rid="F3">3D</xref>) [40/2/2] 6.5–9.5 × 3.0–5.0 μm [<italic>Q</italic> = (1.51)1.62–2.38(2.47), <italic>Q</italic>av = 2.00 ± 0.38], droplet-shaped or lacrymoid in side view, with suprahilar depression or not; adaxial side usually convex, sometimes substraight, abaxial side often not sunken; bullet-shaped or droplet-shaped in front view; colorless, hyaline, smooth, slightly thick-walled, dextrinoid, light red in Congo red, not metachromatic in cresyl blue; apiculus tiny. <bold><italic>Basidia</italic></bold> 18–31 × 7–10 µm, narrowly clavate or subcylindrical, 4-spored. <bold><italic>Cheilocystidia</italic></bold> (Fig. <xref ref-type="fig" rid="F3">3E</xref>) 15–35 × 5–11 µm, clavate, colorless, hyaline, thin-walled, often densely arranged into a sterile lamella edge. <bold><italic>Pleurocystidia</italic></bold> absent. <bold><italic>Pileus covering</italic></bold> (Fig. <xref ref-type="fig" rid="F3">3F</xref>) a trichoderm made up of subcylindrical or narrowly clavate, sometimes swollen in the middle part and acuminate on the apex, terminal elements 126–188 × 6–25 µm, lacking a layer of short elements, with yellow-brownish intracellular pigment; base sometimes with pale yellowish-brown to yellowish-brown extracellular pigment. <bold><italic>Clamp connections</italic></bold> present in all tissues.</p></tp:treatment-sec><tp:treatment-sec sec-type="Distribution"><title>Distribution.</title><p>Currently known from Guangdong and Yunnan provinces, China.</p></tp:treatment-sec><tp:treatment-sec sec-type="Habitat"><title>Habitat.</title><p>Saprotrophic, solitary on the ground in evergreen monsoon rainforest of limestone mountains in summer.</p></tp:treatment-sec><tp:treatment-sec sec-type="Additional specimens examined"><title>Additional specimens examined.</title><p>China • Yunnan: Mengla County, Menglun Town, Lushilin Park, 11 Jul 2006, <italic>J. F. Liang 397</italic> (paratype, HKAS50113).</p></tp:treatment-sec><tp:treatment-sec sec-type="Notes"><title>Notes.</title><p>The main characteristics of <italic><tp:taxon-name><tp:taxon-name-part taxon-name-part-type="genus" reg="Lepiota">L.</tp:taxon-name-part> <tp:taxon-name-part taxon-name-part-type="species" reg="stillispora">stillispora</tp:taxon-name-part></tp:taxon-name></italic> are small basidiomata, yellowish brown squamules on the pileus, droplet-shaped or lacrymoid basidiospores, clavate cheilocystidia, and a pileus covering that is a trichoderm composed of terminal elements, sometimes narrowing toward the apex, without short elements at the base.</p><p>The basidiospores of <italic><tp:taxon-name><tp:taxon-name-part taxon-name-part-type="genus" reg="Lepiota">L.</tp:taxon-name-part> <tp:taxon-name-part taxon-name-part-type="species" reg="stillispora">stillispora</tp:taxon-name-part></tp:taxon-name></italic> are similar to those of <italic><tp:taxon-name><tp:taxon-name-part taxon-name-part-type="genus" reg="Lepiota">L.</tp:taxon-name-part> <tp:taxon-name-part taxon-name-part-type="species" reg="catenariocystidia">catenariocystidia</tp:taxon-name-part></tp:taxon-name></italic> Han C. Wang &amp; Zhu L. Yang (dist., China: Yunnan), but the latter differs in having dark gray and tomentose squamules, cheilocystidia often in chains, and narrower terminal elements of the pileus covering (<xref ref-type="bibr" rid="B70">Wang and Yang 2005</xref>).</p><p><italic><tp:taxon-name><tp:taxon-name-part taxon-name-part-type="genus" reg="Lepiota">Lepiota</tp:taxon-name-part> <tp:taxon-name-part taxon-name-part-type="species" reg="stillispora">stillispora</tp:taxon-name-part></tp:taxon-name></italic> shows morphological differences when compared to some related species. Unlike <italic><tp:taxon-name><tp:taxon-name-part taxon-name-part-type="genus" reg="Lepiota">L.</tp:taxon-name-part> <tp:taxon-name-part taxon-name-part-type="species" reg="himalayensis">himalayensis</tp:taxon-name-part></tp:taxon-name></italic> Khalid &amp; Razaq (dist., Pakistan), which has larger basidiomata, dark brown to blackish squamules on the pileus, and shorter and narrower terminal elements of the pileus covering (<xref ref-type="bibr" rid="B44">Razaq et al. 2012</xref>), <italic><tp:taxon-name><tp:taxon-name-part taxon-name-part-type="genus" reg="Lepiota">L.</tp:taxon-name-part> <tp:taxon-name-part taxon-name-part-type="species" reg="stillispora">stillispora</tp:taxon-name-part></tp:taxon-name></italic> possesses small basidiomata, yellowish brown squamules on the pileus, and longer and thicker terminal elements of the pileus covering. <italic><tp:taxon-name><tp:taxon-name-part taxon-name-part-type="genus" reg="Lepiota">Lepiota</tp:taxon-name-part> <tp:taxon-name-part taxon-name-part-type="species" reg="rubella">rubella</tp:taxon-name-part></tp:taxon-name></italic> Bres. (dist., Europe) is characterized by narrower terminal elements of the pileus covering, narrowly clavate cheilocystidia, and smaller basidiospores (<xref ref-type="bibr" rid="B67">Vellinga et al. 1998</xref>) than <italic><tp:taxon-name><tp:taxon-name-part taxon-name-part-type="genus" reg="Lepiota">L.</tp:taxon-name-part> <tp:taxon-name-part taxon-name-part-type="species" reg="stillispora">stillispora</tp:taxon-name-part></tp:taxon-name></italic>. Additionally, <italic><tp:taxon-name><tp:taxon-name-part taxon-name-part-type="genus" reg="Lepiota">L.</tp:taxon-name-part> <tp:taxon-name-part taxon-name-part-type="species" reg="stillispora">stillispora</tp:taxon-name-part></tp:taxon-name></italic> differs from <italic><tp:taxon-name><tp:taxon-name-part taxon-name-part-type="genus" reg="Lepiota">L.</tp:taxon-name-part> <tp:taxon-name-part taxon-name-part-type="species" reg="brunneosquamulosa">brunneosquamulosa</tp:taxon-name-part></tp:taxon-name></italic> Jun F. Liang &amp; Zhu L. Yang (dist., China: Yunnan) in that the latter has smaller basidiospores, no cheilocystidia, and a pileus covering with longer terminal elements that taper toward the apex (<xref ref-type="bibr" rid="B33">Liang et al. 2018</xref>).</p><p>Furthermore, <italic><tp:taxon-name><tp:taxon-name-part taxon-name-part-type="genus" reg="Lepiota">L.</tp:taxon-name-part> <tp:taxon-name-part taxon-name-part-type="species" reg="brunneoincarnata">brunneoincarnata</tp:taxon-name-part></tp:taxon-name></italic> Chodat &amp; C. Martín (dist., Europe and Asia, including Pakistan and China) and <italic><tp:taxon-name><tp:taxon-name-part taxon-name-part-type="genus" reg="Lepiota">L.</tp:taxon-name-part> <tp:taxon-name-part taxon-name-part-type="species" reg="stillispora">stillispora</tp:taxon-name-part></tp:taxon-name></italic> exhibit clear morphological differences. The former differs from the latter by bearing larger basidiomata, grayish brown to blackish brown squamules on the pileus, and wider basidiospores (<xref ref-type="bibr" rid="B29">Liang 2007</xref>; <xref ref-type="bibr" rid="B75">Yang et al. 2019</xref>).</p><p>Phylogenetic analysis confirms the close relationship between <italic><tp:taxon-name><tp:taxon-name-part taxon-name-part-type="genus" reg="Lepiota">L.</tp:taxon-name-part> <tp:taxon-name-part taxon-name-part-type="species" reg="stillispora">stillispora</tp:taxon-name-part></tp:taxon-name></italic> and <italic><tp:taxon-name><tp:taxon-name-part taxon-name-part-type="genus" reg="Lepiota">L.</tp:taxon-name-part> <tp:taxon-name-part taxon-name-part-type="species" reg="revelata">revelata</tp:taxon-name-part></tp:taxon-name></italic> (Berk. &amp; Broome) Sacc. Nevertheless, the two species can be readily distinguished by morphological features. <italic><tp:taxon-name><tp:taxon-name-part taxon-name-part-type="genus" reg="Lepiota">Lepiota</tp:taxon-name-part> <tp:taxon-name-part taxon-name-part-type="species" reg="revelata">revelata</tp:taxon-name-part></tp:taxon-name></italic> (tropical and subtropical Asia, including Sri Lanka and China) exhibits pale orange lamellae, subcylindrical basidiospores, and very few cheilocystidia (<xref ref-type="bibr" rid="B1">Berkeley and Broome 1871</xref>; <xref ref-type="bibr" rid="B75">Yang et al. 2019</xref>).</p></tp:treatment-sec><ref-list><ref id="B70"><mixed-citation xmlns:xlink="http://www.w3.org/1999/xlink" xlink:type="simple">Wang HC, Yang ZL (2005) A new species of <italic><tp:taxon-name><tp:taxon-name-part taxon-name-part-type="genus">Lepiota</tp:taxon-name-part></tp:taxon-name></italic> (<italic><tp:taxon-name><tp:taxon-name-part taxon-name-part-type="family">Agaricaceae</tp:taxon-name-part></tp:taxon-name></italic>, <italic><tp:taxon-name><tp:taxon-name-part taxon-name-part-type="class">Basidiomycetes</tp:taxon-name-part></tp:taxon-name></italic>) from China. Mycotaxon 91: 51–54. <ext-link xlink:href="10.5962/p.418162" ext-link-type="doi" xlink:type="simple">https://doi.org/10.5962/p.418162</ext-link></mixed-citation></ref><ref id="B44"><mixed-citation xmlns:xlink="http://www.w3.org/1999/xlink" xlink:type="simple">Razaq A, Khalid AN, Vellinga EC (2012) <italic><tp:taxon-name><tp:taxon-name-part taxon-name-part-type="genus">Lepiota</tp:taxon-name-part> <tp:taxon-name-part taxon-name-part-type="species">himalayensis</tp:taxon-name-part></tp:taxon-name></italic> (<italic><tp:taxon-name><tp:taxon-name-part taxon-name-part-type="phylum">Basidiomycota</tp:taxon-name-part></tp:taxon-name></italic>, <italic><tp:taxon-name><tp:taxon-name-part taxon-name-part-type="order">Agaricales</tp:taxon-name-part></tp:taxon-name></italic>), a new species from Pakistan. Mycotaxon 121: 319–325. <ext-link xlink:href="10.5248/121.319" ext-link-type="doi" xlink:type="simple">https://doi.org/10.5248/121.319</ext-link></mixed-citation></ref><ref id="B67"><mixed-citation xmlns:xlink="http://www.w3.org/1999/xlink" xlink:type="simple">Vellinga EC, Franco-Molano AE, Bas C (1998) Studies in <italic><tp:taxon-name><tp:taxon-name-part taxon-name-part-type="genus">Lepiota</tp:taxon-name-part></tp:taxon-name></italic> II.-<italic><tp:taxon-name><tp:taxon-name-part taxon-name-part-type="genus">Lepiota</tp:taxon-name-part> <tp:taxon-name-part taxon-name-part-type="species">rubella</tp:taxon-name-part></tp:taxon-name></italic>. Sydowia 50(2): 272–277.</mixed-citation></ref><ref id="B33"><mixed-citation xmlns:xlink="http://www.w3.org/1999/xlink" xlink:type="simple">Liang JF, Yu F, Lu JK, Wang SK, Song J (2018) Morphological and molecular evidence for two new species in <italic><tp:taxon-name><tp:taxon-name-part taxon-name-part-type="genus">Lepiota</tp:taxon-name-part></tp:taxon-name></italic> from China. Mycologia 110(3): 494–501. <ext-link xlink:href="10.1080/00275514.2018.1464333" ext-link-type="doi" xlink:type="simple">https://doi.org/10.1080/00275514.2018.1464333</ext-link></mixed-citation></ref><ref id="B29"><mixed-citation xmlns:xlink="http://www.w3.org/1999/xlink" xlink:type="simple">Liang JF (2007) Study on taxonomy of <italic><tp:taxon-name><tp:taxon-name-part taxon-name-part-type="genus">Lepiota</tp:taxon-name-part></tp:taxon-name></italic> from China and molecular phylogeny of the genus with notes on population genetics of <italic><tp:taxon-name><tp:taxon-name-part taxon-name-part-type="genus">L.</tp:taxon-name-part> <tp:taxon-name-part taxon-name-part-type="species">cristata</tp:taxon-name-part></tp:taxon-name></italic>. PhD Thesis, Kunming Institute of Botany, Chinese Academy of Sciences, Kunming, China.</mixed-citation></ref><ref id="B75"><mixed-citation xmlns:xlink="http://www.w3.org/1999/xlink" xlink:type="simple">Yang ZL, Ge ZW, Liang JF (2019) Flora fungorum sinicorum. Vol. 52, <tp:taxon-name><tp:taxon-name-part taxon-name-part-type="kingdom">Fungi</tp:taxon-name-part></tp:taxon-name> lepiotoidei (<italic><tp:taxon-name><tp:taxon-name-part taxon-name-part-type="family">Agaricaceae</tp:taxon-name-part></tp:taxon-name></italic>). Science Press, Beijing.</mixed-citation></ref><ref id="B1"><mixed-citation xmlns:xlink="http://www.w3.org/1999/xlink" xlink:type="simple">Berkeley MJ, Broome CE (1871) The <italic><tp:taxon-name><tp:taxon-name-part taxon-name-part-type="kingdom">Fungi</tp:taxon-name-part></tp:taxon-name></italic> of Ceylon. (<italic><tp:taxon-name><tp:taxon-name-part taxon-name-part-type="class">Hymenomycetes</tp:taxon-name-part></tp:taxon-name></italic>, from <italic><tp:taxon-name><tp:taxon-name-part taxon-name-part-type="genus">Agaricus</tp:taxon-name-part></tp:taxon-name></italic> to <italic><tp:taxon-name><tp:taxon-name-part taxon-name-part-type="genus">Cantharellus</tp:taxon-name-part></tp:taxon-name></italic>). Journal of the Linnean Society of London, Botany 11(56): 510. <ext-link xlink:href="10.1111/j.1095-8339.1871.tb00163.x" ext-link-type="doi" xlink:type="simple">https://doi.org/10.1111/j.1095-8339.1871.tb00163.x</ext-link></mixed-citation></ref></ref-list></tp:taxon-treatment>
