# Supplementary material for: Studies in Lepiota (Agaricales, Verrucosporaceae): supporting the merger of Chamaemyces into Lepiota and proposing two new species
Source: MycoKeys. 2026 May 28;133:103–25. doi: 10.3897/mycokeys.133.186351 (PMC13237568; doi:10.3897/mycokeys.133.186351)
Supplement: Supplementary material 2 — Phylogeny alignment [file mycokeys-133-103-s002.fas]

>S_EU081952
---------------------------------------------------GGTGACCTGCGGAAGGATCATTATTGAATAAACTTGG-T-AGGTTGTAGCTAGCTTT--TCG-AAGCA-TGTGCACGCCT---GTCATCTT--TATA---CAT-CCACCTGTGCACCCTTTGTAGTC-TTGGAGGA----CA-AGAGCAG-CTGAC--------TCCTCGGATGGCTT---------TTCAGCCTTTCGGACATGAGGGA-TGC-TGTGCG-----AAAGC-G--CGGCTCTCCTCAAT---------GGC-TTG-CA----AT-----TT-CCTCTAGGTCTATGTC--TTTACCATATAC-CAC-ATTGTATAT-TAT-AGAATGCAT--TAC-A--TGGG--CCTCTG-TGCC--TATAAAA-C-TCTATACAACTTTCAGCAACGGATCTCTTGGCTCTCGCATCGATGAAGAACGCAGCGAAATGCGATAAGTAATGTGAATTGCAGAATTCAGTGAATCATCGAATCTTTGAACGCACCTTGCGCTCCTTGGTATTCCGAGGAGCATGCCTGTTTGAGTGTCACTAAATT-CTCAACCA-CTCCAGCT-----TT-TGT-GG-CT-GGA-----TGT-GGCTTGG-ATGTTGGGGG-----TTTTTGCGGG-CTTCT------TTTGAGGTCGGCTCTCCTGAAATGCATTAGCGGAACCGTTTGCGG-T---CTG-TCACC-GGTGTGAT-AATTATC-TACGCC-ATAGAC-AAAG--GCTGCTCTCTGT-CTGTTCAGC-TTATAAC--------TGTC-CTTT--------GTG------GACAAC-TTATCGAAT-G-TTTGACCTCAAATCA-------------------------------------------------------------------------------------------------------------------------------------------------------------------------------------------------------------------------------------------------------------------------------------------------------------------------------------------------------------------------------------------------------------------------TAGTAACTGCGAGTGAAGCGGGAAAAGCTCAAATTTAAAATCTGGCGGTCCTTGGCCGTCCGAGTTGTAATCTAGAGAAGTGTTACCCGCGCTGGACCGTGTACAAGTCTCCTGGAATGGAGCGTCATAGAGGGTGAGAATCCCGTCTCTGACACGGACTACCAGGGC-TTTGTGGTATGCTCTCAAAGAGTCGAGTTGTTTGGGAATGCAGCTCAAAATGGGTGGTAAATTCCATCTAAAGCTAAATATTGGCGAGAGACCGATAGCGAACAAGTACCGTGAGGGAAAGATGAAAAGAACTTTGGAAAGAGAGTTAAACAGTACGTGAAATTGCTGAAAGGGAAACGCTTGAAGTCAGTCGCGTTGGCCGGGAATCAGCCTTGC--TCT--TGCATGGTGTACTTTCTGG-TTGACGGGTCAGCATCAATTTTGA--CCGCTGGAAAAAGGCTTGGGGAATGTGGCAGCTCCGGCTGTGTTATAGCCC--CTTGTCATATA-CAGCGGTTGGGATTGAGGAACTCAGCACGCCGCAAGGCC-GGGGTAAAACCACGTTCGTGCTTAGGATGCTGGCATAATGGCTTTAAGCGACCCGTCTTGAAACACGGACCAAGGAGTCTAACAT-GCCTGCGAGTGTTTGGGTGGAAAACCCAAGCGCGTAATGA-AAGTGAAAGTTGAGATCCCTGTCGTGGGGAGCATCGACGCCCGGACCAGAAC-TTTTGGGACGGATCCGCGGTAGAGCATGTATGTTGGGACCCGAAAGATGGTGAACTATGCCTGAATAGGGTGAAGCCAGAGGAAACTCTGGTGGAGGCTCGTAGCGATTCTGACGTGCAAATCGATCGTCAAATTTGGGTATAGGGGCG-AA-AGACTAATCGAACCATCTAGTAGCTGGTTCCTGCCGAAG--------------------------------------------------------------------------------------------------------------------------------------------------------------------------------------------------------------------------------------------------------------------------------------------------------------------------------------------------------------------------------------------------------------------------------------------------------------------------------------------------------------------------------------------------------------------------------------------------------------------------------------------------------------------GTCAAGAACCTTGCTCTTATGTCATGCATCTCTGTCGGCTCATATTCGGCTCCTGTCATCGAGTTTTTGGAAGAGTGGGGTTTGGAATCATTGGAGGAAAACGCACACTCGACAACACCGTGCACGAAGGTCTTTGTCAATGGAGTTTGGATGGGTGTACATCGTGACCCTGCCAACCTTGTGAAGACGATCAAAAAGTTGAGGCGGAAGGATGATATCAGTCCTGAAGTCTCAGTTGTTCGCGATATACGAGAGAAGGAGCTCAGGATCTACACTGATGCTGGCCGGGTCTGTCGACCACTATTCATCGTCGAGAACCAGCAACTTCTTCTCCAAAAGAAGCATATCAGGTGGTTGAACAGTGGTTATAACGATGAGAACGAGGAGTATAAGTGGGAGCAGCTGATTAAAGGTGGTGTCATTGAGCTATTGGATGCCGAGGAAGAGGAGACTGTCATGATTTCAATGACACCGGAAGACCTCGAAAACTCCCGATTACAAGCCGCCGGCGTGGACACTCGGGCAGATGATGGCGAATTTGACCCCGCTGCGCGTCTCAAAGCCGGAACTCATGCACATACATGGACTCATTGCGAAATTCACCCAAGTATGATTCTTGGTATCTGTGCTAGCATCATTCCC----------------------------------------------------------------------------------------------------------------------------------------------------------------------------------------------------------------------------------------------------------------------------------------------------------------------------------------------------------------------------------------------TGGTATTTAAGATAACGTAA-GGGAAAAAATTGATA-GTACCTTACTATAAGTGTTGTCTAACATTACTGGTGCCAGAAGACTCGGTAACGCCAGAAACGCAAACGTTAGTCGTCCTAAACAGGCGTAAAGGGTAAGTAGGCTGCTTTAACAG--TTA-TTATTT-AGAAAGCTCTTTAAAA-----------------------------------------------------------------TATTTAAA-GCAATT-AATAATGAATTAAAGCTAGAATCAAATAGAGGATAATGAATATAATGAATTGAGTAAGAATGATATCTTTAGATACTTTTCAGAATACTTAAGGTGAAAACTTTTATCTACTATTGATTGACGCTGAGGAACGAAGGTGAGAATAGAAAACAGGATTAGAGACCCTGGTATCTCTCACTGTCAACGATGAATGGTGGTTGTTAGTTT---------------------------------------------------------------------AAGGAAAACTAGTAACGATGTTAACGCGATAACCATTCCGCCTTGCGAGTACG-------------------------------------------------------------------------------------------------------------------------------------------------------------------------------------------------------------------------------------------------------------------------------------------------------------------------------------------------------------------------------------------------------------------------------------------
>S_EU416290
------------------GAGGAAGTAAAAGTCGTAACAAGGTTTCCGTAGGTGAACCTGCGGAAGGATCATTATTGAATAAGTATGG-T-GGGTTGTAGCTGGCTTT--GTG-AAGCA-TGTGCACACCT---GCTGTAAT--TATC---TGT-CCCCCTGTGCACCTTTTGTAGTT-CTGGCGAG-------AGCGTGG-CTAG---------GCCTTCATG--------------------------------------TGT-GAAGTG-----AAGTG-A--TTCCTTCCTCAAGG--------GAGC-TTT-AGA-TCAT-----CT-CTCCTGGGTCTATGT---CTTTTCATACAC-CAT-GTAGTATGT-TAC-AGAATGTAG--TCA-A--TAGG--TCTTTG-TGCC--TATAAAA-C-TCTATACAACTTTCAGCAACGGATCTCTTGGCTCTCGCATCGATGAAGAACGCAGCGAAATGCGATAAGTAATGTGAATTGCAGAATTCAGTGAATCATCGAATCTTTGAACGCACCTTGCACTCCTTGGTATTCCGAGGAGTATGCCTGTTTGAGTGTCATTAAATT-CTCAATCC-CATCTAGCT----TT-TACAGG-CT-GGT-----TGT-GGTTTGG-ATGTTGGGGG-----TTTCTGCAGG-CCCAT-----TATTGAGGTCAGCTCCCCTGAAATGCATTAGCAGAACCATTTGCAG-T-------TCACT-GGTGTGAT-AATTATC-TACACC---------AAG--GCTGCTTTTGCC-TTGTTCAGC-TTCTAAT--------CGTC-TCTC--TG-----TA------GACAAC-TC-TTGAAT-G-TTTGACCTCAAATCAGGTA------------------------------------------------------------------------------------------------------------------------------------------------------------------------------------------------------------------------------------------------------------------------------------------------------------------------------------------------------------------------------------------------------------GA-TTCCCCTAGTAACTGCGAGTGAAGCGGGAACAGCTCAAATTTAAAATCTGGCGGTCCTTGGCCGTCCGAGTTGTAATCTAGAGAAGTGTTACCCGCGCTGGACCATGTACAAGTCTCCTGGAATGGAGCGTCATAGAGGGTGAGAATCCCGTCTCTGACATGGACTACCAGGGC-TTTGTGGTATGCTCTCAAAGAGTCGAGTTGTTTGGGAATGCAGCTCAAAATGGGTGGTAAATTCCATCTAAAGCTAAATATTGGCGAGAGACCGATAGCGAACAAGTACCGTGAGGGAAAGATGAAAAGAACTTTGGAAAGAGAGTTAAACAGTACGTGAAATTGCTGAAAGGGAAACGCTTGAAGTCAGTCACGTTGGCTGGGGATCAGCCTCAC--ATT--TGTGTGGTGTACTTCCTAG-TTGACGGGTCAGCATCAATTTTGA--CCGCTGGAGAAAGGCTTGGGGAATGTGACAGCTCTAGCTGTGTTATAGCCC--CTTGTCATATA-CAACGGTTGGGATTGAGGAACTCAGCATGCCGCAAGGCC-GGGTTTCGACCACGCTCATGCTTAGGATGCTGGCATAATGGCTTTAAGCGACCCGTCTTGAAACACGGACCAAGGAGTCTAACAT-GCCTGCGAGTGTTTGGGTGGAAAACCCAAGTGCACAATGA-AAGTGAAAGTTGAGATCCCTGTCGTGGGGAGCATCGACGCCCGGACCAGAAC-TTTTGGGACGGATCCGCGGTAGAGCATGTATGTTGGGACCCGAAAGATGGTGAACTATGCCTGAATAGGGTGAAGCCAGAGGAAACTCTGGTGGAGGCTCGTAGCGATTCTGACGTGCAAATCGATCGTCAAATTTGGGTATAGGGGCG-AAGAGACTAATCGAACCATCTAGTAGCTGGTTCCTGCCGAAGTTTCCCTCAGGATAGCAGAAACTCATATCAGATTTATGTGGTAAAGCGAATGATTAGAGGCCTTGGGGTTGAAACAACCTTAACCTATTCTCAAACTTTAAATATGTAAGAACGAGCCGTTTCTTGACTGAACCGCTCGGCGATTGAGAGTTTCTAGTGGGCCATTTTTGGTAAGCAGAACTGGCGATGCGGGATGAACCGAACGCGAGGTTAAGGTGCCGGAATTCACGCTCATCAGACACCACAAAAGGTGTTAGTTCATCTAGACAGCAGGACGGTGGCCATGGAAGTCGGAATCCGCTAAGGAGTGTGTAACAACTCACCTGCCGAATGAACTAGCCCTGAAAATGGATGGCGCTTAAGCGTGATACCCATACCTCGCCGTCAGCGTTGAAGTGACGCGCTGACGAGTAGGCAGGCGTGGAGGTCAGTGAAGAAGCCTGGCAGTGATACCACTTACCCGGCCG---------------------------------------------------------------------------------------------------------------------------------------------------------------------------------------AATCTTGCCCTTATGTCATGCATTTCCGTTGGCTCATATTCTGCCCCTGTTATTGAATTTTTGGAGGAGTGGGGTTTAGAGTCCCTCGAGGAAAATGCACATTCGACAACGCCCTGCACGAAGGTCTTCGTCAATGGTGTTTGGATGGGTGTCCACCGTGATCCCGCCAACCTTGTCAAGACCATCAAAAAACTGAGGCGGAAGGACGACATCAGTCCTGAAGTCTCGGTTGTTCGCGACATCCGTGAGAAGGAACTTAGAATTTACACTGATGCTGGACGTGTCTGCCGACCACTATTCATAGTCGAGAATCAACAGCTGCTTCTCCAAAAGAAACATATAAGGTGGCTGAATAGTGGCTACAATGATGAGAACGAGGAGTACAAGTGGGAGCAGCTGATCAAGGGTGGCGTCATCGAGTTGCTGGATGCTGAAGAAGAGGAGACTGTCATGATTTCAATGACACCGGAAGATTTGGAGAACTCTCGCTTGCAAGCCGCTGGTGTTGACACACGCGCTGATGAAGGCGAATTTGACCCTGCGGCACGTCTCAAAGCTGGCACACACGCTCACACCTGGACCCACTGTGAGATTCACCCAAGTATGATTCTTGGTATTTGTGCTAGTATCATTCCCTTC------------------------------------------------------------------------------------------------------------------------------------------------------------------------------------------------------------------------------------------------------GAGTATGACA-------------------------------------------------------------------------------------------------------------------------------------------GTAA-GGGATAAAAATGATA-GTACCTTACTATAAGTGTTGTCCAACTATACTGGTGCCAGAAGACTCGGTAACGCCAGAAACGCAAACGTTAGTCGTCCTAATCAGGCGTAAAGGGTAAGTAGGCTGCTTTGAAAG--TTG-TTAATT-AGAAAGCTCTTAAAAAAA----------------------------------------------------------------AATTAAA-GTAATT-AATAATGAATTAAAGCTAGAATCAAATAGGGGATAAGCCAAATAATATTTAGTGTAAGGCTAATATCTTTAGATACTAAATGGAATACT-AAGGTGAAAACTTTTATCTACTAATGATTGACGCTGAGGAACGAAGGTGAGAATAGAAAACAGGATTAGAGACCCAGGTATCTCTCACTGTCAACGATGAATGGTAGTTGTTAGTT----------------------------------------------------------------------AAATTTAACTAGTAACGATGTTAACGCGTTAACCATTCCGCCTTGCGAGTACGGTTGCAAAACTG-------------------------------------------------------------------------------------------------------------------------------------------------------------------------------------------------------------------------------------------------------------------------------------------------------------------------------------------------------------------------------------------------------------------------------
>S_EU416304
-----------------------------------------------------------------GGGGCATTTTTGGAT-AGTATGG-T-GGGTTGTAGCTGGCTTC--TTG-AAGCATTGTGCACACCT---GCTGTCTT--TATT---TAT-CCCTCTGTGCACCCTTTGTAGTC-CTTGGAAG----AG-TATGGCA-TTAG---------GCCTTAACGT-------------------------------------TGT-GAAGTG-----AAGCA-A--TTCCTTCTACAATC--------AAGG-TCG-TC----AT-----CT-CTTCTGGTTCTATGT----TTTTCATATACCCAC-ATAGTATGT-TAC-AGAATGTAA--TCA-A--TGGG--CTATTG-TGCC--TATAAAG-C-TATATACAACTTTCAGCAACGGATCTCTTGGCTCTCGCATCGATGAAGAACGCAGCGAAATGCGATAAGTAATGTGAATTGCAGAATTCAGTGAATCATCGAATCTTTGAACGCACCTTGCACTCCTTGGTATTCCGAGGAGTATGCCTGTTTGAGTGTCATTAAACT-CTCAATCC-CATCCAGCT---TTTGTGAACT-GT-GAT-----TGT-GGCTTGGAATGTTGGGGG-----TTTCTGCAGG-CC----------TATAGGTCAGCTCCCCTAAAATGCATTAGTAGAACTGTTTGCGG-T---TTG-TCACT-GGTGTGAT-AATTATC-TACACC--------ATAG--ACTGCTCTCTGTTTTGTTCTGC-TTCCAAC--------CGTC-TCTC--TG-----TA------GACAAC-TA-TTGAAC-T-TTTGACCTCAAATCAGGTAGGACTACCCGCTGAACTTAAGCATATCAATAAGCCAGAAGAAAGCCTCATTATTGAAATAAGTATGGTGGGTTGTAGCTGGCTTCTTGAAGCATTGTGCACACTGCTGTCTTTATTTATCCTCTGTGCACTTTGTAGTCTTGGAAGAGTATGGCATTTATGCTTTACGTTGTGAAGTGCAGCACTTCTCTACATCAGGATCTCTCTTCTGCTTCTATGTTTTTCATATACATAGTATGTTAAGAATGCCACTCATGGGCTATGT-TGCTATAAGCTATATACACTTGCCACGCATCCTGGCCTGCTCTGCGAGCAACGCGATAAKTTAAGATAAGTG------------------------------------------------------------A-TTCCCCTAGTAACTGCGAGTGAAGCGGGAAAAGCTCAAATTTGAAATCTGGCGGTCCTTGGCCGTCCGAGTTGTAATCTAGAGAAGTGTTACCCGCGCTGGACCATGTACAAGTCTCCTGGAATGGAGCGTCATAGAGGGTGAGAATCCCGTCTCTGACATGGACTACCAGGGC-TTTGTGGTATGCTCTCAAAGAGTCGAGTTGTTTGGGAATGCAGCTCAAAATGGGTGGTAAATTCCATCTAAAGCTAAATATTGGCGAGAGACCGATAGCGAACAAGTACCGTGAGGGAAAGATGAAAAGAACTTTGGAAAGAGAGTTAAACAGTACGTGAAATTGCTGAAAGGGAAACGCTTGAAGTCAGTCTCGTTGGCCGGGGATCAGCCTCACA-ATT--TGTGTGGTGTACTTTCTGG-TTGATGGGTCAGCATCAATTTTGA--CTGTTGGAAAAAGGCTTGGGGAATGTGACAGCTCTGGCTGTGTTATAGCCC--CTTGTCATATA-CAGCAGTTGGGATTGAGGAACTCAGCACGCCGCAAGGCC-GGGTTTCGACCACGTTCGTGCTTAGGATGCTGGCATAATGGCTTTAAGCGACCCGTCTTGAAACACGGACCAAGGAGTCTAACAT-GCCTGCGAGTGTTTGGGTGGAAAACCCGAGCGCATAATGA-AAGTGAAAGTTGAGATCCCTGTCGTGGGGAGCATCGACGCCCGGACCAGAAC-TTTTGGGACGGATCCGCGGTAGAGCATGTATGTTGGGACCCGAAAGATGGTGAACTATGCCTGAATAGGGTGAAGCCAGAGGAAACTCTGGTGGAGGCTCGTAGCGATTCTGACGTGCAAATCGATCGTCAAATTTGGGTATAGGGGCG-AA-AGACTAATCGAACCATCTAGTAGCTGGTTCCTGCCGAAGTTTCCCTCAGGATAGCAGAAACTCGTATCAGATTTATGTGGTAAAGCGAATGATTAGAGGCCTTGGGGTTGAAACAACCTTAACCTATTCTCAAACTTTAAATATGTAAGAACGAGCCGTTTCTTGATTGAACCGCTCGGTGATTGAGAGTTTCTAGTGGGCCATTTTTGGTAAGCAGAACTGGCGATGCGGGATGAACCGAACGCGAGGTTAAGGTGCCGGAATTCACGCTCATCAGACACCACAAAAGGTGTTAGTTCATCTAGACAGCAGGACGGTGGCCATGGAAGTCGGAATCCGCTAAGGAGTGTGTAACAACTCACCTGCCGAATGAACTAGCCCTGAAAATGGATGGCGCTTAAGCGTGATACCCATACCTCGCCGTCAGCGTTGAAGTGACGCGCTGACGAGTAGGCAGGCGTGGAGGTCAGTGAAGAAGCCTAGGCAGTTGGTTTTCCCCCCACCTTCCT---------------------------------------------------------------------------------------------------------------------------------------------------------------------------------------CTTGCCCTCATGTCATGTATCTCCGTTGGTTCATATTCTGCTCCTGTCATCGAGTTCTTGGAAGAGTGGGGTTTGGAGTCCCTCGAGGAAAATGCACATTCGACAACGCCCTGTACAAAGGTCTTCGTCAATGGTGTCTGGATGGGTGTCCACCGTGATCCGGCCAACCTTGTCAAAACCATCAAGAAACTTAGGCGGAAGGACGACATCAGCCCTGAAGTTTCGGTTGTTCGCGATATTCGTGAGAAGGAACTTAGAATCTACACCGATGCTGGCCGTGTTTGTCGACCGCTGTTCATAGTCGAGAACCAACAGCTTCTTCTCCAAAAGAAGCATATAAGATGGTTGAATAGTGGTTACAACGATGAGAACGAAGAGTATAAATGGGAGCAGCTGATTAAGGGTGGTGTCATCGAGTTACTAGATGCTGAAGAAGAGGAGACTGTCATGATTTCAATGACACCGGAAGATTTGGAGAACTCTCGCTTGCAAGCCGCTGGTGTTGATACACGCGCTGACGATGGGGAGTTCGACCCTGCGGCACGCCTCAAGGCTGGTACTCACGCTCACACCTGGACCCACTGCGAGATTCACCCAAGCATGATTCTTGGCATTTGTGCTAGTATCATTCCCTTCCCC-----------------------------------------------------------------------------------------------------------------------------------------------------------------------------------------------------------T--------------------------------------------------------------------------------------------------------------------GTCAATGCTTGTAAGAGTGAACTAGCTAACTGAAATCTTAAAATC-ATTGTATTGATGGTTCTTGAGATAACGTAA-GGGATAAAAATGATA-TTACCTTACTATAAGTGTTGTCCAACATTACTGGTGCCAGAAGACTCGGTAACGCCAGAAACGCAAACGTTAGTCGTCCTAAACAGGCGTAAAGGGTAAGTAGGCTGCTTTGAAAG--TTT-TTAATT-AGAAAGCTCTTTTTTAAAAA-------------------------------------------------------------AAATTAAA-GTAATT-AATAATGAATTAAAGCTAGAATCAAATAGGGGATAAGCCAAATAATATTTAGTGTAAGGCTAATATCTTTAGATACTAAATGGAATACT-AAGGTGAAAACTTTTATCTACTAATGATTGACGCTGAGGAACGAAGGTGAGAATAGAAAACAGGATTAGAGACCCAGGTATCTC------------------------------------------------------------------------------------------------------------------------------------------------------------------------------------------------------------------------------------------------------------------------------------------------------------------------------------------------------------------------------------------------------------------------------------------------------------------------------------------------------------------------------------------------------------------------------------------------------
>S_EU416306
-------------------GAGAAGTAAAAGTCGTAACAAGGTTTCCGTAGGTGAACCTGCGGAAGGATCATTAATGAATAACTATTG-T-GGGTTGTCGCTGGCTTT--TTA-AAGCA-TGT-CACACCT---GCTGTCTT--TATC---TAT-CCCATTGTGCACACTTTGTAGTC-TTGGAGGG----GA-------------------------------------------------------------------------------------------------------ATGT--------GAGT-TT--CA---CCT-----CC-TTTCCAGGTCTATGTC--TTTTCCACACAC-ATT-ATAGCATGT-CAT-AGAATGTAA--TCA-T--AGGG--CCTTTG-TGCC--TATAAAA-C-TTTATACAACTTTCAGCAACGGATCTCTTGGCTCTCGCATCGATGAAGAACGCAGCGAAATGCGATAAGTAATGTGAATTGCAGAATTCAGTGAATCATCGAATCTTTGAACGCACCTTGCGCTTCTTGGTATTCCGAGGAGCATGCCTGTTTGAGTGTCATTAAATT-CTCAATCC-CTTCCAGTA---CTT-TGTATG-CT-GGC-----TGT-GGCTTGG-ATATTGGGGG-----TTCTTGCAGG-CCTTGTTA--TATCGAGGTCAGCTCCCCTAAAATACATTAGCAGAACTGTTTGCAG-T---CTG-TCACT-GGTGTGAT-AATTATC-TGCACC--------AAGG--GCTGCTCTCTGACTTGTTCAGC-TTCTAAT--------TGTC-TTCT---------TG------GACAAC-TA-TTGAAC-C-TTTGACCTCAAATCAGGTAG--------------------------------------------------------------------------------------------------------------------------------------------------------------------------------------------------------------------------------------------------------------------------------------------------------------------------------------------------------------------------------------------------------------------------CTGCGAGTGAAGCGGGAAAAGCTCAAATTTAAAATCTGGCAGTCTTTGGCTGTCCGAGTTGTAATCTAGAGAAGTGTTACCCGCGCTGGACCATGTACAAGTCTCCTGGAATGGAGCGTCATAGAGGGTGAGAATCCCGTCTCTGACATGGACTACCAGGGC-TTTGTGGTATGCTCTCAAAGAGTCGAGTTGTTTGGGAATGCAGCTCAAAATGGGTGGTAAATTCCATCTAAAGCTAAATATTGGCGAGAGACCGATAGCGAACAAGTACCGTGAGGGAAAGATGAAAAGAACTTTGGAAAGAGAGTTAAACAGTACGTGAAATTGCTGAAAGGGAAACGCTTGAAGTCAGTCTCATTGGCCAGGGATCAGCCTTGC--TCT--TGCATGGTGTACTTTCTGG-TTGATGGGGCAGCATCAATTTTGA--CTGCTGGAAAAAGGCTTGGGGAATGTGACAGCTCTGGCTGTGTTATAGACC--CTTGTCATATA-CAGCAGTTGGGATTGAGGAACTCAGCATGCCGCAAGGCC-GGGTTTCGACCACGTTCATGCTTAGGATGCTGGCATAATGGCTTTAAGCGACCCGTCTTGAAACACGGACCAAGGAGTCTAACAT-GCCTGCGAGTGTTTGGGTGGAAAACCCAAGCGCGTAATGA-AAGTGAAAGTTGAGATCCCTGTCGTGGGGAGCATCGACGCCCGGACCAGAAC-TTTTGGGACGGATCTGCGGTAGAGCATGTATGTTGGGACCCGAAAGATGGTGAACTATGCCTGAATAGGGTGAAGCCAGAGGAAACTCTGGTGGAGGCTCGTAGCGATTCTGACGTGCAAATCGATCGTCAAATTTGGGTATAGGGGCG-AA-AGACTAATCGAACCATCTAGTAGCTGGTTCCTGCCGAAGTTTCCCTCAGGATAGCAGAAACTCATATCAGATTTATGTGGTAAAGCGAATGATTAGAGGCCTTGGGGTTGAAACAACCTTAACCTATTCTCAAACTTTAAATATGTAAGAACGAGCCGTTTCTTGACTGAACCGCTCGGCGATTGAGAGTTTCTAGTGGGCCATTTTTGGTAAGCAGAACTGGCGATGCGGGATGAACCGAACGTGAGGTTAAGGTGCCGGAATTCACGCTCATCAGACACCACAAAAGGTGTTAGTTCATCTAGACAGCAGGACGGTGGCCATGGAAGTCGGAATCCGCTAAGGAGTGTGTAACAACTCACCTGCCGAATGAACTAGCCCTGAAAATGGATGGCGCTTAAGCGTGATACCCATACCTCACCGTCAGCATTGAAGTGATGTGCTGACGAGTAGGCAGGCGTGGAGGTCAGTGAAGAAGCCTGGCTGGGGGTCCCCACCCTG--------------------------------------------------------------------------------------------------------------------------------------------------------------------------------GGTCTCGTGAAAAATCTTGCCCTCATGTCATGTATCTCCGTCGGCTCGTATTCTGCCCCTGTTATTGAGTTCTTGGAAGAGTGGGGTCTGGAATCACTCGAGGAGAATGCGCACTCGACAACACCCTGCACAAAAGTTTTCGTTAATGGTGTCTGGATGGGTGTCCACCGTGACCCCGCCAACCTTGTTAAGACTATTAAAAAACTCAGGCGGAAGGACGACATCAGTCCCGAAGTCTCAGTTGTTCGTGATATCCGCGAGAAGGAGTTGAGGATCTACACTGATGCTGGCCGTGTCTGTCGTCCACTATTCATCGTCGAGAACCAGCAACTACTCCTCCAAAAGAAGCATATAAGATGGCTGAACAGTGGTTTCAACGATGAGAATGAGGAGTACAAGTGGGAGCAGTTGATCAAGGGCGGTGTCATCGAGTTACTGGACGCCGAAGAAGAGGAGACTGTCATGATTTCAATGACGCCAGAAGACCTGGAGAACTCTCGCTTACAAGCCGCCGGTATTGACACACGTGCTGATGATGGCGAATTCGACCCTGCGGCGCGTCTCAAAGCTGGCACCCATGCTCATACTTGGACCCACTGTGAAATTCACCCCAGTATGATTCTTGGCATTTGTGCTAGTATCATTCCCTTC------------------------------------------------------------------------------------------------------------------------------------------------------------------------------------------------------------------------------------------------------------------------------------------------------------------------------------TCAATGCTCGTAAGAGTGAACTACCTAACTGAAATCTTAAAATC-ATTGTAACAATGGTTCTTGAGATAACGTAA-GGGATAAAAATGATA-GTACCTTACTATAAGTGTTGTCCAACAATACTGGTGCCAGAAGACTCGGTAACGCCAGAAACGCAAACGTTAGTCGTCCTAATCAGGCGTAAAGGGTAAGTAGGCTGCTTTGAAAG--TTG-TTAGAT-AGAAAGCTTTTTAAAAAAATAATAAAAATAAAAATATAATATAAATAACCCAACTAAAGTTGGGAAAATGAAAATAAAAATTTTTTAAA-GTAAAT-AATAATGAATTAAAGCTAGAATCAAATAGGGGATAAGCCAAATAATATTTAGAGTAAGGGTAATATCTGTAGATACTAAATGGAATACT-AAGGTGAAAACTTTTATCTACTAATGATTGACGCTGAGAAACGAAGGTGAGAATAGAAAACAGGATTAGAGACCCAGATATCTCTCACTGTCAACGATGAATGGTAGTTGTTAGTTC----------------------------------------------------------------------AACTTAACTA-------------------------------------------------------------------------------------------------------------------------------------------------------------------------------------------------------------------------------------------------------------------------------------------------------------------------------------------------------------------------------------------------------------------------------------------------------------------------------------
>S_EU681776
----------------------------------------------------GTGACCTGCGGAAGGATCATTATTGAATAACTATGG-T-GGGTTGCTGCTGGCTTC--TTG-AAGTA-TGTGCACGCCT---GCTGTCTT--TATC---TAT-CCCTTTGTGCACCATCTGTAGTC-TTGAAGGG----GA-AAAGCAG-CCAA---------GTCCTCAAG--------------------------------------TGG-------------------------------------------GAGTTGTGTTG---TCC-----TC-CTTCCAAGTCTATGTC--TTTTCCACAAAC-CTT-ATAGTATGT-TAT-AGAATGTAA--TCA-A--AAGG--TTTTTA-TGCC--TATA------TCTATACAACTTTCAGCAACGGATCTCTTGGCTCTCGCATCGATGAAGAACGCAGCGAAATGCGATAAGTAATGTGAATTGCAGAATTCAGTGAATCATCGAATCTTTGAACGCACCTTGCGCTTCTTGGTATTCCGAGGAGCATGCCTGTTTGAGTGTCATTAAATT-CTCAATCC-CTCCCAGTG---TTT-TGTATG-CT-GGT-----TGT-GGTTTGG-ATATTGGGGG----TTTCTTGCAGG-CCT-------TGTTAAGGTCAGCTCCCCTGAAATACATTAGCAGAACTGTTTGCAG-T---CTG-TCACT-GGTGTGAT-AATTATC-TGCACC--------AAAG--GCTGCTTCTTG--TTGTTCAGC-TTCTAAC--------TGTC-CTAT---------TG------GACAATCACGTTGAAC-A-TTTGACCTCAAATCAGGTAGGACTACCCGCTGAACTTAAGCATATCAA-----------------------------------------------------------------------------------------------------------------------------------------------------------------------------------------------------------------------------------------------------------------------------------------------------------------------------------------------------------------------------------------------------------GGGAAAAGCTCAAATTTAAAATCTGGCGGTCTTTGGCCGTCCGAGTTGTAATCTAGAGAAGTGTTACCCGCGCTGGACCATGTACAAGTCTCCTGGAATGGAGCGTCATAGAGGGTGAGAATCCCGTCTCTGACATGGACTACCAGGGC-TTTGTGGTATGCTCTCAAAGAGTCGAGTTGTTTGGGAATGCAGCTCAAAATGGGTGGTAAATTCCATCTAAAGCTAAATATTGGCGAGAGACCGATAGCGAACAAGTACCGTGAGGGAAAGATGAAAAGAACTTTGGAAAGAGAGTTAAACAGTACGTGAAATTGCTGAAAGGGAAACGCTTGAAGTCAGTCACATTGGCCAGGGATCAGCCTTGC--ATT--TGCATGGTGTACTTTCTGG-TTGATGGGTCAGCATCAATTTTGA--CTGCTGGACAAAGGCTTGGGGAATGTGACAGCTCTGGCTGTGTTATAGACC--CTTGTCATATA-CAGCAGTTGGGATTGAGGAACTCAGCACGCCACAAGGCC-GGGTTTCGACCACGTTCGTGCTTAGGATGCTGGCATAATGGCTTTAAGCGACCCGTCTTGAAACACGGACCAAGGAGTCTAACAT-GCCTGCGAGTGTTTGGGTGGAAAACCCAAGCGCGTAATGA-AAGTGAAAGTTGAGATCCCTGTCGTGGGGAGCATCGACGCCCGGACCAGAAC-TTTTGGGACGGATCTGCGGTAGAGCATGTATGTTGGGACCCGAAAGATGGTGAACTATGCCTGAATAGGGTGAAGCCAGAGGAAACTCTGGTGGAGGCTCGTAGCGATTCTGACGTGCAAATCGATCGTCAAATTTGGGTATAGGGGCG-AA-AGACTAATCGAACCATCTAGTAGCTGGTTCCTGCCGAAG--------------------------------------------------------------------------------------------------------------------------------------------------------------------------------------------------------------------------------------------------------------------------------------------------------------------------------------------------------------------------------------------------------------------------------------------------------------------------------------------------------------------------------------------------------------------------------------------------------------------------------------------------------------------------------------------------------GGTTCATATTCTGCTCCTGTCATCGAGTTTTTGGAAGAGTGGGGTCTGGAGTCCCTAGAAGAGAATGCACACTCCACAACGCCCTGCACAAAAGTCTTTGTCAATGGTGTTTGGATGGGTGTACACCGCGACCCTGCCAATCTAGTCAAGACCATTAAAAAGCTTAGGCGAAAGGATGATATTAGTCCTGAAGTCTCAGTTGTCCGTGATATTAGGGAGAAGGAGCTCAAAATCTACACTGACGCAGGCCGCGTCTGCCGGCCGTTGTTCATTGTTGAAAACCAACAACTCCTTCTCCAAAAGAAGCACATTAGGTGGTTGAACAGCGGTTACAACGAAGAAGGGGAGGAGTATAAGTGGGAGCAGCTGATCAAAGGAGGCGTCATCGAGTTGCTTGATGCTGAAGAAGAGGAGACTGTCATGATTTCGATGACACCGGAAGACCTAGAAAATTCCCGACTACAGGCTGCTGGTGTTGACCCACGTACCGATGATGTCGATTTTGAC-------------------------------------------------------------------------------------------------------------------------------------------------------------------------------------------------------------------------------------------------------------------------------------------------------------------------------------------------------------------------------------------------------------------------------------------------------------------------------------------------TGGTTCTTGAGATAACGTAA-GGGAAAAAAATGATA-GTACCTTACTATAAGTGTTGTCCAACTATACTGGTGCCAGAAGACTCGGTAACGCCAGAAACGCAAACGTTAGTCGTCCTAATCAGGCGTAAAGGGTAAGTAGGCTGCTTTGAAAG--TTG-TTAATT-AGAAAGCTCTTTAAAAAACA----------------------------------------------------------AAAATTTTAAA-GTAAAT-AATAATGAATTAAAGCTAGAATCAAATAGGGGATAAGCCAAATAATATTTAGTGTAAGGCTAATATCTTTAGATACTAAATGGAATACT-AAGGTGAAAACTTTTATCTACTAATGATTGACGCTGAGGAACGAAGGTGAGAATAGAAAACAGGATTAGAGACCCAGGTATCTCTCACTGTCAACGATGAATGGTAGTTGTTAGTT----------------------------------------------------------------------AAACTTAACTAGTAACGATGTTAACGCGTTAACCATTCCGCCTTGCGAGTAC--------------------------------------------------------------------------------------------------------------------------------------------------------------------------------------------------------------------------------------------------------------------------------------------------------------------------------------------------------------------------------------------------------------------------------------------
>S_EU681780
------------------------------------------------------GATCTGC-GGAGGATCATTATTGAATAACTATGG-T-GGGTTGTCGCTGGCTTC--TTG-AAGCA-TGTGCACACCT---GCTGTCTT--TATC---TAT-CCCACTGTGCACCATGTGTAGTC-TTGGAGGGG------AGTGTC------------------------------------------------------------------------------------------------------------ACAT-TTG-TG---CCT-----CC-TTTCTGAGTCTATGTC--TTTTCCACACAC-C---TTAGTATGT-ATT-TGAATGTAA--TCA----AGGG--ACTTTG-TGCC--CATAGAA-C-TCTATACAACTTTCAGCAACGGATCTCTTGGCTCTCGCATCGATGAAGAACGCAGCGAAATGCGATAAGTAATGTGAATTGCAGAATTCAGTGAATCATCGAATCTTTGAACGCACCTTGCGCTTCTTGGTATTCCGAGGAGCATGCCTGTTTGAGTGTCATTAAATT-CTCAGACC-CTTCCAGTA---TTT-TGTGTG-CT-GGT-----TGT-GGCTTGG-ATATTGGGAG-----TTTCTGCAGG-CCTTG--------TTAGGTCAGCTCTCCTGAAATACATTAGCAGAACTGTTTGCGG-T---CTG-TTACT-GATGTGAT-AATTATCTTGCATC--------AATG--GCTGCTCTCTACTTTGTTCAGC-TTCCAAC--------TGTC-TTCT---------AA------GACAAC----TTTGAA-C-CCTGACCTCAAATCA--------------------------------------------------------------------------------------------------------------------------------------------------------------------------------------------------------------------------------------------------------------------------------------------------------------------------------------------------------TATCCCCCCTGTAGAAATAAGCATATCAATAA-GCGGAGGAAAAGAAACTAACAAGGA-TTCCCCTAGTAACTGCGAGTGAAGCGGGAAAAGCTCAAATTTGAAATCTGACAGTCCTTGGCTGTCCGAGTTGTAACCTAGAGAAGTGTTACCCGCGCTGGACCGTGTACAAGTCTCCTGGAATGGAGCGTCATAGAGGGTGAGAATCCCGTCTTTGACACGGACTACCAGGGC-TTTGTGGTATGCTCTCAAAGAGTCGAGTTGTTTGGGAATGCAGCTCAAAATGGGTGGTAAATTCCATCTAAAGCTAAATATTGGCGAGAGACCGATAGCGAACAAGTACCGTGAGGGAAAGATGAAAAGAACTTTGGAAAGAGAGTTAAACAGTATGTGAAATTGCTGAAAGGGAAACGCTTGAAGTCAGTCGCATTGGCCAGGGATCAGCCTTGC--TTT--TGCTTGGTGTACTTTCTGG-TTGATGGGTCAGCATCAATTTTGA--CTGCTGGAAAAAGACTTGGGGAATGTGACAGCTCTGGCTGTGTTATAGACC--CTTGTCATATA-CAGCAGTTGGGATTGAGGAACTCAGCATGCCGCAAGGCC-GGGTTTCGACCACGTTCATGCTTAGGATGCTGGCATAATGGCTTTAAGCGACCCGTCTTGAAACACGGACCAAGGAGTCTAACAT-GCCTGCGAGTGTTTGGGTGGAAAACCCATGCGCGTAATGA-AAGTGAAAGTTGAGATCCCTGTCGTGGGGAGCATCGACGCCCGGACCAGAAC-TTTTGGGACGGATCTGCGGTAGAGCATGTATGTTGGGACCCGAAAGATGGTGAACTATGCCTGAATAGGGTGAAGCCAGAGGAAACTCTGGTGGAGGCTCGTAGCGATTCTGACGTGCAAATCGATCGTCAAATTTGGGTATAGGGGCG-AA-AGACTAATCGAACCATCTAGGCTCCC------------------------------------------------------------------------------------------------------------------------------------------------------------------------------------------------------------------------------------------------------------------------------------------------------------------------------------------------------------------------------------------------------------------------------------------------------------------------------------------------------------------------------------------------------------------------------------------------------------------------------------------------------------------------------CTCGTGAATCATCTTGCCCTTATGTCATGTATCTCCGTCGGTTCATATTCTGCCCCTGTTATTGAATTTTTAGAAGAGTGGGGTCTGGAATCTCTTGAGGAGAATGCGCACTCGACAACACCCTGCACAAAAGTCTTCGTTAATGGTGTCTGGATGGGCGTCCATCGTGACCCCGCTAATCTTGTTAAGACTATCAAAAAACTTAGGCGGAAGGATGACATCAGTCCTGAAGTCTCAGTTGTTCGTGATATCCGCGAGAAGGAGCTGAGGATCTACACCGATGCTGGCCGTGTCTGTCGTCCCCTATTCATCGTCGAGAACCAGCAACTACTCCTTCAAAAGAAGCACATAAGATGGCTGAACAGTGGTTTCAATGACGAGAATGAGGAGTACAAGTGGGAGCAGCTGATCAAGGGCGGTGTCATCGAGTTACTGGACGCGGAGGAAGAGGAGACTGTCATGATTTCAATGACGCCAGAAGACCTGGAGAACTCCCGCTTACAAGCCGCCGGTATTGACACACGTGTTGATGATGGTGAATTTGACCCTGCGGCACGTCTCAAAGCTGGAACCCATGCTCATACTTGGACCCATTGTGAAATTCACCCCAGTATGATCCTTGGGATCTGTGCCAGTATTATTCCCTTC-----------------------------------------------------------------------------------------------------------------------------------------------------------------------------------------------------------------------------------------------------------------------------------------------------------------------------------GTCAATGCTCGGAAGAGTGAACTAGCTAACTGAAATCTTAAAATC-ATTGTATCAATGGTTCTTGAGATAACGTAA-GGGATAAAAATGATA-GTACCTTACTATAAGTGTTGTCCAACTATACTGGTGCCAGAAGACTCGGTAACGCCAGAAACGCAAACGTTAGTCGTCTTAATCAGGCGTAAAGGGTAAGTAGGCTGCTTTGAAAG--TTG-TTAATT-AAAAAGCTCTTT-----------------------------------------------------------------------TTTAAA-GTAATT-AATAATGAATTAAAGCTAGAATCAAATAGGGGATAAGCCAAATAATATTTAGTGTAAGGCTAATA-CTTTAGATACTAAATGGAATACT-AAGGTTAAAACTTTTATCTATTAATGATTGACGCTGAGGAAGGAAGGTGAGAATGGAAAACGAGGATTAGGGCCCC--------------------------------------------------------------------------------------------------------------------------------------------------------------------------------------------------------------------------------------------------------------------------------------------------------------------------------------------------------------------------------------------------------------------------------------------------------------------------------------------------------------------------------------------------------------------------------------------------------------
>S_GU199360
---------------------------------------------------GTGAACCTGCGGAAGGATCATTATTGAATAACTATGG-T-GGGTTGTCGCTGGCTTT--CTA-AAGCA-TGTGCACACCT---GCTGTCTT--TATC---TAT-CCCATTGTGCACCATTTGTAGTC-TTGGAGGG----G--AAAGCAG-TCA----------------------------------------------------------------------------------ATTTCCCAAGTGT--------GGGT-TT--TC---GGC-----TC-CTTCCAGGTCTATGTC--TTTTCCACACAC-ATT-GTAGTATGTCCAT-AGAACGTAA--TCA-A--AGGG--CCTTTG-TGCC--TATAAAA-C-TTTATACAACTTTCAGCAACGGATCTCTTGGCTCTCGCATCGATGAAGAACGCAGCGAAATGCGATAAGTAATGTGAATTGCAGAATTCAGTGAATCATCGAATCTTTGAACGCACCTTGCGCTTCTTGGTATTCCGAGAAGCATGCCTGTTTGAGTGTCATTAAATT-CTCAATCC-CTCCCAGTT---CTT-CATAGG-CT-GGC-----TGT-GGCTTGG-ATATTGGGGG-----TTTCTGCAGG-CCTTGTTA--TGTCGAGGTCAGCTCCCCTGAAATACATTAGCAGAACTGTTTGCGG-T---CTG-TCACT-GGTGTGAT-AATTATC-TGCACC--------AA-G--GCTGCTTTCTGTCTTGTTCAGC-TTCTAAC--------TGTC-TCCT---------TG------GACAAC-TA-TTGAAC-A-TTTGACCTCAAATCAGGTAG---------------------------------------------------------------------------------------------------------------------------------------------------------------------------------------------------------------------------------------------------------------------------------------------------------------------------------------------------------------------------------------------------------------------------TGCGAGTGAAGCGGGAAAAGCTCAAATTTGAAATCTGGCGGTCTTTGGCTGTCCGAGTTGTAATCTAGAGAAGTGTTACCCGCGCTGGACCGTGTACAAGTCTCCTGGAATGGAGCGTCATAGAGGGTGAGAATCCCGTCTCTGACACGGACTACCAGGGC-TTTGTGGTATGCTCTCAAAGAGTCGAGTTGTTTGGGAATGCAGCTCAAAATGGGTGGTAAATTCCATCTAAAGCTAAATATTGGCGAGAGACCGATAGCGAACAAGTACCGTGAGGGAAAGATGAAAAGAACTTTGGAAAGAGAGTTAAACAGTACGTGAAATTGCTGAAAGGGAAACGCTTGAAGTCAGTCACATTGACCGGGAATCAGCCTTGC--ATT--TGCATGGTGTACTTTCTGG-TTGATGGGTCAGCATCAATTTTGA--CCGCTGGAAAAAGGCTTGGGGAATGTGACAGCTCCGGCTGTGTTATAGACC--CTTGTCATATA-CAGCGGTTGGGATTGAGGAACTCAGCACGCCGCAAGGCC-GGGTCTCGACCACGTTCGTGCTTAGGATGCTGGCATAATGGCTTTAAGCGACCCGTCTTGAAACACGGACCAAGGAGTCTAACAT-GCCTGCGAGTGTTTGGGTGGAAAACCCAAGCGCGTAATGA-AAGTGAAAGTTGAGATCCCTGTCGTGGGGAGCATCGACGCCCGGACCAGAAC-TTTTGGGACGGATCTGCGGTAGAGCATGTATGTTGGGACCCGAAAGATGGTGAACTATGCCTGAATAGGGTGAAGCCAGAGGAAACTCTGGTGGAGGCTCGTAGCGATTCTGACGTGCAAATCGATCGTCAAATTTGGGTATAGGGGCG-AA-AGACTAATCGAACCATCTAGTAGCTGGTTCCTGCCGAAG-----------------------------------------------------------------------------------------------------------------------------------------------------------------------------------------------------------------------------------------------------------------------------------------------------------------------------------------------------------------------------------------------------------------------------------------------------------------------------------------------------------------------------------------------------------------------------------------------------------------------------------------------------------------------------CTTGCGCTCATGTCATGTATCTCCGTCGGCTCGTATTCTGCCCCTGTTATTGAGTTCTTGGAAGAGTGGGGTTTGGAATCTCTCGAGGAGAATGCGCACTCGACAACACCCTGCACAAAAGTCTTCGTCAATGGTGTTTGGATGGGTGTCCACCGTGACCCCGCCAACCTTGTTAAGACCATTAAAAAACTCAGGCGGAAGGATGACATCAGTCCTGAAGTCTCAGTTGTTCGTGATATCCGCGAGAAGGAACTGAGGATCTACACTGATGCTGGCCGTGTCTGTCGTCCACTATTCATCGTCGAGAACCAGCAACTACTTCTCCAAAAGAAGCATATAAGATGGTTGAATAATGGTTACAACGATGAGAATGAAGAGTACAAGTGGGAGCAGCTGATCAAAGGCGGTGTCATCGAGTTACTGGACGCAGAAGAAGAGGAGACTGTCATGATTTCAATGACGCCGGAAGATCTGGAGAACTCTCGCTTACAAGCCGCCGGTATTGACCCACGTGCTGATGATGGCGATTTCGACCCTGCGGCGCGTCTCAAAGCTGGCACCCATGCTCATACTTGGACCCACTGTGAAATTCACCCCAGTATGATCCTTGGCATTTGTGCTAGCATTATTCCCTTC-----------------------------------------------------------------------------------------------------------------------------------------------------------------------------------------------------------------------------------------------------------------------------------------------------------------------------------------------AAGAGTGAACTAGCTAACTGAAATCTTAAAATC-ATTGATTCAATGGTTCTTGAGATAACGTAA-GGGATAAAAATGATA-GTACCTTACTATAAGTGTTGTCCAACAATACTGGTGCCAGAAGACTCGGTAACGCCAGAAACGCAAACGTTAGTCGTCCTAATCAGGCGTAAAGGGTAAGTAGGCTGCTTTGAAAG--TTG-TTAATT-AGAAAGCTCTTTAAAAATT---------------------------------------------------------------TTTTAAAGGTAATT-AATAATGAATTAAAGCTAGAATCAAATAGGGGATAAGCCAAATAATATTTAGTGTAAGGCTAATATCTTTAGATACTAAATGGAATACT-AAGGTGAAAACTTTTATCTACTAATGATTGACGCTGAGGAACGAAGGTGAGAATAGAAAACAGGATTAGAGACCCAGGTATCTCTCACTGTCAACGATGAATGGTAGTTGTTAGTT----------------------------------------------------------------------AAACTTAACTAGTAACGATGTTAACGCGTTAACCATTCCGCCTTGCGAGTACGG------------------------------------------------------------------------------------------------------------------------------------------------------------------------------------------------------------------------------------------------------------------------------------------------------------------------------------------------------------------------------------------------------------------------------------------
>S_HQ020411
---------------------------------------------------------------------CATTATTGAATAACTATGG-T-GGGTTGTCGCTGGCTTC--TTG-AAGCA-TGTGCACACCT---GCTGTCTT--TATC---TAT-CCCATTGTGCACCATTTGTAGTC-TTGGGGGG-------------------------------------------------------------------------------------------------------------------------GAGC-TT--TG---GGC-----CC-CTTTCAGGTCTATGTC--TTTTCCACACAC--------ATATGT-AAT-AGAATGTGA--TCA-A--AGGG--CCTTTG-TGCC--TATAGAA-C-TCTATACAACTTTCAGCAACGGATCTCTTGGCTCTCGCATCGATGAAGAACGCAGCGAAATGCGATAAGTAATGTGAATTGCAAAATTCAGTGAATCATCGAATCTTTGAACGCACCTTGCGCTTCTTGGTATTCCGAGAAGCATGCCTGTTTGAGTGTCATTAAATT-CTCAATCC-CTTCCA------------TGAT-AT-GGT-----TGT-GGCTTGG-ATATTGGGGG-----TTTCTGCTGG-CCACA-----TAAAAAGGTCAGCTCCCCTGAAATACATTAGCAGAACTGTTTGCGG-T---CTG-TCACT-GGTGTGAT-AATTATC-TGCACC--------AA-G--GCTGCTTTCTGACTTGTTCAGC-TTTGAAC--------CAC------------------------------TA-TTACAC-G-TTTGACCTCAAATCAAGTAGGACTACCCGCTGACCTTAAGCATATCAATA------------------------------------------------------------------------------------------------------------------------------------------------------------------------------------------------------------------------------------------------------------------------------------------------------------------------------------------------------------------------------A-TTCCCCTAGTAACTGCGAGTGAAGCGGGAAAAGCTCAAATTTGAAATCTGGCGGTCTTTGGCCGTCCGAGTTGTAATCTAGAGAAGTGTTACCCGTGCTGGACCGTGTACAAGTCTCCTGGAATGGAGCGTCATAGAGGGTGAGAATCCCGTCTCTGACACGGACTACCAGGGC-TTTGTGGTATGCTCTCAAAGAGTCGAGTTGTTTGGGAATGCAGCTCAAAATGGGTGGTAAATTCCATCTAAAGCTAAATATTGGCGAGAGACCGATAGCGAACAAGTACCGTGAGGGAAAGATGAAAAGAACTTTGGAAAGAGAGTTAAACAGTACGTGAAATTGCTGAAAGGGAAACGCTTGAAGTCAGTCACATTGACCAGGGATCAGCCTTGC--GTTCGCGCATGGTGTACTTTCTGG-TTGATGGGTCAGCATCAATTTCGA--CCGCTGGAAAAAGGCTTGGGGAATGTGACAGCTCTGGCTGTGTTATAGACC--CTTGTCATATG-CAGCGGTTGGGATTGAGGAACGCAGCACGCCGCAAGGCC-GGGTTTCGACCACGTTCGTGCTTAGGATGCTGGCATAATGGCTTTAAGCGACCCGTCTTGAAACACGGACCAAGGAGTCTAACAT-GCCTGCGAGTGTTTGGGTGGAAAACCCAAGTGCGTAATGA-AAGTGAAAGTTGAGATCCCTGTCGTGGGGAGCATCGACGCCCGGACCAGAAC-TTTTGGGACGGATCTGCGGTAGAGCATGTATGTTGGGACCCGAAAGATGGTGAACTATGCCTGAATAGGGTGAAGCCAGAGGAAACTCTGGTGGAGGCTCGTAGCGATTCTGACGTGCAAATCGATCGTCAAATTTGGGTATAGGGGCG-AA-A-------------------------------------------------------------------------------------------------------------------------------------------------------------------------------------------------------------------------------------------------------------------------------------------------------------------------------------------------------------------------------------------------------------------------------------------------------------------------------------------------------------------------------------------------------------------------------------------------------------------------------------------------------------------------GCCGAGACGCCAGAAGGTCAAGCTTGTGGTCTCGTGAAGAATCTTGCCCTCATGTCATGTATCTCCGTCGGCTCGTATTCTGCCCCTGTYATTGAATTCTTGGAAGAGTGGGGTTTGGAATCTCTCGAGGAGAATGCGCACTCGACAACTCCCTGCACAAAAGTCTTCGTCAATGGTGTCTGGATGGGTGTCCACCGTGACCCCGCCAACCTTGTTAAGACCATTAAAAAACTCAGRCGGAAGGATGACATCAGTCCTGAAGTCTCAGTTGTTCGTGATATCCGAGAAAAGGAACTGAGGATCTACACTGATGCTGGCCGTGTCTGTCGTCCACTATTCATCGTCGAGAACCAGCAATTACTKCTCCAAAAGAAGCATATAAGATGGTTAAACAATGGTTWCAACGATGAGAATGAGGAGTACAAGTGGGAGCAGCTGATCAAGGGCGGTGTCATCGAGTTACTGGACGCAGAAGAAGAGGAGACTGTCATGATTTCAATGACACCGGAAGATCTGGAGAACTCTCGCTTACAGGCCGCCGGTATTGATCCACGTGCTGATGATGGCGAATTCGACCCTGCGGCGCGTCTCAAAGCTGGCACCCACGCTCATACTTGGACCCACTGTGAAATTCACCCYAGTATGATCCTTGGCATTTGTGCKAGCATTATTCCCTTCCCCGACCATAACCAAGTAAGTCCATCCT-ATTTG-------ACTGGAATTGCC-TTCGTCTTATATCTATTCTTCCAAAAAAAKCACCTCGTAATACCTATCAATCTGC-----------------------------------------------------------------------------------------------------------------------------------------------------------------------------------------------------------------------------------------------------------------------------------------------------------------------------------------------------------------------------------------------------------------------------------------------------------------------------------------------------------------------------------------------------------------------------------------------------------------------------------------------------------------------------------------------------------------------------------------------------------------------------------------------------------------------------------------------------------------------------------------------------------------------------------------------------------------------------------------------------------------------------------------------------------------------------------------------------------------------------------------------------------------------------------------------------------------------------------------------------------------------------------------------------------------------------------------
>S_HQ020412
---------------------------------------------------------------------CATTATTGAATAACTATGG-T-GGGTTGTCGCTGGCTTC--TTG-AAGCA-TGTGCACACCT---GCTGTCTT--TATC---TAT-CCCATTGTGCACCATTTGTAGTC-TTGGGGGG-------------------------------------------------------------------------------------------------------------------------GAGCTTT--TG---GGC-----CC-CTTTCAGGTCTATGTC--TTTTCCACACAC--------ATATGT-AAT-AGAATGTAA--TCA-A--AGGG--CCTTTG-TGCC--TATAGAA-C-TCTATACAACTTTCAGCAACGGATCTCTTGGCTCTCGCATCGATGAAGAACGCAGCGAAATGCGATAAGTAATGTGAATTGCAGAATTCAGTGAATCATCGAATCTTTGAACACACCTTGCGCTTCTTGGTATTCCGAGAAGCATGCCTGTTTGAGTGTCATTAAATT-CTCAATCC-CTTCCA------------TGAT-CT-GGT-----TGT-GGCTTGG-ATATTGGGGG-----TTTCTGCAGG-CCT---------TTGAGGTCAGCTCCCCTGAAATACATTAGCAGAACTGTTTGCGG-T---CTG-TCACT-GGTGTGAT-AATTATC-TGCACC--------AA-G--GCTGCTTTCTGACTTGTTCAGC-TTCTAAC--------AACT-----------------------------TA-TTGAAC-A-TTTGACCTCAAATCAGGTAGGACTACCCGCTGAACTTAAGCATATCAATAAGCGGAGG--------------------------------------------------------------------------------------------------------------------------------------------------------------------------------------------------------------------------------------------------------------------------------------------------------------------------------------TCAATAA-GCGGAGGAAAAGAAACTAACAAGGA-TTCCCCTAGTAACTGCGAGTGAAGCGGGAAAAGCTCAAATTTGAAATCTGGCGGTCTTTGGCCGTCCGAGTTGTAATCTAGAGAAGTGTTACCCGTGCTGGACCGTGTACAAGTCTCCTGGAATGGAGCGTCATAGAGGGTGAGAATCCCGTCTCTGACACGGACTACCAGGGC-TTTGTGGTATGCTCTCAAAGAGTCGAGTTGTTTGGGAATGCAGCTCAAAATGGGTGGTAAATTCCATCTAAAGCTAAATATTGGCGAGAGACCGATAGCGAACAAGTACCGTGAGGGAAAGATGAAAAGAACTTTGGAAAGAGAGTTAAACAGTACGTGAAATTGCTGAAAGGGAAACGCTTGAAGTCAGTCACATTGACCAGGGATCAGCCTTGC--GTTCGCGCATGGTGTACTTTCTGG-TTGATGGGTCAGCATCAATTTCGA--CCGCTGGAAAAAGGCTTGGGGAATGTGACAGCTCTGGCTGTGTTATAGACC--CTTGTCATATA-CAGCGGTTGGGATTGAGGAACGCAGCACGCCGCAAGGCC-GGGTTTCGACCACGTTCGTGCTTAGGATGCTGGCATAATGGCTTTAAGCGACCCGTCTTGAAACACGGACCAAGGAGTCTAACAT-GCCTGCGAGTGTTTGGGTGGAAAACCCAAGCGCGTAATGA-AAGTGAAAGTTGAGATCCCTGTCGTGGGGAGCATCGACGCCCGGACCAGAAC-TTTTGGGACGGATCTGCGGTAGAGCATGTATGTTGGGACCCGAAAGATGGTGAACTATGCCTGAATAGGGTGAAGCCAGAGGAAACTCTGGTGGAGGCTCGTAGCGATTCTGACGTGCAAATCGATCGTCAAATTTGGGTATAGGGGCG-AA-AGACTAATCGAACCATCTAGTAGCTGGTTCCTGCCGAAGTTTCCCTCAGGA------------------------------------------------------------------------------------------------------------------------------------------------------------------------------------------------------------------------------------------------------------------------------------------------------------------------------------------------------------------------------------------------------------------------------------------------------------------------------------------------------------------------------------------------------------------------------------------------------------------------------------------------------------------------TCATGTCATGTATCTCCGTCGGCTCGTATTCTGCCCCTGTCATTGAATTCTTGGAAGAGTGGGGTTTGGAATCTCTCGAGGAGAATGCGCACTCGACAACTCCCTGCACAAAAGTCTTCGTCAATGGTGTCTGGATGGGTGTCCACCGTGACCCCGCCAACCTTGTTAAGACCATTAAAAAACTCAGGCGGAAGGATGACATCAGTCCTGAAGTCTCAGTTGTTCGTGATATTCGAGAAAAGGAACTGAGGATCTACACTGATGCTGGCCGTGTCTGTCGTCCACTATTCATCGTCGAGAACCAGCAATTACTTCTCCAAAAGAAGCATATAAGATGGTTAAACAATGGTTTCAACGATGAGAATGAGGAGTACAAGTGGGAGCAGCTGATCAAGGGCGGTGTCATCGAGTTACTGGACGCAGAAGAAGAGGAGACTGTCATGATTTCAATGACACCGGAAGATCTGGAGAACTCTCGCTTACAGGCCGCCAGTATTGATCCACGTGCTGATGATGGCGAATTCGACCCTGCGGCGCGTCTCAAAGCTGGCACCCACGCTCATACTTGGACCCACTGTGAAATTCACCCCAGTATGATCCTTGGCATTTGTGCGAGCATTATTCCCTTCCCCGACCATAACCAAGTAAGTCCATCCT-ATTTG-------ATTGGAATTGCC-TTCGCCTTACATCTATTCTT----------------------------------------------------------------------------------------------------------------------------------------------------------------------------------------------------------------------------------------------------------------------------------------------------------------------------------------------------------------------------------------------------------------------------------------------------------------------------------------------------------------------------------------------------------------------------------------------------------------------------------------------------------------------------------------------------------------------------------------------------------------------------------------------------------------------------------------------------------------------------------------------------------------------------------------------------------------------------------------------------------------------------------------------------------------------------------------------------------------------------------------------------------------------------------------------------------------------------------------------------------------------------------------------------------------------------------------------------------------------------
>S_KP177192
-------------------------------------------TTCCGTAGGTG-ACCTGCGG-AGGATCATTATTGAATAAACATGA-C-GAGTTGTAGCTGGCTTCAAGAG-AAGCA-TGTGCACACTT---GTTGTCTT--TATA---CAT-CCACCTGTGCACCCTCTGTAGTC-TTGGGGAA----CG-TGAATTGGCTT--------ATCCCTCGATTGATTTT--------CTTGTCAATTGGATTGTGAGGAA-TGC-TATACTC-CATAATGT-G--TAGCTTCCTTCAAT--------AGCC-ATG------AGT----CTT-CTCTCAAGTCTATGTC--TTTCTCATATACCTATGTCTGCATGT-ATT-AAAGTGTAA--TAT-C--TGGG--CCTCTG-TGCC--TATAAAT-C-TCAATACAACTTTCAGCAACGGATCTCTTGGCTCTCGCATCGATGAAGAACGCAGCGAAATGCGATAAGTAATGTGAATTGCAGAATTCAGTGAATCATCGAATCTTTGAACGCACCTTGCGCTCCTTGGTATTCCGAGGAGCATGCCTGTTTGAGTGTCATTAAATT-CTCAACCT-CATCCAGC-----TT-TGC-GG-TT-GGT-----TGT-GGCTTGG-ATATTGGGGG-----TGGTTGCAGG-TCTCTCTT----CTGAGGTCAGCTCTCCTGAAATGCATTAGCGGAACCGTTTGCAG-T---CTG-TCATC-AGTGTGAT-AATTATC-TACACA-ACAGAC-AAAG--GCTGCTCTCTGTGTTGTTCAGC-TTCTAAT--------AGTC-TCTA--TG-----TG------GACAAC-TT-ATGAAT-G-TTTGACCTCAAATCAGGTAGGACTACCCGCTGAACTTAAGCATATCAAAAAGC-----------------------------------------------------------------------------------------------------------------------------------------------------------------------------------------------------------------------------------------------------------------------------------------------------------------------------------------------------------------------------TTCCCCTAGTAACTGCGAGTGAAGCGGGAAAAGCTCAAATTTAAAATCTGGAACTCTTTGGCTGTCCGAGTTGTAATCTAGAGAAGTGTTACCCGCCCTGGACCGTGTACAAGTCTCCTGGAATGGAGCGTCATAGAGGGTGAGAATCCCGTCTCTGACATGGACTACCAGGGC-TTTGTGGTATGCTCTCAAAGAGTCGAGTTGTTTGGGAATGCAGCTCAAAATGGGTGGTAAATTCCATCTAAAGCTAAATATTGGCGAGAGACCGATAGCGAACAAGTACCGTGAGGGAAAGATGAAAAGAACTTTGGAAAGAGAGTTAAACANNNNNNNNNNNNNNNNNNNNNNNNNNNNNNNNNNNNNNNNNNNNNNNNNNNNNNNNNNNNNNNN--NNN--NNNNNNNNNNNCTTTCTGG-TTGACGGGTCAGCATCAATTTTGA--CCATTGGAAAAAGGCTTGGGGAATGTGGCAGTTTCGGCTGTGTTATAGCCC--CTTGTCATATA-CAATGGTTGGGATTGAGGAACTCAGCACGCCACAAGGCC-GGGTTTCGACCACGTTCGTGCTTAGGATGCTGGCATAATGGCTTTAAGCGACCCGTCTTGAAACACGGACCAAGGAGTCTAACAT-GCCTGCAAGTATTTGGGTGGAAAACCCGAGTGCGCAATGA-AAGTGAAAGTTGAGATCCCTGTCGTGGGGAGCATCGACGCCCGGACCAGAAC-TTTTGGGACGGATCCGCGGTAGAGCATGTATGTTGGGACCCGAAAGATGGTGAACTATGCCTGAATAGGGTGAAGCCAGAGGAAACTCTGGTGGAGGCTCGTAGCGATTCTGACGTGCAAATCGATCGTCAAATTTGGGTATAGGGGCG-AA-AGAC----------------------------------------------------------------------------------------------------------------------------------------------------------------------------------------------------------------------------------------------------------------------------------------------------------------------------------------------------------------------------------------------------------------------------------------------------------------------------------------------------------------------------------------------------------------------------------------------------------------------------------------------------------------------------------------------------------------CTTGCCCTCATGTCGTGTATCTCCGTCGGCTCATATTCTGCCCCGGTTATTGAATTCTTGGAGGAGTGGGGTTTGGAGTCGCTCGAAGAAAATGCGCATTCGACCACGCCTTGCACAAAGGTCTTCGTTAACGGTGTCTGGATGGGTGTGCATCGCGACCCTGCCAACCTTGTCAAGACCATCAAGAAGCTGAGGCGGAAGGACGATATCAGTCCCGAAGTCTCTGTTGTTCGTGATATCCGGGAGAAGGAGCTTAGGATCTATACTGATGCTGGCCGTGTTTGCCGACCATTATTCATTGTCGAAAACCAACAGCTTCTTCTCCAAAAGAAGCATATCAGGTGGTTGAATAATGGCTGCAATGACGAGGGTGATGAGTATAAGTGGGAGCAGTTGATTAAAGGTGGTGTTATCGAGCTGCTAGATGCAGAGGAAGAAGAGACTGTTATGATTTCAATGACACCAGAAGATTTAGAAAATTCTCGCTTACAGGCTGCTGGTGTTGACCCGCGCGCTGATGATGGCGATTTTGACCCTGCGGCACGTCTCAAGGCTGGCACACACGCTCATACTTGGACCCATTGTGAAATTCACCCAAGCATGATTCTCGGTATTTGCGCCAGCATTATTCCCTTC---------------------------------------------------------------------------------------------------------------------------------------------------------------------------------------------------------------------------------------------------------------------------------------------------------------------------------------------------------------------------------------------------------------------------------------------------GTCCAACATTACTGGTGCCAGAAGACTCGGTAACGCCAGAAACGCAAACGTTAGTCGTCTTAATCAGGCGTAAAGGGTAAGTAGGCTGCTTTAAAAG--TTA-TTAATT-AGAAAGCTCTTTAAAAAA---------------------------------------------------------------AAATTAAA-GTAAAA-AATAATGAATTAAAGCTAGAATCAAATAGAGGATAAGCCAAATAATGTTTAGAGGAAGGCTGATATCTTTAGATACTAAATAGAATACTTAAGGTGAAAACTTTTATCTACTATTGATTGACGCTGAGGAACGAAGGTGAGAATAGAAAACAGGATTAGAGACCCAGGTATCTCTCACTGTCAACGATGAATGGTGGTTGTTAGTTT---------------------------------------------------------------------AATTTAAACTAGTAACGATGCTAACGCGATAACCATTCCGCCTTGCGAGTAC--------------------------------------------------------------------------------------------------------------------------------------------------------------------------------------------------------------------------------------------------------------------------------------------------------------------------------------------------------------------------------------------------------------------------------------------
>S_KP177194
AATTCTTGGGTCATTTTAGAGGAAGTAAAAGTCGTAACAAGGTTTCCGTAGGTGAACCTGCGGAAGGATCATTATTGAATAAACATGA-C-GAGTTGTAGCTGGCTTCAAGAG-AAGCA-TGTGCACACTT---GTTGTCTT--TATA---CAT-CCACCTGTGCACCCTCTGTAGTC-TTGGGGAA----CG-TGAATTGGCTT--------ATCCCTCGATTGATTTT--------CTTGTCAATTGGATTGTGAGGAA-TGC-TATACTC-CATAATGT-G--TAGCTTCCTTCAAT--------AGCC-ATG------AGT----CTT-CTCTCAAGTCTATGTC--TTTCTCATATACCTATGTCTGCATGT-ATT-AGAGTGTAA--TAT-C--TGGG--CCTCTG-TGCC--TATAAAT-C-TCAATACAACTTTCAGCAACGGATCTCTTGGCTCTCGCATCGATGAAGAACGCAGCGAAATGCGATAAGTAATGTGAATTGCAGAATTCAGTGAATCATCGAATCTTTGAACGCACCTTGCGCTCCTTGGTATTCCGAGGAGCATGCCTGTTTGAGTGTCATTAAATT-CTCAACCT-CATCCAGC-----TT-TGC-GG-TT-GGT-----TGT-GGCTTGG-ATATTGGGGG-----TGGTTGCAGG-TCTCTCTT----CTGAGGTCAGCTCTCCTGAAATGCATTAGCGGAACCGTTTGCAG-T---CTG-TCATC-AGTGTGAT-AATTATC-TACACA-ACAGAC-AAAG--GCTGCTCTCTGTGTTGTTCAGC-TTCTAAT--------AGTC-TCTA--TG-----TG------GACAAC-TT-ATGAAT-G-TTTG-----------------------------------------------------------------------------------------------------------------------------------------------------------------------------------------------------------------------------------------------------------------------------------------------------------------------------------------------------------------------TACCCGCTGGAAACTAGCATATC----A-TAGCGAGAAAAGAAACTAACAAGGA-TTCCCCTAGTAACTGCGAGTGAAGCGGGAAAAGCTCAAATTTAAAATCTGGCAGTCATTGGCTGTCCGAGTTGTAATCTAGAGAAGTGTTACCCGCGCTGGACCGTGTACAAGTCTCCTGGAATGGAGCGTCATAGAGGGTGAGAATCCCGTCTCTGACATGGACTACCAGGGC-TTTGTGGTATGCTCTCAAAGAGTCGAGTTGTTTGGGAATGCAGCTCAAAATGGGTGGTAAATTCCATCTAAAGCTAAATATTGGCGAGAGACCGATAGCGAACAAGTACCGTGAGGGAAAGATGAAAAGAACTTTGGAAAGAGAGTTAAACAGTACGTGAAATTGCTGAAAGGGAAACGCTTGAAGTCAGTCACGTTGGCCAGGGATCAGCCTTGC--ATC--TGCATGGTGTACTTTCTGG-TTGACGGGTCAGCATCAATTTTGA--CCATTGGAAAAAGGCTTGGGGAATGTGGCAGTTTCGGCTGTGTTATAGCCC--CTTGTCATATA-CAATGGTTGGGATTGAGGAACTCAGCACGCCACAAGGCC-GGGTTTCGACCACGTTCGTGCTTAGGATGCTGGCATAATGGCTTTAAGCGACCCGTCTTGAAACACGGACCAAGGAGTCTAACAT-GCCTGCAAGTATTTGGGTGGAAAACCCGAGTGCGCAATGA-AAGTGAAAGTTGAGATCCCTGTCGTGGGGAGCATCGACGCCCGGACCAGAAC-TTTTGGGACGGATCCGCGGTAGAGCATGTATGTTGGGACCCGAAAGATGGTGAACTATGCCTGAATAGGGTGAAGCCAGAGGAAACTCTGGTGGAGGCTCGTAGCGATTCTGACGTGCAAATCGATCGTCAAATTTGGGTATAGGGGCG-AA-AGACTAATCGAACCATCC--------------------------------------------------------------------------------------------------------------------------------------------------------------------------------------------------------------------------------------------------------------------------------------------------------------------------------------------------------------------------------------------------------------------------------------------------------------------------------------------------------------------------------------------------------------------------------------------------------------------------------------------------------------------------------------------------CTTGCCCTAATGTCATGTATATCCGTTGGTTCCTATTCTGCTCCCGTCATCGAGTTCTTGGAAGAGTGGGGTTTGGAGTCACTCGAGGAAAATGCACATTCAACAACACCCTGCACCAAGGTCTTTGTTAACGGTGTTTGGATGGGTGTTCACCGCGACCCCGCTAACCTTGTCAAGACTATTAAAAAATTGAGGCGGAAGGATGACATTAGCCCTGAAGTCTCAGTTGTTCGTGATATTCGTGAGAAGGAGCTTAGGATTTACACTGATGCTGGTCGCGTTTGTCGGCCACTCTTCATTGTCGAGAATCAGCAACTTCTGCTCCAAAAGAAGCATATTAGATGGCTGAATACTGGTTACAACGATGAGAACGAGGAATACAAATGGGAACAGCTAATCAAGGGTGGAGTCATCGAGTTGCTGGATGCTGAAGAAGAGGAGACTGTCATGATTTCAATGACACCGGAAGATCTGGAGAATTCTCGCTTACAAGCCGCCGGTGTTGATACGCGCGCTGATGACGGCGAATTCGATCCTGCGGCGCGCCTCAAGGCCGGCACCCACGCCCACACTTGGACCCACTGTGAGATTCACCCAAGTATGATTCTTGGCATCTGTGCTAGCATTATTCCCTTC------------------------------------------------------------------------------------------------------------------------------------------------------------------------------------------------------------------------------------------------------------------------------------------------------------------------------------------------------------------TAATCATCTTAATC-ATTGTAACAATGGTTCTTGAGATAACGTAA-GGGATAAAATTGATA-GTACCTTACTATAAGTGTTGTCCAAAAATACTGGTGCCAGAAGACTCGGTAACGCCAGAAACGCAAACGTTAGTCGTCCTAATCAGGCGTAAAGGGTAAGTAGGCTGCTTTGAAAG--TTG-TTAATTTAGAAAGCTCTTTAAAA------------------------------------------------------------------ATTTAAA-GTAATT-AATAATGAATTAAAGCTAGAATCAAATAGGGGATAAGCCAAATAATATTTAGTGTAAGGCTAATATCTATAGATACTAAATGGAATACT-AAGGTGAAAACTTTTATCTACTAATGATTGACGCTGAGGAACGAAGGTGAGAATAGAAAACAGGATTAGAGACCCAGGTATCTCTCACTGTCAACGATGAATGGTAGTTGTTAGTTA---------------------------------------------------------------------AATTTTAACTAGTAACGATGTTAACGCGTTAACCATTCCGCCTTGCGAGTACGGTTGCAAAACTGAGAA---------------------------------------------------------------------------------------------------------------------------------------------------------------------------------------------------------------------------------------------------------------------------------------------------------------------------------------------------------------------------------------------------------------------------
>S_MK412583
-----------------------------------------------------------GCGGAAGGATCATTATTGAATAAATTTGG-T-GGGTTGTCGCTGGCTCT--TTG-GAGCA-TGTGCACACCT---GCTAACTT--TATC---CAT-CCACCTGTGCACC-TCCRTAGTC-TTGGGAGMT---TG-GGAACTGGWTTA---------GACTCGAAAAGCCCT--------GTGGGCCTTTCGGATGTAAGGGA-TGC-TTTGCG-----GATGC-A--TAGCTTTCCTCGCA---------AGC-CAG-CT----AT-----CA-CTCCAGAGACTATGC---CTTTTCATATAC-TAT-ATTGTCTGT-TAT-AGAATGTAT--TTA-S--TGGG--CTTTTG-TGCC--TATAAAA-A-ACAATACAACTTTCAGCAACGGATCTCTTGGCTCTCGCATCGATGAAGAACGCAGCGAAATGCGATAAGTAATGTGAATTGCAGAATTCAGTGAATCATCGAATCTTTGAACGCACCTTGCGCTCCTTGGTATTCCGAGGAGCATGCCTGTTTGAGTGTCATTTAATT-CTCAACCA-CATCAGTGT-------TGTTAA-CT-GTT-----GAT-GGCTTGG-ATGTGGG----------TTTGCGGG-TCTCTT----TTTTGAGGTCAGCTCCCCTGAAATACATTAGCCGAACCGTTTGCGG-T---CAG-TCACC-GGTGTGAT-AATTATC-TATGCC-CGAGAC-AAAG--GCTGCTCTCTGT-CTGTTCAGC-TTCTAAA--------TGTC-CCTA---------TG------GACA-----------------------------------------------------------------------------------------------------------------------------------------------------------------------------------------------------------------------------------------------------------------------------------------------------------------------------------------------------------------------------------------------------------------------------------------------------CCTAGTAACTGCGAGTGAAGCGGGAAAAGCTCAAATTTAAAATCTGGCGGTCCTTGGCCGTCCGAGTTGTAATCTAGAGAAGTGTTACCCGCGCTGGACCGTGTACAAGTCTCCTGGAATGGAGCGTCATAGAGGGTGAGAATCCCGTCTCTGRCACGGRCTACCAGGGC-TTTGTGGTATGCTCTCAAAGAGTCGAGTTGTTTGGGAATGCAGCTCAAAATGGGTGGTAAATTCCATCTAAAGCTAAATATTGGCGAGAGACCGATAGCGAACAAGTACCGTGAGGGAAAGATGAAAAGAACTTTGGAAAGAGAGTTAAACAGTACGTGAAATTGCTGAAAGGGAAACGCTTGAAGTCAGTCGCGTTGGCCGGGGATCAGCCTCGC--ATT--TGCGTGGTGCACTTTCCGG-TTGACGGGTCAGCATCAATTTTGA--CCGCTGGAAAAAGGCTTAGGGAATGTGGCAGCTCCGGCTGTRTTATAGCCC--TTTGTCACATA-CAGCGGTTGGGATTGAGGAACTCAGCACGCCGCAAGGCC-GGGTTTCGACCACGTTCGTGCTTAGGATGCTGGCATAATGGCTTTAAGCGAC---------------------------------------------------------------------------------------------------------------------------------------------------------------------------------------------------------------------------------------------------------------------------------------------------------------------------------------------------------------------------------------------------------------------------------------------------------------------------------------------------------------------------------------------------------------------------------------------------------------------------------------------------------------------------------------------------------------------------------------------------------------------------------------------------------------------------------------------------------------------------------------------------------------------------------------------------------------------------------------------------------------------------------------------------------------CGAGTTTTTGGAGGAATGGGGTCTAGAATCTCTGGAAGAAAACGCACATTCCACAACACCATGTACGAAAGTCTTTGTCAACGGTGTTTGGATGGGTGTACATCGCGATCCTGCCAACCTAGTGAAGACAATCAAAAAGCTAAGACGGAAGGATGATATCAGTCSTGAGGTCTCAGTTGTTCGTGATATTCGAGAGAAGGAGCTTAGGATTTATACCGATGCCGGCCGTGTCTGCCGGCCATTATTCATTGTTGAAAACCAGCAGCTACTTCTTCAAAAGAAACACATTAGATGGCTG------------------------------------------------------------------------------------------------------------------------------------------------------------------------------------------------------------------------------------------------------------------------------------------------------------------------------------------------------------------------------------------------------------------------------------------------------------------------------------------------------------------------------------------------------------------------------------------------------------------------------------------------------------------------------------------------------------------------------------------------------------------------------------------------------------------------------------------------------------------------------------------------------------------------------------------------------------------------------------------------------------------------------------------------------------------------------------------------------------------------------------------------------------------------------------------------------------------------------------------------------------------------------------------------------------------------------------------------------------------------------------------------------------------------------------------------------------------------------------------------------------------------------------------------------------------------------------------------------------------------------------------------------------------------------------------------------------------------------------------------------
>S_MK651599
---------------------------------------------------GTGAACCTGCGGAAGGATCATTAATGAATAAACCTGG-T-AGGTTGTCGCTGGCTTC--TTG-AAGCA-TGTGCACGCTT---GCCATCTT--TATC---CAT-CCACCTGTGCACTCTTTGTAGTC-TTGGAGGA----TA-AGAGCAG-CTGA---------CCCTCGATGGGCCTT--------TATGGTCTTTCGGATATGAGGAA-TGC-GGTGTG-----AAAGC-A--TGGCTCTCCTTAAC---------AGC-AGG-CA----AT-----TTTCTTTCAGGTCTATGT----TTTTCATATAC-CACTATAGTCTGT-TGT-AGAATGCTT--TAC-A--TGGG--CCGCTG-TGCC--TATAAAA-C-TCAATACAACTTTCAGCAACGGATCTCTTGGCTCTCGCATCGATGAAGAACGCAGCGAAATGCGATAAGTAATGTGAATTGCAGAATTCAGTGAATCATCGAATCTTTGAACGCACCTTGCGCTCCTTGGTATTCCGAGGAGCATGCCTGTTTGAGTGTCACTAAACT-CTCAACCA-CTTCAGCTT-------TGC-AG-CT-GGT-----TGT-GGCTTGG-ATGTTGGGGG-----TTTCTGCAGG-CCTCT------GTTGAGGTCGGCTCCCCTGAAATGTATTAGCGGAACCATTTGCGG-T---CTG-TCACA-GGTGTGAT-AATTATC-TACGCC-AAAGAC-AAAG--GCTGCTCTCTGC-TTGTTCAGC-TTCTAAT--------TGTC-CTTA-------------------------------------------------------------------------------------------------------------------------------------------------------------------------------------------------------------------------------------------------------------------------------------------------------------------------------------------------------------------------------------------------------------------------------------------------------------AACAAGGA-TTCCCCTAGTAACTGCGAGTGAAGCGGGAAAAGCTCAAATTTAAAATCTGGCGGTCCTTGGCCGTCCGAGTTGTAATCTAGAGAAGTGTTACCCGCGCTGGACCGTGTACAAGTCTCCTGGAATGGAGCGTCATAGAGGGTGAGAATCCCGTCTCTGACACGGACTACCAGGGC-TTTGTGGTATGCTCTCAAAGAGTCGAGTTGTTTGGGAATGCAGCTCAAAATGGGTGGTAAATTCCATCTAAAGCTAAATATTGGCGAGAGACCGATAGCGAACAAGTACCGTGAGGGAAAGATGAAAAGAACTTTGGAAAGAGAGTTAAACAGTACGTGAAATTGCTGAAAGGGAAACGCTTGAAGTCAGTCGCGTTGGCCGGGGATCAGCCTCGC--AAT--TGCGTGGTGTACTTTCTGG-TTGACGGGTCAGCATCAATTTTGA--CTGCTGGAAAAAGGTTTGGGGAATGTGGCAGCTTCGGCTGTGTTATAGCCC--CTTGTCATATA-CAGCAGTTGGGATTGAGGAACTCAGCACGCCGCAAGGCC-GGGTTTCGACCACGTTCGTGCTTAGGATGCTGGCATAATGGCTTTAAGCGACCCGTCTTGAAACACGGACCAAGGAGTCTAACAT-GCCTGCAAGTGTTTGGGTGGAAAACCCGAGCGCGTAATGA-AAGTGAAAGTTGAGATCCCTGTCGTGGGGAGCATCGACGCCCGGACCAGAAC-TTTTGGGACGGATCCGCGGTAGAGCATGTATGTTGGGACCCGAAAGATGGTGAACTATGCCTGAATAGGGTGAAGCCAGAGGAAACTCTGGTGGAGGCTCGTAGCGATTCTGACGTGCAAATCGATCGTCAAATTTGGGTATAGGGGCG-AA-AGACTAATCGAACC---------------------------------------------------------------------------------------------------------------------------------------------------------------------------------------------------------------------------------------------------------------------------------------------------------------------------------------------------------------------------------------------------------------------------------------------------------------------------------------------------------------------------------------------------------------------------------------------------------------------------------------------------------------------------------------------------AACCTTGCTCTTATGTCGTGTATCTCCGTCGGTTCGTATTCTGCCCCTGTCATCGAGTTCTTAGAGGAGTGGGGGTTGGAATCACTGGAGGAAAACGCTCACTCGACGACACCATGCACGAAGGTCTTTGTCAATGGTGTCTGGATGGGTGTGCATCGCGACCCCGCTAACCTTGTGAAGACCATAAAAAAACTGAGGCGGAAGGACGATATCAGCCCCGAAGTTTCAGTTGTTCGTGATATCCGCGAGAAGGAGCTCAGGATTTACACCGATGCTGGCCGTGTCTGTCGCCCATTATTCATCGTGGATAACCAGCAACTCCTTCTCCAGAAAAAGCATATTAGGTGGTTGAATAGTGGCCTTAACGATGAAGGCGATGAGTATAAGTGGGAGCAACTGATCAAGGGTGGAGTCATCGAGTTGTTGGATGCCGAAGAAGAGGAGACTGTAATGATTTCAATGACGCCCGAGGACCTTGAGAATTCCCGGTTACAAGCCGCTGGTGTTGACACCCGTGTTGATGATGGCGAGTTTGACCCTGCGGCGCGTCTCAAAGCTGGGACTCATGCCCATACATGGACTCACTGTGAGATCCATCCAAGTATGATTCTTGGCATCTGTGCTAGCATTATTCCC--------------------------------------------------------------------------------------------------------------------------------------------------------------------------------------------------------------------------------------------------------------------------------------------------------------------------------------------------------------------------TCTTAAATC--ATTTAATAATGGTATTTAAGATAACGTAA-GGGAAAAAAATGATA-GTACCTTACTATAAGTGTTGTCCAACATTACTGGTGCCAGAAGACTCGGTAACGCCAGAAACGCAAACGTTAGTCGTCCTAAACAGGCGTAAAGGGTAAGTAGGCTGCTTTAACAG--TTC-TTGATT-AGAAAGCTCTTTAAATATAAA------------------------------------------------------------AGTTTAAA-GTAATT-AATAATGAATTAAAGCTAGAATCAAGTAGAGGATAATGAATATAATGGATTGAGTAAGGCTGATATCTTTAGATACATTTCAGAATACTTAAGGTGAAAACTTTTATCTACTATTGATTGACGCTGAGGAACGAAGGTGAGAATAGAAAACAGGATTAGAGACCCTGGTATCCCTCACTGTCAACGATGAATGGTGGTTGTTAGTTT---------------------------------------------------------------------AAAGTAAACTAGTAACGATGTTAACGCGATAACCATTCCGCCTTGCGAGTAC--------------------------------------------------------------------------------------------------------------------------------------------------------------------------------------------------------------------------------------------------------------------------------------------------------------------------------------------------------------------------------------------------------------------------------------------
>S_MK651609
-------------------------------------------------------------------------------------TGG-T-GGGTTGTAGCTGGCTTC--TTG-AAGCAATGTGCACACCT---GCTGTCTT--TATT---TAT-CCCTCTGTGCACCCTTTGTAGTC-CTTGGAAG----AG-CATGGCA-ATAG---------GCCCTAACG--------------------------------------TGT-GAAGTG-----AAGTA-A--TTCCTTCCGCAATT--------AAGG-TAG-TC----AT-----CT-CCTCTAGGTCTATGT---TTTTGCATATACCCAC-ATAGTATGT-TAC-AGAATGTAA--TCA-A--TGGG--CCATTG-TGCC--TATAAAG-C-TATATACAACTTTCAGCAACGGATCTCTTGGCTCTCGCATCGATGAAGAACGCAGCGAAATGCGATAAGTAATGTGAATTGCAGAATTCAGTGAATCATCGAATCTTTGAACGCATCTTGCACTCCTTGGTATTCCGAGGAGTATGCCTGTTTGAGTGTCATTAAACT-CTCAATCC-CATCCAGCT----TTGTGGGCT-GT-GAT-----TGT-GGCTTGGAATGTTGGGGG-----TTTCTGCAGG-CCCGTCATTATATATGGGTCAGCTCCCCTAAAATGCATTAGTAGAACTGTTTGCAG-T---TTG-TCACT-GGTGTGAT-AATTATC-TACACC--------AAAG--ACTGCTCTCTGTTTTGTTCTGC-TTCCAAT--------TGTC-TCTC--TG-----TA------GACAAC-TA-TTGAAC-A-TTTGACCTCAAATCAGGTAGGACTACCCG---------------------------------------------------------------------------------------------------------------------------------------------------------------------------------------------------------------------------------------------------------------------------------------------------------------------------------------TA-TTACCGCCGGTATGATAATAGCATATCAATAA-GCGGAGGAAAAGAAACTAACAAGGA-TTCCCCTAGTAACTGCGAGTGAAGCGGGAAAAGCTCAAATTTGAAATCTGGCGGTCCTTGGCCGTCCGAGTTGTAATCTAGAGAAGTGTTACCCGCGCTGGACCATGTACAAGTCTCCTGGAATGGAGCGTCATAGAGGGTGAGAATCCCGTCTCTGACATGGACTACCAGGGC-TTTGTGGTATGCTCTCAAAGAGTCGAGTTGTTTGGGAATGCAGCTCAAAATGGGTGGTAAATTCCATCTAAAGCTAAATATTGGCGAGAGACCGATAGCGAACAAGTACCGTGAGGGAAAGATGAAAAGAACTTTGGAAATAGAGTTAAACAGTACGTGAAATTGCTGAAAGGGAAACGCTTGAAGTCAGTCACGTTGGCCGGGGATCAGCCTCACA-AAT--TGTGTGGTGTACTTTCTGG-TTGATGGGTCAGCATCAATTTTGA--CTGTTGGAAAAAGACTTGGGGAATGTGACAGCTCTGGCTGTGTTATAGCCC--CTTGTCATATA-CAGCAGTTGGGATTGAGGAACTCAGCACGCCGCAAGGCC-GGGTTTCGACCACGTTCGTGCTTAGGATGCTGGCATAATGGCTTTAAGCGACCCGTCTTGAAACACGGACCAAGGAGTCTAACAT-GCCTGCGAGTGTTTGGGTGGAAAACCCGAGCGCATAATGA-AAGTGAAAGTTGAGATCCCTGTCGTGGGGAGCATCGACGCCCGGACCAGAAC-TTTTGGGACGGATCCGCGGTAGAGCATGTATGTTGGGACCCGAAAGATGGTGAACTATGCCTGAATAGGGTGAAGCCAGAGGAAACTCTGGTGGAGGCTCGTAGCGATTCTGACGTGCAAATCGATCGTCAAATTTGGGTATAGGGGCG-AA-AGACTAATCGAACCCATTCTTATGTTGGC------------------------------------------------------------------------------------------------------------------------------------------------------------------------------------------------------------------------------------------------------------------------------------------------------------------------------------------------------------------------------------------------------------------------------------------------------------------------------------------------------------------------------------------------------------------------------------------------------------------------------------------------------------------------GGTCTCGTGAAAAATCTTGCCCTCATGTCATGTATCTCCGTTGGTTCATATTCTGCTCCTGTCATTGAGTTCTTGGAAGAGTGGGGTTTGGAGTCCCTTGAGGAAAATGCACATTCGACAACGCCCTGCACAAAGGTTTTCGTCAATGGTGTTTGGATGGGTGTCCACCGTGATCCGGCCAACCTTGTCAAAACTATCAAGAAACTTAGGCGGAAAGACGACATCAGTCCTGAAGTTTCGGTTGTTCGCGATATTCGTGAGAAGGAACTTAGGATTTACACTGATGCTGGCCGTGTCTGTCGACCGCTGTTCATAGTCGAAAACCAACAACTTCTTCTCCAAAAGAAGCATATACGATGGTTGAATAGTGGTTACAACGACGAGAACGAGGAGTACAAATGGGAGCAGCTGATTAAGGGTGGTGTCATCGAGTTGCTGGATGCTGAAGAAGAGGAGACTGTCATGATTTCAATGACACCGGAAGACTTGGAGAACTCTCGCTTGCAAGCCGCTGGTGTTGACACACGCGCCGACGATGGGGAGTTTGACCCTGCGGCACGCCTCAAGGCTGGTACTCATGCTCACACCTGGACCCACTGCGAGATTCACCCAAGTATGATTCTTGGCATTTGTGCTAGTATCATTCCCTTC-----------------------------------------------------------------------------------------------------------------------------------------------------------------------------------------------------------------------------------------------------------------------------------------------------------------------------------------------------------------------------------TGTATTGATGGTTCTTGAGATAACGTAA-GGGATAAAAATGATA-TTACCTTACTATAAGTGTTGTCCAACATTACTGGTGCCAGAAGACTCGGTAACGCCAGAAACGCAAACGTTAGTCGTCCTAAACAGGCGTAAAGGGTAAGTAGGCTGCTTTGAAAG--TTT-TTAATT-AGAAAGCTCTTAAAAA-----------------------------------------------------------------AAATTAAA-GTAATT-AATAATGAATTAAAGCTAGAATCAAATAGGGGATAAGCCAAATAATATTTAGTGTAAGGCTAATATCTTTAGATACTAAATGGAATACT-AAGGTGAAAACTTTTATCTACTAATGATTGACGCTGAGGAACGAAGGTGAGAATAGAAAACAGGATTAGAGACCCAGGTATCTCTCACTGTCAACGATGAATGGTAGTTGTTAGTTAAC-------------------------------------------------------------------AATTTTAACTAGTAACGATGTTAACGCGTTAACCATTCCGCCTTGCGAGTAC--------------------------------------------------------------------------------------------------------------------------------------------------------------------------------------------------------------------------------------------------------------------------------------------------------------------------------------------------------------------------------------------------------------------------------------------
>S_MK651616
T-----------------------------------------------------GACCTGCGGAAGGATCATTATTGAATAAACTTGGTT-GAGCTGTCGCTGGCTCC--TTG-GAGCA-TGTGCACGCTTG--CCCACCTT--TATC---CAT-CCACCTGTGCACACTCTGTAGTC-TTAGGAGA----CG-AAAGCGG-ACGTG--------CTTTCGATAAGGCTT-------TTCAAGCTTTTCGGATGTGGGGAAATGC-CTTGTG-----AAAAC-A--TGGCTCTTCTCAG---------AAGT-TTG-TG----AT-----TGTCTCTTTTGACTATGT-----TTTCATATAC-TGT-ATAGCATGA-TGC-GGAATGTAT--GTA-A--TGGG--CCTCTG-TGCC--TATAAAGTA-TCAATACAACTTTCAGCAACGGATCTCTTGGCTCTCGCATCGATGAAGAACGCAGCGAAATGCGATAAGTAATGTGAATTGCAGAATTCAGTGAATCATCGAATCTTTGAACGCACCTTGCGCCCCTTGGTATTCCGAGGAGCATGCCTGTTTGAGTGTCATTTAATT-CTCAATCA-CACCAGCTT-------TGTAGT-TT-GGT-----TGT-GACTTGG-ATGTGGGGGT----ATTCCTGCTGG-CCTTCCAT---GTGAAAGTCAACTCCCCTAAAATGCATTAGCGGAACCGTTTGCGG-T---CAG-TCACC-GGTGTGAT-AATTATC-TACGCC-CACGAC-GCAG--GCTGCTCTCTGT-GTGTTCAGC-TTCTAAC--------TGTC-CTAA---------CG------GACAAT-TC-TTGAAT---GTTGACCTCAAATCAGGTAGA----------------------------------------------------------------------------------------------C----------------------------------------------------------------------------------------------------------------------------------------------------------------------------------------------------------------------------------------------------TTAACCGCGTTGGAACTAAGCATATCAATAA-GCGGAGGAAAAGAAACTAACAAGGA-TTCCCCTAGTAACTGCGAGTGAAGCGGGAAAAGCTCAAATTTAAAATCTGGCGGTCCTTGGCCGTCCGAGTTGTAATCTAGAGAAGTGTTACCCGCGCTGGACCGTGTACAAGTCTCCTGGAATGGAGCGTCATAGAGGGTGAGAATCCCGTCTCTGACACGGACTACCAGGGC-TTTGTGGTATGCTCTCAAAGAGTCGAGTTGTTTGGGAATGCAGCTCAAAATGGGTGGTAAATTCCATCTAAAGCTAAATATTGGCGAGAGACCGATAGCGAACAAGTACCGTGAGGGAAAGATGAAAAGAACTTTGGAAAGAGAGTTAAACAGTACGTGAAATTGCTGAAAGGGAAACGCTTGAAGTCAGTCACGTTGGCTGGGGATCAGCCTCGC--AAT--TGCGTGGTGTACTTTCTGG-TTGACGGGTCAGCATCAATTTTGA--CCGCTGGAAAAAGGCTTAGGGAATGTGGCAGCTTCGGCTGTGTTATAGCCC--TTTGTCACATA-CAGCGGTTGGGATTGAGGAACTCAGCACGCCGCAAGGCC-GGGTTTCGACCACGTTCGTGCTTAGGATGCTGGCATAATGGCTTTAAGCGACCCGTCTTGAAACACGGACCAAGGAGTCTAACAT-GCCTGCAAGTGTTTGGGTGGAAAACCCGAGCGCGTAATGA-AAGTGAAAGTTGAGATCCCTGTCGTGGGGAGCATCGACGCCCGGACCAGAAC-TTTTGGGACGGATCCGCGGTAGAGCATGTATGTTGGGACCCGAAAGATGGTGAACTATGCCTGAATAGGGTGAAGCCAGAGGAAACTCTGGTGGAGGCTCGTAGCGATTCTGACGTGCAAATCGATCGTCAAATTTGGGTATAGGGGCG-AA-AGACTAATCGAACCATCTTG-ATTTGGT-------------------------------------------------------------------------------------------------------------------------------------------------------------------------------------------------------------------------------------------------------------------------------------------------------------------------------------------------------------------------------------------------------------------------------------------------------------------------------------------------------------------------------------------------------------------------------------------------------------------------------------------------------------------------------------------GCTCTTATGTCATGTATCTCCGTTGGCTCATATTCTGCTCCTGTCATTGAGTTTTTGGAAGAATGGGGCTTGGAATCTCTCGAGGAGAATGCGCACTCGACAACGCCTTGCACCAAGGTCTTCGTCAATGGTGTCTGGATGGGTGTCCACCGTGACCCCGCAAACCTGGTTAAGACCATAAAAAAACTCAGGCGGAAGGATGACATCAGTCCTGAGGTCTCAGTTGTTCGTGATATCCGCGAGAAGGAGCTGAGGATCTACACTGATGCTGGCCGTGTCTGTCGCCCGCTATTCATTGTCGAGAATCAGCAACTGCTTCTCCAAAAAAAGCATATAAGATGGCTGAATAATGGTTGCAACGATGAGAATGAGGAATACAAGTGGGAGCAGCTGATCAAGGGCGGTGTCATCGAGTTACTGGACGCAGAAGAAGAGGAGACTGTTATGATTTCGATGACCCCGGAAGATCTGGAGAACTCTCGCTTACAAGCCGCCGGTATTGACCCACGTGCTGATGATGGAGATTTCGACCCTGCAGCGCGTCTCAAAGCTGGCACTCATGCTCATACCTGGACACACTGTGAAATTCATCCCAGTATGATTCTTGGTATTTGTGCTAGCATTATTCCCTTC-----------------------------------------------------------------------------------------------------------------------------------------------------------------------------------------------------------------------------------------------------------------------------------------------------------------------------------------------------------------------------------------------TCTTGAGATAACGTAA-GGGAAAAAATTGATA-GTACCTTACTATAAGTGTTGTCCAACATTACTGGTGCCAGAAGACTCGGTAACACCAGAAACGCAAACGTTAGTCGTCTTAATCAGGCGTAAAGGGTAAGTAGGCTGCTTTAACAA--TTA-TAGAAT-AGAAAGCTCTTTAAATTAA--------------------------------------------------------------AATTTAAA-GTAAAA-AAAAAAA-----------------------------------------------------------------------------------------------------------------------------------------------------------------------------------------------------------------------------------------------------------------------------------------------------------------------------------------------------------------------------------------------------------------------------------------------------------------------------------------------------------------------------------------------------------------------------------------------------------------------------------------------------------------------------------------------------------------------------------------------------------------------------
>S_MK651621
----------------------------------------------------------------------ATTATTGAATAACTATGG-G-GGGATGGCGCTGGCTTC--TTG-AAGCA-TGTGCACACCT---GCTGTCTT--TATC---TAT-CCCACTGTGCACCACTTGTAGTC-TTGGAGGG----AA-AGAGCAG-TCA----------------------------------------------------------------------------------AGCT---------------------------------C-----CC-CTTTCAGGTCTATGTC--TTATCCACAGAC-GTT-GTAGTATGT-CAT-GGAATGTAA--TCA-A--AGGG--TCTTTG-TGCC--TATAGAA-C-TCTATACAACTTTCAGCAACGGATCTCTTGGCTCTCGCATCGATGAAAAACGCAGCGAAATGCGATAAGTAATGTGAATTGCAGAATTCAGTGAATCATCGAATCTTTGAACGCACCTTGCGCTTCTTGGTATTCCGAGGAGCATGCCTGTTTGAGTGTCATTAAATT-CTCAATCC-CTTCCAGTT---TCT-CACAAG-CT-GGT-----TGT-GGCTTGG-ATATTGGGGG-----TTTCTGCGGG-CCT-------TCTATGGGTCAGCTCCCCTAAAATACATTAGCAGAACTGTTTGCGG-T---CTG-TCACT-GGTGTGAT-AATTATC-TGCACC--------AA-G--GCTGCTTTCTGTCTTGTTCAGC-TTCTAAC--------TGTC-TTCT---------TG------GACAAC-TA-TTGAAC-A-TTTGACCTCAAATCAGGTAGGACTACCCG---------------------------------------------------------------------------------------------------------------------------------------------------------------------------------------------------------------------------------------------------------------------------------------------------------------------------------------TAATACCGCGTGTGGGGAAAATAGCATATCAATAA-GCGGAGGAAAAGAAACTAACAAGGA-TTCCCCTAGTAACTGCGAGTGAAGCGGGAAAAGCTCAAATTTGAAATCTGGCAGTCTTTGGCTGTCCGAGTTGTAATCTAGAGAAGTGTTACCCGCGCTGGACCGTGTACAAGTCTCCTGGAATGGAGCGTCATAGAGGGTGAGAATCCCGTCTCTGACACGGACTACCAGGGC-TTTGTGGTATGCTCTCAAAGAGTCGAGTTGTTTGGGAATGCAGCTCAAAATGGGTGGTAAATTCCATCTAAAGCTAAATATTGGCGAGAGACCGATAGCGAACAAGTACCGTGAGGGAAAGATGAAAAGAACTTTGGAAAGAGAGTTAAACAGTACGTGAAATTGCTGAAAGGGAAACGCTTGAAGTCAGTCACATTGACTAGGGATCAGCCTTGC---AT--TGCATGGTGTACTTTCTGG-TTGATGGGTCAGCATCAATTTTGA--CTGCTGGAAAAAGGCTTGGGGAATGTGACAGCTCTGGCTGTGTTATAGACC--CTTGTCATATA-CAGCGGTTGGGATTGAGGAACTCAGCACGCCGCAAGGCC-GGGTTTCGACCACGTTCGTGCTTAGGATGCTGGCATAATGGCTTTAAGCGACCCGTCTTGAAACACGGACCAAGGAGTCTAACAT-GCCTGCGAGTGTTTGGGTGGAAAACCCAAGCGCGTAATGA-AAGTGAAAGTTGAGATCCCTGTCGTGGGGAGCATCGACGCCCGGACCAGAAC-TTTTGGGACGGATCTGCGGTAGAGCATGTATGTTGGGACCCGAAAGATGGTGAACTATGCCTGAATAGGGTGAAGCCAGAGGAAACTCTGGTGGAGGCTCGTAGCGATTCTGACGTGCAAATCGATCGTCAAATTTGGGTATAGGGGCG-AA-AGACTAATCGAACCATCATGTTTCT-----T----------------------------------------------------------------------------------------------------------------------------------------------------------------------------------------------------------------------------------------------------------------------------------------------------------------------------------------------------------------------------------------------------------------------------------------------------------------------------------------------------------------------------------------------------------------------------------------------------------------------------------------------------------------------GGTCTCGTGAAGAATCTTGCTCTCATGTCATGTATCTCCGTCGGCTCGTATTCTGCCCCTGTTATTGAGTTCTTGGAGGAGTGGGGCTTGGAATCTCTCGAGGAGAATGCGCACTCGACAACACCCTGCACAAAAGTCTTCGTTAACGGTGTCTGGATGGGTGTCCACCGTGACCCCGCCAACCTTGTTAAGACCATTAAAAAACTCAGGCGGAAGGATGATATCAGCCCTGAAGTCTCAGTTGTTCGTGATATCCGCGAGAAGGAACTGAGGATCTACACTGATGCTGGCCGTGTCTGTCGTCCACTATTTATCGTCGAGAATCAGCAATTACTTCTCCAAAAGAAGCATATAAGATGGTTGAATAATGGTTACAACGATGAGAATGAGGAGTACAAGTGGGAGCAGCTGATCAAGGGCGGTGTCATCGAGTTACTGGACGCAGAAGAAGAGGAGACTGTCATGATTTCAATGACACCAGAAGATCTGGAGAACTCTCGCTTACAAGCCGCCGGTATTGACCCACGTGCTGATGATGGCGATTTCGATCCTGCGGCGCGTCTCAAAGCTGGCACCCACGCTCATACTTGGACCCACTGTGAAATTCACCCCAGTATGATCCTTGGCATTTGTGCTAGCATTATTCCCTTC-----------------------------------------------------------------------------------------------------------------------------------------------------------------------------------------------------------------------------------------------------------------------------------------------------------------------------------GTCAATGCTCGTAAGAGTGAACTAGCTAACTGAAATCTTAAAATC-ATTGAATCAATGGTTCTTGAGATAACGTAA-GGGATAAAAATGATA-GTACCTTACTATAAGTGTTGTCCAACAATACTGGTGCCAGAAGACTCGGTAACGCCAGAAACGCAAACGTTAGTCGTCCTAATCAGGCGTAAAGGGTAAGTAGGCTGCTTTGAAAG--TTG-TTAATT-AGAAAGCTCTTTAAAGAA---------------------------------------------------------------AATTTAAA-GCAATT-AATAATGAATTAAAGCTAGAATCAAATAGGGGATAAGCCAAATAATATTTAGTGTAAGGCTAATATCTTTAGATACTAAATGGAATACT-AAGGTGAAAACTTTTATCTACTAATGA-TGACGCTGAGGAACGAAGGTGAGAATGGAAAACAGGATTAGGGACCCAGGTATC--------------------------------------------------------------------------------------------------------------------------------------------------------------------------------------------------------------------------------------------------------------------------------------------------------------------------------------------------------------------------------------------------------------------------------------------------------------------------------------------------------------------------------------------------------------------------------------------------------
>S_MK651622
---------------------------------------------------GTGAACCTGCGGAAGGATCATTATTGAATAACTATGG-T-GGGTTGTTGCTGGCTTC--TTG-AAGCA-TGTGCACACCT---GCTGTCTT--TATC---TAT-CCCACTGTGCACCACTTGTAGTC-TTGGAGGG----AA-AGAGCAG-TCA----------------------------------------------------------------------------------AGCT--------------------------------CC-----CC-CTTTCAGGTCTATGTC--TTATCCACAGAC-GTT-GTAGTATGT-CAT-GGAATGTAA--TCA-A--AGGG--CCTTTG-TGCC--TATAGAA-C-TCTATACAACTTTCAGCAACGGATCTCTTGGCTCTCGCATCGATGAAGAACGCAGCGAAATGCGATAAGTAATGTGAATTGCAGAATTCAGTGAATCATCGAATCTTTGAACGCACCTTGCGCTTCTTGGTATTCCGAGGAGCATGCCTGTTTGAGTGTCATTAAATT-CTCAATCC-CTTCCAGTT---TTT-CACAAG-CT-GGT-----TGT-GGCTTGG-ATATTGGGGG-----TTTCTGCAGG-CCT-------TCTATGGGTCAGCTCCCCTAAAATACATTAGCAGAACTGTTTGCGG-T---CTG-TCACT-GGTGTGAT-AATTATC-TGCACC--------AA-G--GCTGCTTTCTGTCTTGTTCAGC-TTCCAAC--------TGTC-TTCT---------TG------GACAAC-TA-TTGAAC-A-TTG----------------------------------------------------------------------------------------------------------------------------------------------------------------------------------------------------------------------------------------------------------------------------------------------------------------------------------------------------------------------------------------------------------------------AACAAGGA-TTCCCCTAGTAACTGCGAGTGAAGCGGGAAAAGCTCAAATTTGAAATCTGGCAGTCTTTGGCTGTCCGAGTTGTAATCTAGAGAAGTGTTACCCGCGCTGGACCGTGTACAAGTCTCCTGGAATGGAGCGTCATAGAGGGTGAGAATCCCGTCTCTGACACGGACTACCAGGGC-TTTGTGGTATGCTCTCAAAGAGTCGAGTTGTTTGGGAATGCAGCTCAAAATGGGTGGTAAATTCCATCTAAAGCTAAATATTGGCGAGAGACCGATAGCGAACAAGTACCGTGAGGGAAAGATGAAAAGAACTTTGGAAAGAGAGTTAAACAGTACGTGAAATTGCTGAAAGGGAAACGCTTGAAGTCAGTCACATTGACTAGGGATCAGCCTTGC---AT--TGCATGGTGTACTTTCTGG-TTGATGGGTCAGCATCAATTTTGA--CTGCTGGAAAAAGGCTTGGGGAATGTGACAGCTCTGGCTGTGTTATAGACC--CATGTCATATA-CAGCGGTTGGGATTGAGGAACTCAGCACGCCGCAAGGCC-GGGTTTCGACCACGTACGTGCTTAGGATGCTGGCATAATGGCTTTAAGCGACCCGTCTTGAAACACGGACCAAGGAGTCTAACAT-GCCTGCGAGTGTTTGGGTGGAAAACCCAAGCGCGTAATGA-AAGTGAAAGTTGAGATCCCTGTCGTGGGGAGCATCGACGCCCGGACCAGAAC-TTTTGGGACGGATCTGCGGTAGAGCATGTATGTTGGGACCCGAAAGATGGTGAACTATGCCTGAATAGGGTGAAGCCAGAGGAAACTCTGGTGGAGGCTCGTAGCGATTCTGACGTGC-AATCGATCGTCAAATTTGGGTATAGGGGCG-AA-AGACTAATCGAACC------------------------------------------------------------------------------------------------------------------------------------------------------------------------------------------------------------------------------------------------------------------------------------------------------------------------------------------------------------------------------------------------------------------------------------------------------------------------------------------------------------------------------------------------------------------------------------------------------------------------------------------------------------------------------------------CTCGTGAAGAATCTTGCTCTCATGTCATGTATCTCCGTCGGCTCGTATTCTGCCCCTGTTATTGAGTTCTTGGAGGAGTGGGGCTTGGAATCTCTCGAGGAGAATGCGCACTCGACAACACCCTGCACAAAAGTCTTCGTTAACGGTGTCTGGATGGGTGTCCACCGTGACCCCGCCAACCTTGTTAAGACCATTAAAAAACTCAGGCGGAAGGATGATATCAGCCCTGAAGTCTCAGTTGTTCGTGATATCCGCGAGAAGGAACTGAGGATCTACACTGATGCTGGCCGTGTCTGTCGACCACTATTTATCGTCGAGAATCAGCAATTACTTCTCCAAAAGAAGCATATAAGATGGTTGAATAATGGTTACAACGATGAGAATGAGGAGTACAAGTGGGAGCAGCTGATCAAGGGCGGTGTCATCGAGTTACTGGACGCAGAAGAAGAGGAGACTGTCATGATTTCAATGACACCAGAAGATCTGGAGAACTCTCGCTTACAAGCCGCCGGTATTGACCCACGTGCTGATGATGGCGATTTCGATCCTGCGGCGCGTCTCAAAGCTGGCACCCACGCTCATACTTGGACCCACTGTGAAATTCACCCCAGTATGATCCTTGGCATTTGTGCTAGCATTATTCCCTTC----------------------------------------------------------------------------------------------------------------------------------------------------------------------------------------------------------------------------------------------------------------------------------------------------------------------------------------------------------------------TCTTAAAATC-ATTGAATCAATGGTTCTTGAGATAACGTAA-GGGATAAAAATGATA-GTACCTTACTATAAGTGTTGTCCAACAATACTGGTGCCAGAAGACTCGGTAACGCCAGAAACGCAAACGTTAGTCGTCCTAATCAGGCGTAAAGGGTAAGTAGGCTGCTTTGAAAG--TTG-TTAATT-AGAAAGCTCTTTAAAGAAA---------------------------------------------------------------ATTTAAA-GCAATT-AATAATGAATTAAAGCTAGAATCAAATAGGGGATAAGCCAAATAATATTTAGTGTAAGGCTAATATCTTTAGATACTAAATGGAATACT-AAGGTGAAAACTTTTATCTACTAATGATTGACGCTGAGGAACGAAGGTGAGAATAGAAAACAGGATTAGAGACCCAGGTATCTCTCACTGTCAACGATGAATGGTAGTTGTTAGTT----------------------------------------------------------------------AAACTTAACTAGT-----------------------------------------------------------------------------------------------------------------------------------------------------------------------------------------------------------------------------------------------------------------------------------------------------------------------------------------------------------------------------------------------------------------------------------------------------------------------------------
>S_MK651626
---------------------------------------------------GTGAACCTGCGGAAGGATCATTATTGAATAACTATGG-T-GGGTTGTCGCTGGCTTC--TTG-AAGCA-TGTGCACACCT---GCTGTCTT--TATC---TAT-CCCACTGTGCACCACTTGTAGTC-TTGGAGGG----GG-AGAGCAG-TTA------------------------------------------------------------------------------A--TAACTCCCTAGTGT--------GAGT-TT--TG---CCC-----TC-CTTCCAGGTCTATGTC--TTTTCCACAGAC-GTT-GTAGTATGT-CAG-AGAATGTAA--TCA-A--AGGA--CCTTTG-TGTC--TATAGAA-C-TTTATACAACTTTCAGCAACGGATCTCTTGGCTCTCGCATCGATGAAGAACGCAGCGAAATGCGATAAGTAATGTGAATTGCAGAATTCAGTGAATCATCGAATCTTTGAACGCACCTTGCGCTTCTTGGTATTCCGAGGAGCATGCCTGTTTGAGTGTCATTAAATT-CTCAATCC-CTTCCAGTT---CTT-TATAAG-CT-GGC-----TGT-GGTTTGG-ATATTGGGGG-----TTTCTGCAGG-CCTTGTTA--TGTTGAGGTCAGCTCCCCTAAAATACATTAGCAGAACTGTTTGCGG-T---CTG-TCACT-GGTGTGAT-AAATATC-TGCACC--------AAAG--GCTGCTCTCTGTCTTGTTCAGCTTCCTAAC--------TGTC-TTCT---------TG------GACAAC-TA-TTGAAC-A-TT------------------------------------------------------------------------------------------------------------------------------------------------------------------------------------------------------------------------------------------------------------------------------------------------------------------------------------------------------------------------------------------------------------------------AACAGGA-TTCCCCTAGTAACTGCGAGTGAAGCGGGAAAAGCTCAAATTTGAAATCTGACGGTCTTTGGCCGTTCGAGTTGTAATCTAGAGAAGTGTTACCCGTGCTGGACCGTGTACAAGTCTCCTGGAATGGAGCGTCATAGAGGGTGAGAATCCCGTCTCTGACACGGACTACCAGGGC-TTTGTGGTATGCTCTCAAAGAGTCGAGTTGTTTGGGAATGCAGCTCAAAATGGGTGGTAAATTCCATCTAAAGCTAAATATTGGCGAGAGACCGATAGCGAACAAGTACCGTGAGGGAAAGATGAAAAGAACTTTGGAAAGAGAGTTAAACAGTACGTGAAATTGCTGAAAGGGAAACGCTTGAAGTCAGTCACATTGACTAGGGATCAGCCTTGC--ATT--TGCATGGTGTACTTCCTGG-TTGATGGGTCAGCATCAATTTTGA--CTGCTGGAAAAAGACCTGGGGAATGTGACAGCTCCGGCTGTGTTATAGACC--CTTGTCATATA-CAGCAGTTGGGATTGAGGGATTCAGCACGCCGCAAGGCC-GGGTTTCGACCACGTTCGTGCTTAGGATGCTGGCATAATGGCTTTAAGCGACCCGTCTTGAAACACGGACCAAGGAGTCTAACAT-GCCTGCGAGTGTTTGGGTGGAAAACCCAAGCGCGTAATGA-AAGTGAAAGTTGAGATCCCTGTCGTGGGGAGCATCGACGCCCGGACCAGAACTTTTTGGGACGGATCTGCGGTAGAGCATGTATGTTGGGACCCGAAAGA-GGTGAACTATGCCTGAATAGGGTGAAGCCAGAAGAAACTCTGGTGGAGGCTCGTACCGATTCTGACCTGCAAATCGATCGTCAATTTGGGT-----------------------------------------------------------------------------------------------------------------------------------------------------------------------------------------------------------------------------------------------------------------------------------------------------------------------------------------------------------------------------------------------------------------------------------------------------------------------------------------------------------------------------------------------------------------------------------------------TACGGCGTTGTAATACACCGCTCGGACGGGAGGGTAAGATTGCCAAGCCCCGTCAACTTCACAATACGCACTGGGGTATGGTTTGCCCTGCCGAGACGCCAGAAGGTCAAGCTTGCGGCCTCGTGAAGAACCTTGCCCTCATGTCATGTATCTCCGTCGGCTCATATTCTGCCCCTGTTATTGAGTTCTTGGAAGAGTGGGGCTTGGAATCTCTCGAGGAGAATGCGCACTCGACAACGCCCTGCACGAAAGTCTTCGTCAATGGTGTCTGGATGGGTGTTCACCGCGATCCCGCCAACCTTGTTAAGACCATAAAGAAACTCAGGCGGAAGGATGACATCAGTCCTGAAGTCTCAGTTGTTCGTGATATCCGCGAGAAGGAACTGAGGATCTACACTGACGCTGGCCGTGTCTGTCGTCCACTATTCATCGTCGAGAACCAGCAATTACTTCTTCAAAAGAAGCATATAAGATGGTTGAATAATGGTTACAACGATGAGAATGAGGAGTACAAGTGGGAGCAGCTGATCAAAGGCGGTGTCATTGAGTTACTGGACGCAGAAGAAGAGGAGACCGTCATGATTTCAATGACACCGGAAGATCTGGAGAACTCTCGCTTACAAGCCGCCGGTATCGACCCACGTGCTGATGATGGCGATTTCGATCCTGCGGCGCGTCTCAAAGCTGGCACCCACGCTCATACTTGGACCCACTGTGAAATTCACCCCAGTATGATCCTTGGCATTTGTGCTAGCATTATTCCCTTCCCCGACCATAACCAAGTAAGTCCATCCT-ACTTG-------ATTGGAGTTGCC-TTCGTCTTATATCTATTCTTCCAAAACAGTCACCTCGTAATACCTATCAATCTGCCATGGGCAAACAAGCTATGGGCATATATTTGACCAACTTCTTGATTCGCATGGATACTATGGCCAACATCCTCTATTACCCTCAAAAA-----------------------------------------------------------------------------------------------------------------------------------------------------------------TCTTAAAATC-ATTGAATCAATGGTTCTTGAGATAACGTAA-GGGAAAAAAATGATA-GTACCTTACTATAAGTGTTGTCCAACATTACTGGTGCCAGAAGACTCGGTAACGCCAGAAACGCAAACGTTAGTCGTCCTAATCAGGCGTAAAGGGTAAGTAGGCTGCTTTGAAAG--TTG-TTAAAT-AGAAAGCTCTTTAAAATTT---------------------------------------------------------------TTTTAAA-GTAAAT-AATAATGAATTAAAGCTAGAATCAAATAGGGGATAAGCCAAATAATATTTAGTGTAAGGCTAATATCTTTAGATACTAAATGGAATACT-AAGGTGAAAACTTTTATCTACTAATGATTGACGCTGAGGAACGAAGGTGAGAATAGAAAACAGGATTA----------------------------------------------------------------------------------------------------------------------------------------------------------------------------------------------------------------------------------------------------------------------------------------------------------------------------------------------------------------------------------------------------------------------------------------------------------------------------------------------------------------------------------------------------------------------------------------------------------------------
>S_MK651632
----------------------------------------------------TGAACCTGCGGAAGGATCATTATTGAATAACTATGG-T-GGGTTGTCGCTGGCTTC--CTG-AAGCA-TGTGCACACCT---GCTGTCTT--TATC---TAT-CCCATTGTGCACCCTTTGTAGTC-TTGGGGGG----GA-------------------------------------------------------------------------------------------------------GTGT--------AAAT-CC--TG---CCT-----CT-CTACCAGGTCTATGTC---TTTCCATAAAC-ATT-ATAGCATGT-CAT-AGAATGTAA--TTG-AA-AGGG--CCTTTG-AGCC--TATAGAA-C-TCTATACAACTTTCAGCAACGGATCTCTTGGCTCTCGCATCGATGAAGAACGCAGCGAAATGCGATAAGTAATGTGAATTGCAGAATTCAGTGAATCATCGAATCTTTGAACGCACCTTGCGCTTCTTGGTATTCCGAGGAGCATGCCTGTTTGAGTGTCATTAAATT-CTCAAACC-CTTCCAGTTT-TTTT-TGTATG-CT-GGT-----TGT-GGCTTGG-ATATTGGGGG-----TTTTTGCAGG-CCTCACTACCTAAAGAGGTCAGCTCCCCTGAAATACATTAGCAGAACTGTTTGCAG-T---CTG-TCACT-GGTGTGAT-AAATATC-TGCACC--------AA-G--GCTGCTCTCTGTCTTGTTCAGC-TTCTAAT--------TGTC-TTCT---------CA------GACAGC-TA-ATTGAA-C-ATTGACCTC-----------------------------------------------------------------------------------------------------------------------------------------------------------------------------------------------------------------------------------------------------------------------------------------------------------------------------------------------------------------CTACCCGTTGAACTTAAGCATATCAATAA-GCGGAGGAAAAG-AACTAACAAGGA--TTCCCTAGTAACTGCGAGTGAAGCGGGAAAAGCTCAAATTTGAAATCTGACAGTCCTTGGCTGTCCGAGTTGTAATCTAGAGAAGTGTTACCCGCGCTGGACCATGTACAAGTCTCCTGGAATGGAGCGTCATAGAGGGTGAGAATCCCGTCTCTGACATGGACTACCAGGGC-TTTGTGGTATGCTCTCAAAGAGTCGAGTTGTTTGGGAATGCAGCTCAAAATGGGTGGTAAATTCCATCTAAAGCTAAATATTGGCGAGAGACCGATAGCGAACAAGTACCGTGAGGGAAAGATGAAAAGAACTTTGGAAAGAGAGTTAAACAGTACGTGAAATTGCTGAAAGGGAAACGCTTGAAGTCAGTCGCATTGATCAGGGATCAGCCTTGC--TTT--TGCATGGTGTACTTTCTGG-TTGATGGGTCAGCATCAATTTTGA--CTGCTGGAGAAAGGCTTGGGGAATGTGACAGCTCCGGCTGTGTTATAGACC--CTTGTCATATA-CAGCAGTTGGGATTGAGGAACTCAGCATGCCACAAGGCC-GGGTTTCGACCACGTTCATGCTTAGGATGCTGGCATAATGGCTTTAAGCGACCCGTCTTGAAACACGGACCAAGGAGTCTAACAT-GCCTGCGAGTGTTTGGGTGGAAAACCCAAGCGCGTAATGA-AAGTGAAAGTTGAGATCCCTGTCGTGGGGAGCATCGACGCCCGGACCAGAAC-TTTTGGGACGGATCTGCGGTAGAGCATGTATGTTGGGACCCGAAAGATGGTGAACTATGCCTGAATAGGGTGAAGCCAGAGGAAACTCTGGTGGAGGCTCGTAGCGATTCTGACGTGCAAATCGATCGTCAAATTTGGGTATAGGGGCG-AA-AGACTAATCGAACCCATCAG--ATTGGTC---------------------------------------------------------------------------------------------------------------------------------------------------------------------------------------------------------------------------------------------------------------------------------------------------------------------------------------------------------------------------------------------------------------------------------------------------------------------------------------------------------------------------------------------------------------------------------------------------------------------------------------------------------------------------------------------------------------------------------------------------------------------------------------------------------------------------------------------------------------------------------------------------------------------------------------------------------------------------------------------------------------------------------------------------------------------------------------------------------------------------------------------------------------------------------------------------------------------------------------------------------------------------------------------------------------------------------------------------------------------------------------------------------------------------------------------------------------------------------------------------------------------------------------------------------------------------------------------------------------------------------------------------------------------------------------------------------------------------TCTTAATC-ATTGTAACAATGGTTCTTGAGATAACGTAA-GGGATAAAAATGATA-GTACCTTACTATAAGTGTTGTCCAACATTACTGGTGCCAGAAGACTCGGTAACGCCAGAAACGCAAACGTTAGTCGTCCTAATCAGGCGTAAAGGGTAAGTAGGCTGCTTTGAAAG--TTG-TTAATTAAGAAAGCTCTTTAATAAAT--------------------------------------------------------------TTTTAAAG-GTAATT-AATAATGAATTAAAGCTAGAATCAAATAGGGGATAAGCCAAATAATATTTAGTGTAAGGCTAATATCTTTAGATACTAAATGGAATACT-AAGGTGAAAACTTTTATCTACTAATGATTGACGCTGAGGAACGAAGGTGAGAATAGAAAACAGGATTAGAGACCCAGGTATCTCTCACTGTCAACGATGAATGGTAGTTGTTAGTT----------------------------------------------------------------------AAATTTAACTAGTAACGATGTTAACGCGTTAACCATTCCGCCTTGCGAGTAC--------------------------------------------------------------------------------------------------------------------------------------------------------------------------------------------------------------------------------------------------------------------------------------------------------------------------------------------------------------------------------------------------------------------------------------------
>S_MK651634
------------------------------------------------------------------------------------------------------------------AGGCA------------------------------------------------------------------------------------------------------------------------------------------------------------------------ATCTCCCAAGTGA--------GAGT-TT--TG--GGCC-----CC-TTTCCAGGTCTATGTC--TTTTTCACAAAC-ATT-GTAGTATGTCCAT-AGAACGTAA--TCA-A--AGGG--CCCTTG-TGCC--TATAGAA-C-TCTATACAACTTTCAGCAACGGATCTCTTGGCTCTCGCATCGATGAAGAACGCAGCGAAATGCGATAAGTAATGTGAATTGCAAAATTCAGTGAATCATCGAATCTTTGAACGCACCTTGCGCTTCTTGGTATTCCGAGAAGCATGCCTGTTTGAGTGTCATTAAATT-CTCAATCC-CTTCCGGTT---CTT-TGTAAG-CT-GGT-----TGT-GGCTTGG-ATATTGGGGG-----TTTCTGCGGG-CCTTGTTA--AGTTGAGGTCAGCTCCCCTGAAATACATTAACAGAACTGTTTGCGG-T---CTG-TCACT-GGTGTGAT-AATTATC-TGCACC--------AA-G--GCTGCTTTCTGTCTTGTTCAGC-TTCTAAC--------TGTC-CTCT---------TG------GACAAC-TA-TTGAAC-A-TTTGACCTCAAATCAGGTAGGACTACCCG------------------------------------------------------------------------------------------------------------------------------------------------------------------------------------------------------------------------------------------------------------------------------------------------------------------------------------------TTACCCCGGCTGGAACTTAAGCATATCAATAA-GCGGAGGAAAAGAAACTAACAAGGA-TTCCCCTAGTAACTGCGAGTGAAGCGGGAAAAGCTCAAATTTGAAATCTGGCGGTCTTTGGCCGTCCGAGTTGTAATCTAGAGAAGTGTTACCCGCGCTGGACCGTGTACAAGTCTCCTGGAATGGAGCGTCATAGAGGGTGAGAATCCCGTCTCTGACACGGACTACCAGGGC-TTTGTGGTATGCTCTCAAAGAGTCGAGTTGTTTGGGAATGCAGCTCAAAATGGGTGGTAAATTCCATCTAAAGCTAAATATTGGCGAGAGACCGATAGCGAACAAGTACCGTGAGGGAAAGATGAAAAGAACTTTGGAAAGAGAGTTAAACAGTACGTGAAATTGCTGAAAGGGAAACGCTTGAAGTCAGTCACATTGACCAGGGATCAGCCTTGC--ATT--CGCATGGTGTACTTTCTGG-TTGATGGGTCAGCATCAATTTTGA--CCGCTGGAAAAAGGCTTGGGGAATGTGACAGCTCTGGCTGTGTTATAGACC--CTTGTCATATA-CATCGGTTGGGATTGAGGAACTCAGCACGCCGCAAGGCC-GGGTTTCGACCACGTTCGTGCTTAGGATGCTGGCATAATGGCTTTAAGCGACCCGTCTTGAAACACGGACCAAGGAGTCTAACAT-GCCTGCGAGTGTTTGGGTGGAAAACCCAGGCGCGTAATGA-AAGTGAAAGTTGAGATCCCTGTCGTGGGGAGCATCGACGCCCGGACCAGAAC-TTTTGGGACGGATCTGCGGTAGAGCATGTATGTTGGGACCCGAAAGATGGTGAACTATGCCTGAATAGGGTGAAGCCAGAGGAAACTCTGGTGGAGGCTCGTAGCGATTCTGACGTGCAAATCGATCGTCAAATTTGGGTATAGGGGCG-AA-AGACTAATCGAACCCATCTA--ATTGGCTC-------------------------------------------------------------------------------------------------------------------------------------------------------------------------------------------------------------------------------------------------------------------------------------------------------------------------------------------------------------------------------------------------------------------------------------------------------------------------------------------------------------------------------------------------------------------------------------------------------------------------------------------------------------------------------------------------------------------------------------------------------------------------------------------------------------------------------------------------------------------------------------------------------------------------------------------------------------------------------------------------------------------------------------------------------------------------------------------------------------------------------------------------------------------------------------------------------------------------------------------------------------------------------------------------------------------------------------------------------------------------------------------------------------------------------------------------------------------------------------------------------------------------------------------------------------------------------------------------------------------------------------------------------------------------------------------------------------------------TCTTAAATC-ATTGATTCAATGGTTCTTGAGATAACGTAA-GGGATAAAAATGATA-GTACCTTACTATAAGTGTTGTCCAACAATACTGGTGCCAGAAGACTCGGTAACGCCAGAAACGCAAACGTTAGTCGTCCTAATCAGGCGTAAAGGGTAAGTAGGCTGCTTTGAAAG--TTG-TTAATT-AGAAAGCTCTTTAAAATTT---------------------------------------------------------------TTTTAAAGGTAATT-AATAATGAATTAAAGCTAGAATCAAATAGGGGATAAGCCAAATAATATTTAGTGTAAGGCTAATATCTTTAGATACTAAATGGAATACT-AAGGTGAAAACTTTTATCTACTAATGATTGACGCTGAGGAACGAAGGTGAGAATAGAAAACAGGATTAGAGACCCAGGTATCTCTCACTGTCAACGATGAATGGTAGTTGTTAGTT----------------------------------------------------------------------AAACTTAACTAGTAACGATGTTAACGCGTTAACCATTCCGCCTTGCGAGTAC--------------------------------------------------------------------------------------------------------------------------------------------------------------------------------------------------------------------------------------------------------------------------------------------------------------------------------------------------------------------------------------------------------------------------------------------
>S_MK651642
----------------------------------------------------GTGACCTGCGGAAGGATCATTATTGAATAACTATGG-T-GGATTGTCGCTGGCTTC--TTG-AAGCA-TGTGCACATCT---GCTGTCTT--TATC---TAT-CCCACTGTGCACCATTTGTAGTC-TTGGAGAG----G--AGAGCAG-TCA----------------------------------------------------------------------------------AGCTCCTA---GT--------GAGT-TT--TG---CCC-----TT-CTTCCAGGTCTATGTC--TTTTCCACAAAC-GTT-GTAGTATGT-CAC-AGAATGTAA--TCA-A--AGGG--CCTTTG-TGCC--TATAGAA-C-TATATACAACTTTCAGCAACGGATCTCTTGGCTCTCGCATCGATGAAGAACGCAGCGAAATGCGATAAGTAATGTGAATTGCAGAATTCAGTGAATCATCGAATCTTTGAACGCACCTTGCGCTTCTTGGTATTCCGAGAAGCATGCCTGTTTGAGTGTCATTAAATA-CTCAATCC-CTTCCAGTC---TT----TGTA-CT-GGT-----TGT-GGTTTGG-ATATTGGGGG-----TTTCTGCCGG-CCTCACTA--TGCTGAGGTCAGCTCCCCTGAAATACATTAGCAGAACTGTTTGCCG-T---CTG-TCACT-GGTGTGAT-AATTATC-TGCACC--------AA-G--GCTGCTTTCTGTCTTGTTCAGC-TTCTAAC--------TGTC-TTGT---------TG------GACAAC-AA-TTGAAC-A-TTTGACCTCAAATCAGGTAGGACTACCCG---------------------------------------------------------------------------------------------------------------------------------------------------------------------------------------------------------------------------------------------------------------------------------------------------------------------------------------------TTACCCGCTGAACCTAAGCATATCTATAAGGCGGAGGAAAAGAGACTAACAAAGATTTCCCCTAGTAACTGCGAGTGAAGCGGGAAAAGCTCAAATTTAAAATCTGGCGGTCCTTGCCCGTCCGAGTTGTAATCTAGAGAAGTGTTACCCGCGCTGGGCCGTGTACAAGTCTCCTGGAATGGAGCGTCATAGAGGGTGAGAATCCCGTCTCTGACACGGACTACCAGGGC-TGTGTGGTATGCTCTCAAAGAGTCGAGTTGTTTGGGAATGCAGCTCAAAATGGGTGGTAAATTCCATCTAAAGCTAAATATTGGCGAGAGACCGATAGCGAACAAGTACCGTGAGGGAAAGATGAAAAGAACTTTGGAAAGAGAGTTAAACAGTACGTGAAATTGCTGAAAGGGAAACGCTTGAAGTCAGTCACGTTGGCTGGGGATCAGCCTCGC--AAT--TGCGTGGTGTACTTTCTGG-TTGACGGGTCAGCATCAATTTTGA--CCGCTGGAAAAAGGCTTAGGGAATGTGGCAGCTTCGGCTGTGTTATAGTCC--TTTGTCACATA-CAGCGGTTGGGATTGAGGAACTCAGCACGCCGCAAGGCC-GGGTTTCGACCACGTTCGTGCTTAGGATGCTGGCATAATGGCTTTAAGCGACCCGTCTTGAAACACGGACCAAGGAGTCTAACAT-GCCTGCAAGTGTTTGGGTGGAAAACCCGAGCGCGTAATGA-AAGTGAAAGTTGAGATCCCTGTCGTGGGGAGCATCGACGCCCGGACCAGAAC-TTTTGGGACGGATCCGCGGTAGAGCATGTATGTTGGGACCCGAAAGATGGTGAACTATGCCTGAATAGGGTGAAGCCAGAGGAAACTCTGGTGGAGGCTCGTAGCGATTCTGACGTGCAAATCGATCGTCAAATTTGGGTATAGGGGCG-AA-AGACTAATCGAACCCTTTTTTTGGCCG-----------------------------------------------------------------------------------------------------------------------------------------------------------------------------------------------------------------------------------------------------------------------------------------------------------------------------------------------------------------------------------------------------------------------------------------------------------------------------------------------------------------------------------------------------------------------------------------------------------------------------------------------------------------------------------------------------------------------------------------------------------------------------------------------------------------------------------------------------------------------------------------------------------------------------------------------------------------------------------------------------------------------------------------------------------------------------------------------------------------------------------------------------------------------------------------------------------------------------------------------------------------------------------------------------------------------------------------------------------------------------------------------------------------------------------------------------------------------------------------------------------------------------------------------------------------------------------------------------------------------------------------------------------------------------------------------------------------------------TCTTAATC-ATTGTATCAATGGTTCTTGAGATAACGTAA-GGGATAAAAATGATA-GTACCTTACTATAAGTGTTGTCCAACAATACTGGTGCCAGAAGACTCGGTAACGCCAGAAACGCAAACGTTAGTCGTCCTAATCAGGCGTAAAGGGTAAGTAGGCTGCTTTGAAAG--TTG-TTAATT-AGAAAGCTCTTTAAAATTT---------------------------------------------------------------TTTTAAA-GTAATT-AATAATGAATTAAAGCTAGAATCAAATAGGGGATAAGCCAAATAATATTTAGTGTAAGGCTAATATCTTTAGATACTAAATGGAATACT-AAGGTGAAAACTTTTATCTACTAATGATTGACGCTGAGGAACGAAGGTGAGAATAGAAAACAGGATTAGAGACCCAGGTATCTCTCACTGTCAACGATGAATGGTAGTTGTTAGTT----------------------------------------------------------------------AAACTTAACTAGTAACGATGTTAACGCGTTAACCATTCCGCCTTGCGAGTAC--------------------------------------------------------------------------------------------------------------------------------------------------------------------------------------------------------------------------------------------------------------------------------------------------------------------------------------------------------------------------------------------------------------------------------------------
>S_MK651643
----------------------------------------------------GTGACCTGCGGAAGGATCATTATTGAATAACTATGG-T-GGATTGTCGCTGGCTTC--TTG-AAGCA-TGTGCACATCT---GCTGTCTT--TATC---TAT-CCCACTGTGCACCATTTGTAGTC-TTGGAGAG----G--AGAGCAG-TCA----------------------------------------------------------------------------------AGCTCCTA---GT--------GAGT-TT--TG---CCC-----TT-CTTCCAGGTCTATGTC--TTTTCCACAAAC-GTT-GTAGTATGT-CAC-AGAATGTAA--TCA-A--AGGG--CCTTTG-TGCC--TATAGAA-C-TATATACAACTTTCAGCAACGGATCTCTTGGCTCTCGCATCGATGAAGAACGCAGCGAAATGCGATAAGTAATGTGAATTGCAGAATTCAGTGAATCATCGAATCTTTGAACGCACCTTGCGCTTCTTGGTATTCCGAGAAGCATGCCTGTTTGAGTGTCATTAAATA-CTCAATCC-CTTCCAGTC---TT----TGTA-CT-GGT-----TGT-GGTTTGG-ATATTGGGGG-----TTTCTGCCGG-CCTCACTA--TGCTGAGGTCAGCTCCCCTGAAATACATTAGCAGAACTGTTTGCGG-T---CTG-TCACT-GGTGTGAT-AATTATC-TGCACC--------AA-G--GCTGCTTTCTGTCTTGTTCAGC-TTCTAAC--------TGTC-TTGT---------TG------GACAAC-AA-TTGAAC-A-TTTGACCTCAAATCAGGTAGGACTACCCG--------------------------------------------------------------------------------------------------------------------------------------------------------------------------------------------------------------------------------------------------------------------------------------------------------------------------------------------GCTACCCGCTGAACTTAAGCATATCAATAA-GCGGAGGAAAAGAAACTAACAAGGA-TTCCCCTAGTAACTGCGAGTGAAGCGGGAAAAGCTCAAATTTGAAATCTGGCGGTCCTTGGCCGTCCGAGTTGTAATCTAGAGAAGTGTTACCCGCGCTGGACCGTGTACAAGTCTCCTGGAATGGAGCGTCATAGAGGGTGAGAATCCCGTCTCTGACACGGACTACCAGGGC-TTTGTGGTATGCTCTCAAAGAGTCGAGTTGTTTGGGAATGCAGCTCAAAATGGGTGGTAAATTCCATCTAAAGCTAAATATTGGCGAGAGACCGATAGCGAACAAGTACCGTGAGGGAAAGATGAAAAGAACTTTGGAAAGAGAGTTAAACAGTACGTGAAATTGCTGAAAGGGAAACGCTTGAAGTCAGTCACATTGGCCAGGGATCAGCCTTGC--ATT--TGCATGGTGTACTTTCTGG-TTGATGGGTCAGCATCAATTTTGA--CTGCTGGAGAAAGGCTTGGGGAATGTGACAGCTCTGGCTGTGTTATAGCCC--CTTGTCATATA-CAGCAGTTGGGATTGAGGATCTCAGCACGCCGCAAGGCC-GGGTTTCGACCACGTTCGTGCTTAGGATGCTGGCATAATGGCTTTAAGCGACCCGTCTTGAAACACGGACCAAGGAGTCTAACAT-GCCTGCGAGTGTTTGGGTGGAAAACCCAAGCGCGTAATGA-AAGTGAAAGTTGAGATCCCTGTCGTGGGGAGCATCGACGCCCGGACCAGAAC-TTTTGGGACGGATCTGCGGTAGAGCATGTATGTTGGGACCCGAAAGATGGTGAACTATGCCTGAATAGGGTGAAGCCAGAGGAAACTCTGGTGGAGGCTCGTAGCGATTCTGACGTGCAAATCGATCGTCAAATTTGGGTATAGGGGCG-AA-AGACTAATCGAACCATTTTACGCCGGTC-------------------------------------------------------------------------------------------------------------------------------------------------------------------------------------------------------------------------------------------------------------------------------------------------------------------------------------------------------------------------------------------------------------------------------------------------------------------------------------------------------------------------------------------------------------------------------------------------------------------------------------------------------------------------------------------------------------------------TATTCTGCTCCTGTCAAGGAGTTTTTGGAACAGTGGGGTCTGGTGTCCCTAGATGAGAATGCACACTCCACAACGCCCTGCACTAAAGTCTTTGTCAATGGTGTTAGGATGGGTGTACACCGCGACCGTGCCAATCTAGTCAAGACCATTATAAAGCTTAGGCGAAAGGATGATATAAGTCCTGAACTCTCAGTTGTCCGTGATATTAGGGAGAAGGAGCTCAAAATCTACACTGACGGAGGCCGCGTCTGCCGGCCGTTGTTCATTGTTGAAAACCAACAACTCCATCTCCAAAAGAAGCACATTAGGTGGTTGAACAGCGGTTACAACGAAGAAGGGCAGGAGTATAAGTGGGAGCAGCTGA-CAAAGGAGGCGTCATCGAGTTGGTTGATGCTGAAGAAGAGGAGAGTGTCATGATTTCGATGACACCGGAAGACCTAGAAATTTCCCGACTACAGGCTGCTGGTGTTGACCCACGTACCGATGATGTCGATTAACAG------------------------------------------------------------------------------------------------------------------------------------------------------------------------------------------------------------------------------------------------------------------------------------------------------------------------------------------------------------------------------------------------------------------------------------------------------------------------------------TC-ATTGTATCAATGGTTCTTGAGATAACGTAA-GGGATAAAAATGATA-GTACCTTACTATAAGTGTTGTCCAACAATACTGGTGCCAGAAGACTCGGTAACGCCAGAAACGCAAACGTTAGTCGTCCTAATCAGGCGTAAAGGGTAAGTAGGCTGCTTTGAAAG--TTG-TTAATT-AGAAAGCTCTTTAAAATTT---------------------------------------------------------------TTTTAAA-GTAATT-AATAATGAATTAAAGCTAGAATCAAATAGGGGATAAGCCAAATAATATTTAGTGTAAGGCTAATATCTTTAGATACTAAATGGAATACT-AAGGTGAAAACTTTTATCTACTAATGATTGACGCTGAGGAACGAAGGTGAGAATAGAAAACAGGATTAGAGACCCAGGTATCTCTCACTGTCAACGATGAATGGTAGTTGTTAGTT----------------------------------------------------------------------AAACTTAACTAGTAACGATGTTAACGCGTTAACCATTCCGCCTTGCGAGTAC--------------------------------------------------------------------------------------------------------------------------------------------------------------------------------------------------------------------------------------------------------------------------------------------------------------------------------------------------------------------------------------------------------------------------------------------
>S_MK651644
----------------------------------------------------GTGACCTGCGG-AGGATCATTATTGAATAACTATGG-T-GGGTTGTCGCTGGCTTC--TTG-AAGCA-TGTGCACATCT---GCTGTCTT--TATC---TAT-CCCACTGTGCACCATTTGTAGTC-TTGGAGAG----G--AGAGCAG-TCA----------------------------------------------------------------------------------AGCTCCTA---GT--------GAGT-TT--TG---CCC-----TT-CTTCCAGGTCTATGTC--TTTTCCACAAAC-GTT-GTAGTATGT-CAC-AGAGTGTAA--TCA-A--AGGG--CCTTTG-TGCC--TATAGAA-C-TATATACAACTTTCAGCAACGGATCTCTTGGCTCTCGCATCGATGAAGAACGCAGCGAAATGCGATAAGTAATGTGAATTGCAGAATTCAGTGAATCATCGAATCTTTGAACGCACCTTGCGCTTCTTGGTATTCCGAGAAGCATGCCTGTTTGAGTGTCATTAAATA-CTCAATCC-CTTCCAGTC---TT----TGTA-CT-GGT-----TGT-GGTTTGG-ATATTGGGGG-----TTTCTGCCGG-CCTCACTA--TGCTGAGGTCAGCTCCCCTGAAATACATTAGCAGAACTGTTTGCGG-T---CTG-TCACT-GGTGTGAT-AATTATC-TGCACC--------AA-G--GCTGCTTTCTGTCTTGTTCAGC-TTCTAAC--------TGTC-TTGT---------TG------GACAAC-AA-TTGAAC-A-TTTGACCTCAAATCAGGTAGGACTACCCG-------------------------------------------------------------------------------------------------------------------------------------------------------------------------------------------------------------------------------------------------------------------------------------------------------------------------------------------------------------------------------------------------GGA-TTCCCCTAGTAACTGCGAGTGAAGCGGGAAAAGCTCAAATTTGAAATCTGGCGGTCCTTGGCCGTCCGAGTTGTAATCTAGAGAAGTGTTACCCGCGCTGGACCGTGTACAAGTCTCCTGGAATGGAGCGTCATAGAGGGTGAGAATCCCGTCTCTGACACGGACTACCAGGGC-TTTGTGGTATGCTCTCAAAGAGTCGAGTTGTTTGGGAATGCAGCTCAAAATGGGTGGTAAATTCCATCTAAAGCTAAATATTGGCGAGAGACCGATAGCGAACAAGTACCGTGAGGGAAAGATGAAAAGAACTTTGGAAAGAGAGTTAAACAGTACGTGAAATTGCTGAAAGGGAAACGCTTGAAGTCAGTCACATTGGCCAGGGATCAGCCTTGC--ATT--TGCATGGTGTACTTTCTGG-TTGATGGGTCAGCATCAATTTTGA--CTGCTGGAGAAAGGCTTGGGGAATGTGACAGCTCTGGCTGTGTTATAGACC--CTTGTCATATA-CAGCAGTTGGGATTGAGGATCTCAGCACGCCGCAAGGCC-GGGTTTCGACCACGTTCGTGCTTAGGATGCTGGCATAATGGCTTTAAGCGACCCGTCTTGAAACACGGACCAAGGAGTCTAACAT-GCCTGCGAGTGTTTGGGTGGAAAACCCAAGCGCGTAATGA-AAGTGAAAGTTGAGATCCCTGTCGTGGGGAGCATCGACGCCCGGACCAGAAC-TTTTGGGACGGATCTGCGGTAGAGCATGTATGTTGGGACCCGAAAGATGGTGAACTATGCCTGAATAGGGTGAAGCCAGAGGAAACTCTGGTGGAGGCTCGTAGCGATTCTGACGTGCAAATCGATCGTCAAATTTGGGTATAGGGGCG-AA-AGACTAATCGAACCATCTAGTAGCTGGTTCCTGCCGAAG-----------------------------------------------------------------------------------------------------------------------------------------------------------------------------------------------------------------------------------------------------------------------------------------------------------------------------------------------------------------------------------------------------------------------------------------------------------------------------------------------------------------------------------------------------------------------------------------------------------------------------------------------------------------------------------------------------------TCATATTCTGCTCCTGTCAACGAGTTTTTGGAACAGTGGGGTCTGGAGTCCCTAGATGAGAATGCACACTCCACAACGCCCTGCACTAAAGTCTTTGTCAATGGTGTTAGGATGGGTGTACACCGCGACCCTGCCAATCTAGTCAAGACCATTAAAAAGCTTAGGCGAAAGGATGATATTAGTCCTGAACTCTCAGTTGTCCGTGATATTAGGGAGAAGGAGCTCAAAATCTACACTGACGGAGGCCGCGTCTGCCGGCCGTTGTTCATTGTTGAAAACCAACAACTCCATCTCCAAAAGAAGCACATTAGGTGGTTGAACAGCGGTTACAACGAAGAAGGGGAGGAGTATAAGTGGGAGCAGCTGA-CAAAGGAGGCGTCATCGAGTTGGTTGATGCTGAAGAAGAGGAGAGTGTCATGATTTCGATGACACCGGAAGACCTAGAAAATTCCCGACTACAGGCTGCTCGTGTTGACCCACGTACCGAAGATGTC--------------------------------------------------------------------------------------------------------------------------------------------------------------------------------------------------------------------------------------------------------------------------------------------------------------------------------------------------------------------------------------------------------------------------------------------------------------------------------------TCTTAAATC-ATTGTATCAATGGTTCTTGAGATAACGTAA-GGGATAAAATTGATA-GTACCTTACTATAAGTGTTGTCCAACAATACTGGTGCCAGAAGACTCGGTAACGCCAGAAACGCAAACGTTAGTCGTCCTAATCAGGCGTAAAGGGTAAGTAGGCTGCTTTGAAAG--TTG-TTAATT-AGAAAGCTCTTTAAAAAAT---------------------------------------------------------------TTTTAAA-GTAATT-AATAATGAATTAAAGCTAGAATCAAATAGGGGATAAGCCAAATAATATTTAGTGTAAGGCTAATATCTTTAGATACTAAATGGAATACT-AAGGTGAAAACTTTTATCTACTAATGATTGACGCTGAGGAACGAAGGTGAGAATAGAAAACAGGATTAGAGACCCAGGTATCTCTCACTGTCAACGATGAATGGTAGTTGTTAGTT----------------------------------------------------------------------AAACTTAACTAGTAACGATGTTAACGCGTTAACCATTCCGCCTTGCGAGTAC--------------------------------------------------------------------------------------------------------------------------------------------------------------------------------------------------------------------------------------------------------------------------------------------------------------------------------------------------------------------------------------------------------------------------------------------
>S_MK651645
---------------------------------------------------GTGAACCTGCGGAAGGATCATTATTGAATAACTATGG-T-GGATTGTCGCTGGCTTC--TTG-AAGCA-TGTGCACATCT---GCTGTCTT--TATC---TAT-CCCACTGTGCACCATTTGTAGTC-TTGGAGAG----G--AGAGCAG-TCA----------------------------------------------------------------------------------AGCTCCTA---GT--------GAGT-TT--TG---CCC-----TT-CTTCCAGGTCTATGTC--TTTTCCACAAAC-GTT-GTAGTATGT-CAC-AGAATGTAA--TCA-A--AGGG--CCTTTG-TGCC--TATAGAA-C-TATATACAACTTTCAGCAACGGATCTCTTGGCTCTCGCATCGATGAAGAACGCAGCGAAATGCGATAAGTAATGTGAATTGCAGAATTCAGTGAATCATCGAATCTTTGAACGCACCTTGCGCTTCTTGGTATTCCGAGAAGCATGCCTGTTTGAGTGTCATTAAATA-CTCAATCC-CTTCCAGTC---TT----TGTA-CT-GGT-----TGT-GGTTTGG-ATATTGGGGG-----TTTCTGCCGG-CCTCACTA--TGCTGAGGTCAGCTCCCCTGAAATACATTAGCAGAACTGTTTGCGG-T---CTG-TCACT-GGTGTGAT-AATTATC-TGCACC--------AA-G--GCTGCTTTCTGTCTTGTTCAGC-TTCTAAC--------TGTC-TTGT---------TG------GACAAC-AA-TTGAAC-A-TTG-----------------------------------------------------------------------------------------------------------------------------------------------------------------------------------------------------------------------------------------------------------------------------------------------------------------------------------------------------------------------------------------------------------------------AACAGGA-TTCCCCTAGTAACTGCGAGTGAAGCGGGAAAAGCTCAAATTTGAAATCTGGCGGTCCTTGGCCGTCCGAGTTGTAATCTAGAGAAGTGTTACCCGCGCTGGACCGTGTACAAGTCTCCTGGAATGGAGCGTCATAGAGGGTGAGAATCCCGTCTCTGACACGGACTACCAGGGC-TTTGTGGTATGCTCTCAAAGAGTCGAGTTGTTTGGGAATGCAGCTCAAAATGGGTGGTAAATTCCATCTAAAGCTAAATATTGGCGAGAGACCGATAGCGAACAAGTACCGTGAGGGAAAGATGAAAAGAACTTTGGAAAGAGAGTTAAACAGTACGTGAAATTGCTGAAAGGGAAACGCTTGAAGTCAGTCACATTGGCCAGGGATCAGCCTTGC--ATT--TGCATGGTGTACTTTCTGG-TTGATGGGTCAGCATCAATTTTGA--CTGCTGGAGAAAGGCTTGGGGAATGTGACAGCTCTGGCTGTGTTATAGACC--CTTGTCATATA-CAGCAGTTGGGATTGAGGATCTCAGCACGCCGCAAGGCC-GGGTTTCGACCACGTTCGTGCTTAGGATGCTGGCATAATGGCTTTAAGCGACCCGTCTTGAAACACGGACCAAGGAGTCTAACAT-GCCTGCGAGTGTTTGGGTGGAAAACCCAAGCGCGTAATGA-AAGTGAAAGTTGAGATCCCTGTCGTGGGGAGCATCGACGCCCGGACCAGAAC-TTTTGGGACGGATCTGCGGTAGAGCATGTATGTTGGGACCCGAAAGATGGTGAACTATGCCTGAATAGGGTGAAGCCAGAGGAAACTCTGGTGGAGGCTCGTAGCGATTCTGACGTGCAAATCGATCGTCAAATTTGGGTATAGGGGCG--A-AGACTAATCGAACC----------------------------------------------------------------------------------------------------------------------------------------------------------------------------------------------------------------------------------------------------------------------------------------------------------------------------------------------------------------------------------------------------------------------------------------------------------------------------------------------------------------------------------------------------------------------------------------------------------------------------------------------------------------------------------------------------------------------------------------------------------------------------------------------------------------------------------------------------------------------------------------------------------------------------------------------------------------------------------------------------------------------------------------------------------------------------------------------------------------------------------------------------------------------------------------------------------------------------------------------------------------------------------------------------------------------------------------------------------------------------------------------------------------------------------------------------------------------------------------------------------------------------------------------------------------------------------------------------------------------------------------------------------------------------------------------------------------------------------------TCTTAAAATC-ATTGTATCAATGGTTCTTGAGATAACGTAA-GGGATAAAAATGATA-GTACCTTACTATAAGTGTTGTCCAACAATACTGGTGCCAGAAGACTCGGTAACGCCAGAAACGCAAACGTTAGTCGTCCTAATCAGGCGTAAAGGGTAAGTAGGCTGCTTTGAAAG--TTG-TTAATT-AGAAAGCTCTTTAAAATTT---------------------------------------------------------------TTTTAAA-GTAATT-AATAATGAATTAAAGCTAGAATCAAATAGGGGATAAGCCAAATAATATTTAGTGTAAGGCTAATATCTTTAGATACTAAATGGAATACT-AAGGTGAAAACTTTTATCTACTAATGATTGACGCTGAGGAACGAAGGTGAGAATAGAAAACAGGATTAGAGACCCAGGTA-CTCTCACTGTCAACGATGAATGGTAGTTGTTAGTT----------------------------------------------------------------------------------------------------------------------------------------------------------------------------------------------------------------------------------------------------------------------------------------------------------------------------------------------------------------------------------------------------------------------------------------------------------------------------------------------------------------------------------------------------------------------
>S_MK651649
----------------------------------------------------GTGACCTGCGGAAGGATCATTATTGAATAACTATGG-T-GGGTTGTCGCTGGCTTC--TTG-AAGCA-TGTGCACGCCT---GCTGTCTT--TATC---TAT-CCCACTGTGCACCATGTGTAGTC-TTGGAGGG----GG-AGAGTC------------------------------------------------------------------------------------------------------------ACAT-TTG-TG---CCT-----CC-TTTCTGAGTCTATGTC--TTTTCCACACAC-A---TTAGTATGT-AAT-TGAATGTAA--TCA----AGGG--ACTTTG-TGCC--CATAGAA-C-TCTATACAACTTTCAGCAACGGATCTCTTGGCTCTCGCATCGATGAAGAACGCAGCGAAATGCGATAAGTAATGTGAATTGCAGAATTCAGTGAATCATCGAATCTTTGAACGCACCTTGCGCTTCTTGGTATTCCGAGGAGCATGCCTGTTTGAGTGTCATTAAATT-CTCAGACC-CTTCCAGTA---TTT-TGTGTG-CT-GGT-----TGT-GGCTTGG-ATATTGGGAG-----TTCCTGCAGG-CCTTT-------TAGAGGTCAGCTCTCCTGAAATACATTAGCAGAACTGTTTGCAG-T---CTG-TTATT-GATGTGAT-AATTATCTTGCATC--------AATG--GCTGCTCTCTACTTTGTTCAGC-TTCTAAC--------TGTC-TTTT--CT-----AA------GACAAC-TC-TTGAAC-C-TTTGACCTCAAATCAG---------------------------------------------------------------------------------------------------------------------------------------------------------------------------------------------------------------------------------------------------------------------------------------------------------------------------------------------------------------------------------------------------------AACAAGGA-TTCCCCTAGTAACTGCGAGTGAAGCGGGAAAAGCTCAAATTTGAAATCTGACAGTCCTTGGCTGTCCGAGTTGTAACCTAGAGAAGTGTTACCCGCGCTGGACCGTGTACAAGTCTCCTGGAATGGAGCGTCATAGAGGGTGAGAATCCCGTCTTTGACACGGACTACCAGGGC-TTTGTGGTATGCTCTCAAAGAGTCGAGTTGTTTGGGAATGCAGCTCAAAATGGGTGGTAAATTCCATCTAAAGCTAAATATTGGCGAGAGACCGATAGCGAACAAGTACCGTGAGGGAAAGATGAAAAGAACTTTGGAAAGAGAGTTAAACAGTATGTGAAATTGCTGAAAGGGAAACGCTTGAAGTCAGTCGCATTGGCCAGGGATCAGCCTTGC--TTT--TGCTTGGTGTACTTTCTGG-TTGATGGGTCAGCATCAATTTTGA--CTGCTGGAAAAAGACTTGGGGAATGTGACAGCTCTGGCTGTGTTATAGACC--CTTGTCATATA-CAGCAGTTGGGATTGAGGAACTCAGCATGCCGCAAGGCC-GGGTTTCGACCACGTTCATGCTTAGGATGCTGGCATAATGGCTTTAAGCGACCCGTCTTGAAACACGGACCAAGGAGTCTAACAT-GCCTGCGAGTGTTTGGGTGGAAAACCCATGCGCGTAATGA-AAGTGAAAGTTGAGATCCCTGTCGTGGGGAGCATCGACGCCCGGACCAGAAC-TTTTGGGACGGATCTGCGGTAGAGCATGTATGTTGGGACCCGAAAGATGGTGAACTATGCCTGAATAGGGTGAAGCCAGAGGAAACTCTGGTGGAGGCTCGTAGCGATTCTGACGTGCAAATCGATCGTCAAATTTGGGTATAGGGGCGAAA-AGACTAATCGAACC------------------------------------------------------------------------------------------------------------------------------------------------------------------------------------------------------------------------------------------------------------------------------------------------------------------------------------------------------------------------------------------------------------------------------------------------------------------------------------------------------------------------------------------------------------------------------------------------------------------------------------------------------------------------------------------------------CTGGCACTCATGTCGTGCATATCTGTCGGTTCATACTCTGCTCCTGTCATCGAATTTTTGGAGGAGTGGGGCCTCGAATCTCTCGAAGAAAATGCACACTCTGCATCACCCTGCACGAAGGTCTTCGTCAATGGCGTTTGGATGGGTATTCACCGTGACCCCGCAAATCTTGTCAAAACAATCAAGAAACTGAGGCGGAAAGACGATATCAGCCCCGAAGTCTCTGTTGTCCGTGATATCCGAGAGAAGGAGCTGAGGATTTATACAGACGCTGGTCGTGTTTGTCGACCGCTTTTCATTGTTGAAGACCAACGGTTACTTCTTCAAAAGAAACATATCCAATGGTTGAACAGTGGAGTTGACGATGATGACAAAGAGTATAAATGGGAGCATCTAATTAAGGGCGGTGTAATTGAGTTATTGGATGCTGAAGAAGAAGAGACCGTCATGATTTCGATGACTCCTGAAGATCTAGAAAACTCGCGCTTGCAGGCTGCGGGTGTTGATCCACTCACAAACGATGGTGATTTTGATCCTGCAGCGCGTCTGAAGGCGGGTTCACATGCCCACACCTGGACTCACTGCGAGACTCATCCCAGCATGATCCTTGGTATT-------------------------------------------------------------------------------------------------------------------------------------------------------------------------------------------------------------------------------------------------------------------------------------------------------------------------------------------------------------------------------------------TCTTAAAATC-ATTGATACAATGGTTCTTGAGATAACGTAA-GGGATAAAAATGATA-GTACCTTACTATAAGTGTTGTCCAACTATACTGGTGCCAGAAGACTCGGTAACGCCAGAAACGCAAACGTTAGTCGTCTTAATCAGGCGTAAAGGGTAAGTAGGCTGCTTTGAAAG-TTTG-TTAATT-AAAAAGCTCTTT-----------------------------------------------------------------------TTTAAA-GTAATT-AATAATGAATTAAAGCTAGAATCAAATAGGGGATAAGCCAAATAATATTTAGTGTAAGGCTAATATCTTTAGATACTAAATGGAATACT-AAGGTTAAAACTTTTATCTATTAATGATTGACGCTGAGGAACGAAGGTGAGAATAGAAAACAGGATTAGAGACCCAGGTATCTCTCACTGTCAACGATGAATGGTAGTTGTTAGTT----------------------------------------------------------------------AAACTTAATTAGTAACGA------------------------------------------------------------------------------------------------------------------------------------------------------------------------------------------------------------------------------------------------------------------------------------------------------------------------------------------------------------------------------------------------------------------------------------------------------------------------------
>S_MN810115
---------------------GAAGTAAAAGTCGTAACAAGGTTTCCGTAGGTGAACCTGCGGAAGGATCATTATTGAATAACTATGG-T-GGGTTGTCGCTGGCTTC--TTGAAAGCA-TGTGCACACCT---GCTGTCTT--TATC---TAT-CCCATTGTGCACCATTTGTAGTC-TTGGGGGG-------AGAGCAG-TCA----------------------------------------------------------------------------------ATCTCCCAAGTGT--------GAGC-TTT-TG---AGC-----CC-CTTCCAAGTCTATGTC--TTTACCACAGAC-GTT-GTAGTATGT-CAC-AGAATGTAA--TCA-T--TGGG--CCTTTG-TGCC--TATAGAA-C-TCTATACAACTTTCAGCAACGGATCTCTTGGCTCTCGCATCGATGAAGAACGCAGCGAAATGCGATAAGTAATGTGAATTGCAGAATTCAGTGAATCATCGAATCTTTGAACGCACCTTGCGCTTCTTGGTATTCCGAGGAGCATGCCTGTTTGAGTGTCATTAAATT-CTCAATCC-CTTCCACTTC-TTTT-TGTAAG-CT-GGC-----TGT-GGCTTGG-ATATTGGGGG-----TTTCTGCGGG-CCTTGTTA--TGTTGAGGTCAGCTCCCCTGAAATACATTAGCAGAACTGTTTGCGG-T---CTG-TCACT-GGTGTGAT-AATTATC-TGCACC--------AA-G--GCTGCTTTCTGTCTTGTTCAGC-TTCTAAC--------TGTC-TTTT---------TG------GACAAC-TA-TTGAAC-A--TTGACCTCAATAGAAA------------------------------------------------------------------------------------------------------------------------------------------------------------------------------------------------------------------------------------------------------------------------------------------------------------------------------------------------------------------------------------AT-AGCGGAGGAAAGAAACTAACAAGGA-TTCCCCTAGTAACTGCGAGTGAAGCGGGAAAAGCTCAAATTTGAAATCTGGCGGTCTTTGGCCGTCCGAGTTGTAATCTAGAGAAGTGTTACCCGCGCTGGACCGTGTACAAGTCTCCTGGAATGGAGCGTCATAGAGGGTGAGAATCCCGTCTCTGACACGGACTACCAGGGC-TTTGTGGTATGCTCTCAAAGAGTCGAGTTGTTTGGGAATGCAGCTCAAAATGGGTGGTAAATTCCATCTAAAGCTAAATATTGGCGAGAGACCGATAGCGAACAAGTACCGTGAGGGAAAGATGAAAAGAACTTTGGAAAGAGAGTTAAACAGTACGTGAAATTGCTGAAAGGGAAACGCTTGAAGTCAGTCACATTGACTAGGGATCAGCCTTGC--ATT--TGCATGGTGTACTTTCTGG-TTGATGGGTCAGCATCAATTTTGA--CCGCTGGAAAAAGGCTTGGGGAATGTGACAGCTCTGGCTGTGTTATAGACC--CTTGTCATATA-CAGCGGTTGGGATTGAGGTATTCAGCACGCCGCAAGGCC-GGGTTTTGACCACGTTCGTGCTTAGGATGCTGGCATAATGGCTTTAAGCGACCCGTCTTGAAACACGGACCAAGGAGTCTAACAT-GCCTGCGAGTGTTTGGGTGGAAAACCCAAGCGCGTAATGA-AAGTGAAAGTTGAGATCCCTGTCGTGGGGAGCATCGACGCCCGGACCAGAAC-TTTTGGGACGGATCTGCGGTAGAGCATGTATGTTGGGACCCGAAAGATGGTGAACTATGCCTGAATAGGGTGAAGCCAGAGGAAACTCTGGTGGAGGCTCGTAGCGATTCTGACGTGCAAATCGATCGTCAAATTTGGGTATAGGGGCG-AA-AGACAATCGACAT------------------------------------------------------------------------------------------------------------------------------------------------------------------------------------------------------------------------------------------------------------------------------------------------------------------------------------------------------------------------------------------------------------------------------------------------------------------------------------------------------------------------------------------------------------------------------------------------------------------------------------------------------------TGCAGAGACGCCAGAAGGTCAAGCTTGTGGTCTCGTGAAGAATCTTGCCCTCATGTCATGTATCTCTGTCGGCTCGTATTCTGCCCCTGTTATTGAGTTCTTGGAAGAGTGGGGTTTGGAATCTCTCGAGGAGAATGCGCACTCGACAACACCCTGCACAAAAGTCTTCGTTAATGGTGTCTGGATGGGTGTCCACCGTGACCCCGCCAACCTTGTTAAGACCATTAAAAAACTCAGGCGGAAGGATGACATCAGTCCTGAAGTCTCAGTTGTTCGTGATATCCGCGAGAAGGAATTGAGGATCTACACTGATGCTGGTCGCGTCTGTCGTCCGCTATTCATCGTCGAGAACCAGCAATTACTTCTCCAAAAGAAGCATATAAGATGGTTGAATAGTGGTTACAACGATGAGAATGAGGAGTACAAGTGGGAGCAGCTGATCAAGGGCGGTGTCATYGAGTTACTGGATGCAGAAGAAGAGGAGACTGTCATGATTTCAATGACACCGGAAGATCTGGAGAACTCTCGCTTACAAGCCGCCGGTATTGACCCACGTGCTGATGATGGCGAGTTCGACCCTGCGGCACGTCTCAAAGCTGGCACCCACGCTCATACTTGGACCCACTGTGAAATTCACCCCAGTATGATCCTTGGCATTTGTGCTAGCATTATTCCCTTCCCCGACCATAACCAAGTAAGTCCATCCT-ACTTG-------ATTGGAATCGCC-TTCTTCTCATGTCTACTCTTTCAAAAAAGTCACCTCGTAATACCTATCAATCTGCCATGGGA----------------------------------------------------------------------------------------------------------------------------------------------------------------------------------------------------------------------------------------------------------------------------------------------------------------------------------------------------------------------------------------------------------------------------------------------------------------------------------------------------------------------------------------------------------------------------------------------------------------------------------------------------------------------------------------------------------------------------------------------------------------------------------------------------------------------------------------------------------------------------------------------------------------------------------------------------------------------------------------------------------------------------------------------------------------------------------------------------------------------------------------------------------------------------------------------------------------------------------------------------------------------------------------------------------------------------------
>S_MN810131
C-----TTGGTCA-TTTAGAGGAAGTAAAAGTCGTAACAAGGTTTCCGTAGGTGAACCTGCGGAAGGATCATTATTGAATAACTATGG-T-GGGTTGTCGCTGGCTTC--TTG-AAGTA-TGTGCACACCT---GCTGTCTT--TATC---TAT-CCCATTGTGCACCATTTGTAGTC-TTGGAGGG----G--AGAGCAG-TCA----------------------------------------------------------------------------------ATCTCCCAACTGG--------GAGT-TT--TC---GGC-----CC-CTTCCAGGTCTATGTC--TTTTCCACAAAC-ATT-GTAGTATGTCCAT-AGAACGTAA--TCA-A--TGGG--CCTTTG-TGCC--TATAGAA-C-TCTATACAACTTTCAGCAACGGATCTCTTGGCTCTCGCATCGATGAAGAACGCAGCGAAATGCGATAAGTAATGTGAATTGCAGAATTCAGTGAATCATCGAATCTTTGAACGCACCTTGCGCTTCTTGGTATTCCGAGGAGCATGCCTGTTTGAGTGTCATTAAATT-CTCAATCC-CTTCCAGTT---TCT-TGTAAG-CT-GGT-----TGT-GGCTTGG-ATATTGGGGG------TTCTGCGGG-CCTTGTTA--TGTTGAGGTCAGCTCCCCTGAAATACATTAGCAGAACTGTTTGCGG-T---CTG-TCACT-GGTGTGAT-AATTATC-TGCACC--------AA-G--GCTGCTTTCTGACTTGTTCAGC-TTCTAAC--------TGTC-TTCT---------TG------GACAAC-TA-TTGAACAA-TTTGACCTCAAATCAGGTAGGACTACCCGCTGAACTTAAGCATATCAATAAGCGGAGGA--------------------------------------------------------------------------------------------------------------------------------------------------------------------------------------------------------------------------------------------------------------------------------------------------------------------------------------------------------------------------------------CGAGTGAAGCGGGAAAAGCTCAAATTTGAAATCTGGCGGTCTTTGGCCGTCCGAGTTGTAATCTAGAGAAGTGTTACCCGTGCTGGACCGTGTACAAGTCTCCTGGAATGGAGCGTCATAGAGGGTGAGAATCCCGTCTCTGACACGGACTACCAGGGC-TTTGTGGTATGCTCTCAAAGAGTCGAGTTGTTTGGGAATGCAGCTCAAAATGGGTGGTAAATTCCATCTAAAGCTAAATATTGGCGAGAGACCGATAGCGAACAAGTACCGTGAGGGAAAGATGAAAAGAACTTTGGAAAGAGAGTTAAACAGTACGTGAAATTGCTGAAAGGGAAACGCTTGAAGTCAGTCACATTGACCAGGGATCAGCCTTGC--ATT--CGCATGGTGTACTTTCTGG-TTGATGGGTCAGCATCAATTTTGA--CCGCTGGAAAAAGGCTTGGGGAATGTGACAGCTCTGGCTGTGTTATAGACC--CTTGTCATATA-CAGCGGTTGGGATTGAGGATCGCAGCACGCCGCAAGGCC-GGGTTTCGACCACGTTCGTGCTTAGGATGCTGGCATAATGGCTTTAAGCGACCCGTCTTGAAACACGGACCAAGGAGTCTAACAT-GCCTGCGAGTGTTTGGGTGGAAAACCCAAGCGCGTAATGA-AAGTGAAAGTTGAGATCCCTGTCGTGGGGAGCATCGACGCCCGGACCAGAAC-TTTTGGGACGGATCTGCGGTAGAGCATGTATGTTGGGACCCGAAAGATGGTGAACTATGCCTGAATAGGGTGAAGCCAGAGGAAACTCTGGTGGAGGCTCGTAGCGATTCTGACGTGCAAATCGATCGTCAAATTTGGGTATAGGGGCG-AA-AGACTAATCGAACCATCTAGTAGCTGGTTCCTGCCGAAG--------------------------------------------------------------------------------------------------------------------------------------------------------------------------------------------------------------------------------------------------------------------------------------------------------------------------------------------------------------------------------------------------------------------------------------------------------------------------------------------------------------------------------------------------------------------------------------------------------------------------------TCTGCCGAGACGCCGGAAGGTCAAGCTTGTGGTCTCGTGAAGAATCTTGCCCTCATGTCATGTATCTCCGTCGGCTCGTATTCTGCCCCTGTTATTGAATTCTTGGAAGAGTGGGGTTTGGAATCTCTCGAGGAGAATGCGCACTCGACAACTCCCTGCACAAAAGTCTTCGTCAATGGTGTCTGGATGGGTGTCCACCGTGACCCCGCCAACCTTGTTAAGACCATTAAAAAACTCAGGCGGAAGGATGACATCAGTCCTGAAGTCTCAGTTGTTCGTGATATCCGCGAGAAGGAACTGAGGATCTACACTGATGCTGGCCGTGTCTGTCGTCCACTATTCATCGTCGAGAACCAGCAATTACTTCTCCAAAAGAAGCATATAAGATGGTTGAACAATGGTTACAACGATGAGAATGAGGAGTACAAGTGGGAGCAACTGATCAAGGGCGGTGTCATCGAGTTACTGGACGCAGAAGAAGAGGAGACTGTCATGATTTCAATGACACCAGAAGATCTGGAGAACTCTCGCTTACAGGCCGCCGGTATTGATCCACGTGCTGATGATGGTGATTTCGACCCTGCGGCCCGTCTCAAAGCTGGCACCCACGCTCATACTTGGACCCACTGTGAAATTCACCCCAGTATGATTCTTGGCATTTGTGCTAGCATTATTCCCTTCCCCGACCATAACCAAGTAAGTCCATCCT-ATTTG-------ATTGGAATTGCC-TTCGTCTTATCT------------------------------------------------------------------------------------------------------------------------------------------------------------------------------------------------------------------------------------------------------------------------------------------------------------------------------------------------------------------------------------------------------------------------------------------------------------------------------------------------------------------------------------------------------------------------------------------------------------------------------------------------------------------------------------------------------------------------------------------------------------------------------------------------------------------------------------------------------------------------------------------------------------------------------------------------------------------------------------------------------------------------------------------------------------------------------------------------------------------------------------------------------------------------------------------------------------------------------------------------------------------------------------------------------------------------------------------------------------------------------------
>S_NR_119448
---------------------------------------------------GTGAACCTGCGGAAGGATCATTATTGAATAACTATGG-T-GGGTTGTCGCTGGCTTC--TTG-AAGCA-TGTGCACACCT---GCTGTCTT--TATC---TAT-CCCATTGTGCACCACTTGTAGTC-TTGGAGGG----GA-------------------------------------------------------------------------------------------------------GTGT--------AAGT-TTTGTG---CAC-----CC-CTTCTGGGTCTATGTC--TTTTCCACAAAC-GTT-GTAGTATGT-CAT-AGAATGTAA--TCA-A--AGGG--CCTTTG-TGCC----TAAAA-C-TTTATACAACTTTCAGCAACGGATCTCTTGGCTCTCGCATCGATGAAGAACGCAGCGAAATGCGATAAGTAATGTGAATTGCAGAATTCAGTGAATCATCGAATCTTTGAACGCACCTTGCGCTTCTTGGTATTCCGAGGAGCATGCCTGTTTGAGTGTCAGTAAATT-CTCAATCC-CTTCCAGT----CTT-TGTACA-CT-GGT-----CGT-GGCTTGG-ATATTGGGGG-----TTTCTGCAGG-CCTCATTG--T-TTGAGGTCAGCTCCCCTGAAATACATTAGCAGAACTGTTTGCGG-T---CTG-TCACT-GGTGTGAT-AATTATC-TGCACC--------AAGG--GCTGCTTTCTATCTCGTTCAGC-TTCTAAT--------TGTC-TTCT---------TG------GACAAC-TA-TTGAAT-A-TTTGACCTCAAATCAGGTAGGACTACCCG------------------------------------------------------------------------------------------------------------------------------------------------------------------------------------------------------------------------------------------------------------------------------------------------------------------------------------------------------------------------------GAGGAAAAGAAACTAACAAGGA-TTCCCCTAGTAACTGCGAGTGAAGCGGGAAAAGCTCAAATTTGAAATCTGACGGTCTTTGGCTGTCCGAGTTGTAATCTAGAGAAGTGTTACCCGCGCTGGACCGTGTACAAGTCTCCTGGAATGGAGCGTCATAGAGGGTGAGAATCCCGTCTCTGACACGGACTACCAGGGC-TTTGTGGTATGCTCTCAAAGAGTCGAGTTGTTTGGGAATGCAGCTCAAAATGGGTGGTAAATTCCATCTAAAGCTAAATATTGGCGAGAGACCGATAGCGAACAAGTACCGTGAGGGAAAGATGAAAAGAACTTTGGAAAGAGAGTTAAACAGTACGTGAAATTGCTGAAAGGGAAACGCTTGAAGTCAGTCACATTGACCAGGGATCAGCCTTGC--ACT--TGCATGGTGTACTTTCTGG-TTGATGGGTCAGCATCAATTTTGA--CTGCTGGAAAAAGGCTTGGGGAATGTGACAGCTCTGGCTGTGTTATAGACC--CTTGTCATATA-CAGCAGTTGGGATTGAGGAATTCAGCACGCCGCAAGGCC-GGGTTTCGACCACGTTCGTGCTTAGGATGCTGGCATAATGGCTTTAAGCCACCC-TCTTGAAACACGGACCAAGGAATCTAACAT-GCCTGCGAGTGTTTGGGTGGAAAACCCAAGCGCGTGATGA-AAGTGAAAGTTGAGATCCCTGTCGTGGGGAGCATCGACGCCCGGACCAGAAC-TTTTGGGACGGATCTGCGGTAGAGCATGTATGTTGGGACCCGAAAGATGGTGAACTATGCCTGAATAGGGTGAAGCCAGAGGAAACTCTGGTGGAGGCTCGTAGCGATTCTGACGTGCAAATCGATCGTCAAATTTGGGTATAGGGGCG-AA-AGACTAATCGAACCATCTAGTAGCTGGTTCCTGCCGAAG----------------------------------------------------------------------------------------------------------------------------------------------------------------------------------------------------------------------------------------------------------------------------------------------------------------------------------------------------------------------------------------------------------------------------------------------------------------------------------------------------------------------------------------------------------------------------------------------------------------------------------------------------------------------------TCTTGCGCTCATGTCATGTATCTCCGTTGGTTCGTATTCTGCCCCTGTTATTGAGTTTTTGGAAGAGTGGGGTCTAGAATCTCTCGAGGAGAATGCGCACTCGACAACTCCCTGCACAAAAGTCTTTGTTAACGGTGTTTGGATGGGTGTCCACCGTGACCCCGCCAACCTTGTTAAGACCATTAAAAAACTCAGGCGGAAGGATGACATTAGTCCTGAAGTCTCAGTTGTTCGTGATATCCGCGAAAAGGAGCTGAGGATCTACACTGATGCTGGCCGGGTCTGTCGTCCACTATTCATCGTCGAGAACCAGCAATTACTTCTCCAAAAGAAGCATATAAGATGGTTGAATAATGGTTCCAACGATGAGAATGAAGAATATAAGTGGGAGCAGCTGATCAAGGGCGGTGTCATCGAGTTACTGGACGCAGAAGAAGAGGAGACCGTTATGATTTCAATGACACCAGAAGATCTGGAGAACTCTCGCTTACAGGCCGCCGGTATTGACCCGCGTGCTGATGATGGTGATTTCGACCCTGCAGCGCGTCTCAAAGCTGGCACCCACGCTCATACTTGGACCCACTGTGAAATTCATCCCAGTATGATTCTTGGCATCTGTGCTAGCATTATTCCCTTCCCCGACCATAACCAAGTAAGTCCTTCCCTACGTG--------------------------------------------------------------------------------------------------------------------------------------------------------------------------------------------------------------------------------------------------------------------------------------------------------------------------------------------------------------------------------------------------------------------------------------------------------------------------------------------------------------------------------------------------------------------------------------------------------------------------------------------------------------------------------------------------------------------------------------------------------------------------------------------------------------------------------------------------------------------------------------------------------------------------------------------------------------------------------------------------------------------------------------------------------------------------------------------------------------------------------------------------------------------------------------------------------------------------------------------------------------------------------------------------------------------------------------------------------------------------------------------------------------------
>S_NR_169900
-------------------------------------------------------------------------------------------GGGTTGTCGCTGGGTCT--TTG-GAGTA-TGTGCACACTC---ATTATCTT--TATC---CAT-TCACCTGTGCACTTTTTGTAGTC-TCAAAGAG----TA-AATGCAA-CTAT---------ACTTCAATA-----------------GTTCTATTGGATGTGAGGAA-TGC-TTTGTG-----AAAGC-A--TAGCTTTCCTCAAT--------CATG-TTG-CG----GT-----TG-CAATTTGGACTATGC---TCTTCCATACAC-TCT-ATAGTATGT-TTC-AGAATGTAT--CTA----TAGG--CCATCG-TGCC--TCTAAAG---TTAATACAACTTTCAGCAACGGATCTCTTGGCTCTCGCATCGATGAAGAACGCAGCGAAATGCGATAAGTAATGTGAATTGCAGAATTCAGTGAATCATCGAATCTTTGAACGCACCTTGCGCTCCTTGGTATTCCGAGGAGCATGCCTGTTTGAGTGTCATTAAATT-CTCAACTA-CAATTCCT-----TT-TGA-AA-GT-AAT-----TGT-AGATTGG-ACATGGGG-------GTATTGCAGG-CCTT--------TCAAGGTCAGCTCCCTTAAAATGCATTAGCAGAACTGTTTGCAAGT---CAG-TCACT-GGTGTGAT-AATTATC-TACGCCAATAGAC-ATAA--ACTGCTCTCTAT-CTGATCTGC-TTCTAAT--------GGTC-TTTG---------TA------GACAACCTT-TTGAAT-A-TTTGACCTCAAATCAGGTAGGATTACCCGCTGAACTTAAGCATATCAA--------------------------AGCC----------------------------------------------------------------------------------------------------------------------------------------------------------------------------------------------------------------------------------------------------------------------------------------------------------------------------------------------------------------CTGCGAGTGAAGCGGGAAAAGCTCAAATTTAAAATCTGATAGTCTTTGGCTGTCCGAGTTGTAATCTAGAGAAGTGTTACCCGCGCTGGACCATGTACAAGTCTCCTGGAATGGAGCGTCATAGAGGGTGAGAATCCCGTCTCTGACATGGACTACCAGGGC-TTTGTGGTATGCTCTCAAAGAGTCGAGTTGTTTGGGAATGCAGCTCAAAATGGGTGGTAAATTCCATCTAAAGCTAAATATTGGCGAGAGACCGATAGCGAACAAGTACCGTGAGGGAAAGATGAAAAGAACTTTGGAAAGAGAGTTAAACAGTACGTGAAATTGCTGAAAGGGAAACGCTTGAAGTCAGTCGCGTTGACTGGGGATCAGCTTTGC--ATT--TGCTTAGTGTACTTCCCAG-TTGACGGGTCAGCATCAATTTTGA--CCGCTGGAAAAAGACTTAGGGAATGTGGCAGCTCTAGCTGTGTTATACCCC--TTTGTCACATA-CAGCGATTGGGATTGAGGAACTCAGCACGCCGCAAGGCCGGGGTTATATCCACGTTCGTGCCTAGGATGCTGGCATAATGGCTTTAAGCGACCCGTCTCGAAACACGGACCAAGGAGTCTAACAT-GCCTGCGAGTGTTTGGGTGGAAAACCCAAGCGCATAATGACAAGTAATAGTTGAGATCCCTGTCGTGGGGAGCATTGACGCCCGGACCAGAAC-TTTTGGGACGGATCCGCGGTAGAGCATGTATGTTGGGACCCGAAAGATGGTGAACTATGCCTGAATAGGGTGAAGCCAGAGGAAACTCTGGTGGAGGCTCGTAGCGATTCTGACGTGCAAATCGATCGTCAAATTTGGGTATAGGGGCG-AA-AGACTAATCGAACCATCTAGTAGCTGGTTCCTGCCGAAGTTTCCCTCAGGATAGCAGAAACTCATATCAGATTTATGTGGTAAAGCGAATGATTAGAGGCCTTGGGGTTGAAACAACCTTAACCTATTCTCAAACTTTAAATATGTAAGAACAAGCCGTTTCTTGATTGAACCGCTTGGTGATTGAGAGTTTCTAGTGGGCCATTTTTGGTAAGCAGAACTGGCGATGCGGGATGAACCGAACGCGAGGTTAAGGTGCCGGAATTCACGCTCATCAGACACCACAAAAGGTGTTAGTTCATCTAGACAGCAGGACGGTGGCCATGGAAGTCGGAATCCGCTAAGGAGTGTGTAACAACTCCCCTGCCGAATGAACTAGCCCTGAAAATGGATGGCGCTTAAGCGTGATACCCATACCTCGCCGTCAGCGTTGAAGTGACGCGCTGACGAGTAGGCAGGCGTGGAGGTCAGTGAAGAAGCCTGGC-----------------------------------------------------------------------------------------------------------------------------------------------------------------------------------------------------------------------------------------------------------------------------------------------------------------------------------------------------------------------------------------------------------------------------------------------------------------------------------------------------------------------------------------------------------------------------------------------------------------------------------------------------------------------------------------------------------------------------------------------------------------------------------------------------------------------------------------------------------------------------------------------------------------------------------------------------------------------------------------------------------------------------------------------------------------------------------------------------------------------------------------------------------------------------------------------------------------CAATGCTCGAAAGAGTGAACTAGCTAACTGAAATCTTAAAATC--ATTTAAAAATGGTTCTTGAGATAACGTAA-GGGACAAAAATGATACGTACCTTACTATAAGTGTTGTCCAACATTACTGGTGCCAGAAGACTCGGTAACGCCAGAAACGCAAACGTTAGTCGTCTTAATCAGGCGTAAAGGGTAAGTAGGCTGCTTTAACAG--TTA-TTAAAT-AGAAAGCTCTTTAAATTAA--------------------------------------------------------------AAATTAAA-GTAAAT-AATAATGAATTAAAGCTAGAATCAAATAGAGGATAAGACAAATAACGCTAAGAGTAAGGCTGATATCTGTAGATACTTAGCGGAATACTAAAGGTGAAAACTTTTATCTACTATTGATTGACGCTGAGGAACGAAGGTGAGAATAGAAAACAGGATTAGAGACCCAGGTATCTCTCACTGTCAACGATGAATGGTGGTTGTTAGTTTTCGCA----------------------------------------------------------------AAAATAAACTAGTAACGA------------------------------------------------------------------------------------------------------------------------------------------------------------------------------------------------------------------------------------------------------------------------------------------------------------------------------------------------------------------------------------------------------------------------------------------------------------------------------
>S_NR_173815
---------------------------------------------------------CTGCGGAAGGATCATTATTGAATAAACTTAG-T-GGGTTGTTGCTGGCTCT--TTG-GAGCA-TGTGCACGCCT---GCTGACTT--TATC---CAT-CCACCTGTGCACCTTTTGTAGTC-TTGGGAAA----TG-AAGGTGA-CTGG---------CCCTCAAGTGGCACT-------TTGTTGCCATTCGGAAGTGAGGAT-TGG-TTATC---------------TAACCTTCCTTTAC---------TGG-TTA-CA----AT-----TG-CTTTCCAGACTATGC---ATTTTTATAAAC-CAT-GTAGTATGT-TGC-AGAATGTAA--TCA-A--TGGG--CCTTTG-TGCC--TATATAA-C-TCAATACAACTTTCAGCAACGGATCTCTTGGCTCTCGCATCGATGAAGAACGCAGCGAAATGCGATAAGTAATGTGAATTGCAGAATTCAGTGAATCATCGAATTTTTGAACGCACCTTGCGCTCCTTGGTATTCCGAGGAGCATGCCTGTTTGAGTGTCATTTTATT-CTCAACCA-CTCTAGCT-----TTATGA-GC-TT-GCT-----AGT-GGCTTGG-ATATGGGGCA-----TATGTGCAGG-CCTCT------TTTGAGGTCAGCTGTCCTGAAATGTATTAGCCGAACCGTTTGCGG-T---CAG-TCACC-GGTGTGAT-AATTATC-TACGCC-ATAGAC-TTAG--CCTGCTCTCAGT-TTGTTCAGC-TTATAAT--------CGTC-TGTT---------TG------GACAAC-TG-TTGAAT-C-TTTGACCTCAAATCA------------------------------------------------------------------------------------------------------------------------------------------------------------------------------------------------------------------------------------------------------------------------------------------------------------------------------------------------------------------------------------------------------------------------CTAGTAACTGCGAGTGAAGCGGGAAAAGCTCAAATTTAAAATCTGGCGGTCCTTGGCCGTCCGAGTTGTAATCTAGAGAAGTGTTACCCGCGCTGGACCGTGTACAAGTCTCCTGGAATGGAGCGTCATAGAGGGTGAGAATCCCGTCTCTGACACGGACTCCCAGGGC-TTTGTGGTATGCTCTCAAAGAGTCGAGTTGTTTGGGAATGCAGCTCAAAATGGGTGGTAAATTCCATCTAAAGCTAAATATTGGCGAGAGACCGATAGCGAACAAGTACCGTGAGGGAAAGATGAAAAGAACTTTGGAAAGAGAGTTAAACAGTACGTGAAATTGCTGAAAGGGAAACGCTTGAAGTCAGTCGCGTCGGCCGGGGATCAGCCTCGC--ATT--TGTGTGGTGTACTTTCCGG-TTGACGGGTCAGCATCAATTTTGA--CCATTGGAAAAAGGCTTAGGGAATGTGGCAGCTTCGGCTGTGTTATAGCCC--TTGGTCATATA-CAATGGTTGGGATTGAGGAACTCAGCACGCCGCAAGGCC-GGGTTTCGACCACGTTCGTGCTTAGGATGCTGGCATAATGGC------------------------------------------------------------------------------------------------------------------------------------------------------------------------------------------------------------------------------------------------------------------------------------------------------------------------------------------------------------------------------------------------------------------------------------------------------------------------------------------------------------------------------------------------------------------------------------------------------------------------------------------------------------------------------------------------------------------------------------------------------------------------------------------------------------------------------------------------------------------------------------------------------------------------------------------------------------------------------------------------------------------------------------------------------------------------------------------------------------------------------------------------------TCAATGGTGTGTGGATGGGTGTGCATCGAGATCCTGCTAATTTGGTGAAGACCATAAAAAAGCTGAGACGGAAGGATGACATTAGTCCCGAGGTCTCAGTTGTTCGCGATATTCGAGAAAAAGAGCTCAGGATCTATACCGATGCTGGCCGAGTCTGCCGGCCRTTATTCATTGTGGAAAACCAGCAACTTCTTCTTCAAAAGAAGCACATTAGGTGGTTAAACGGTGGTTATAATGATGAAGGGGATGAGTACAAATGGGAGCAACTAATCAAGGGRGGCGTTATCGAATTGCTCGACGCTGAAGAAGAGGAGACTGTCATGATTTCGATGACACCAGAGGACTTGGAAAWTTCTCGGTTGCAAGCAGCTGGTGTTGACCCCCGCGCCGATGATAACGATTTTGACCCTGCGGCACGTCTCAAAGCTGGCACTCATGCTCACACTTGGACTCACTGTGAGATTCACCCAAGTATGATTCTCGGTATATGTGCTAGYATTATTCCCTTCCCCGACCATAACCAGGTGCGTTTATCTT-TTTTG-------ATAGTTGATGGT--TGATCTAAG--------------------------------------------------------------------------------------------------------------------------------------------------------------------------------------------------------------------------------------------------------------------------------------------------------------------------------------------------------------------------------------------------------------------------------------------------------------------------------------------------------------------------------------------------------------------------------------------------------------------------------------------------------------------------------------------------------------------------------------------------------------------------------------------------------------------------------------------------------------------------------------------------------------------------------------------------------------------------------------------------------------------------------------------------------------------------------------------------------------------------------------------------------------------------------------------------------------------------------------------------------------------------------------------------------------------------------------------------------------------------------------
>S_NR_198415
--------------------------------------------------------------------------------------GG-T-GGGTTGTTGCTGGCTCC--TTG-GAGCA-TGTGCACGCCT---TCCAACTT--TATA---CAT-CCACCTGTGCACCCTCTGTAGTC-TTGTAAAT----TG-AAAGTGG-CTCAA--------GCCTCGAGTGGCCAT--------CTGGCTCATTCGGATGTGGGGAA-TGC-TCT------------C-A--TGGCTCTCCTCAAC---------AAG-TTG-CA----TT-----CA-TTTTCCAGACTATGA---TTTTTCATAAAC-CAT-GTAGTATGT-TGC-AGAATGTAT--CCA----TGGG--CCTTTG-TGCC--TATAAAA-C-TCTATACAACTTTCAGCAACGGATCTCTTGGCTCTCGCATCGATGAAGAACGCAGCGAAATGCGATAAGTAATGTGAATTGCAGAATTCAGTGAATCATCGAATCTTTGAACGCATCTTGCGCTCCTTGGTATTCCGAGGAGCATGCCTGTTTGAGTGTCATTTAATT-CTCAACCA-CAGTAGCT-----TT-TGA-GC-TT-GCT-----TGT-GGCTTGG-ATTTGGGGCT-----TTCTTGCGGG-CCTTC------GTCAAGGTCAGCTGCCCTGAAATGTATTAGCCGAACCGTTTGCGG-T---CAG-TCACC-GGTGTGAT-AATTATC-TACGCC-AAAGAC-TTAG--GCTGCTTTCTGT-CTGTTCAGC-TTCCAAT--------TGTC-TGCC---------CA------GACAAC-GC-TTGCAC-A-TTTGACCTCAAATCAGGTAGGACTACCCGC-----------------------------------------------------------------------------------------------------------------------------------------------------------------------------------------------------------------------------------------------------------------------------------------------------------------------------------------------------------------------------------------------------TCCCCTAGTAACTGCGAGTGAAGCGGGAAAAGCTCAAATTTAAAATCTGGCGGTCTTTGGCCGTCCGAGTTGTAATCTAGAGAAGCATTACCCGCGCTGGACCGTGTACAAGTCTCCTGGAATGGAGCGTCATAGAGGGTGAGAATCCCGTCTCTGACACGGACTACCAGGGC-TTTGTGGTATGCTCTCAAAGAGTCGAGTTGTTTGGGAATGCAGCTCAAAATGGGTGGTAAATTCCATCTAAAGCTAAATATTGGCGAGAGACCGATAGCGAACAAGTACCGTGAGGGAAAGATGAAAAGAACTTTGGAAAGAGAGTTAAACAGTACGTGAAATTGCTGAAAGGGAAACGCTTGAAGTCAGTCGCGTTGGCCGGGGATCAGCCTCGC--ATT--TGCGTGGTGTACTTTCCGG-TTGACGGGTCAGCATCAATTTTGA--CCGCTGGAAAAAGGCTTAGGGAATGTGGCAGCTCCGGCTGTGTTATAGCCC--TTTGTCACATA-CAGCGGCTGGGATTGAGGAACTCAGCACGCCGCAAGGCC-GGGTTTCGACCACGTTCGTGCTTAGGATGCTGGCATAATGGCTTTAAGCGACCCGTCTTGAAACACGGACCAAGGAGTCTAACAT-GCCTGCGAGTGTTTGGGTGGAAAACCCGAGTGCGTAATGA-AAGTGAAAGTTGAGATC--------------------------------------------------------------------------------------------------------------------------------------------------------------------------------------------------------------------------------------------------------------------------------------------------------------------------------------------------------------------------------------------------------------------------------------------------------------------------------------------------------------------------------------------------------------------------------------------------------------------------------------------------------------------------------------------------------------------------------------------------------------------------------------------------------------------------------------------------------------------------------------------------------------------------------------------------------------------------------------------------------------------------------------------------------------------------------------------------------------------------------------------------------------------------------------------------------------------------------------------------------------------------------------------------------------------------------------------------------------------------------------------------------------------------------------------------------------------------------------------------------------------------------------------------------------------------------------------------------------------------------------------------------------------------------------------------------------------------------------------------------------------------------------------------------------------------------------------------------------------------------------------------------------------------------------------------------------------------------------------------------GATA-GTACCTTACTATAAGTGTTGTCCAACATTACTGGTGCCAGAAGACTCGGTAACGCCAGAAACGCAAACGTTAGTCGTCTTAATCAGGCGTAAAGGGTAAGTAGGCTGCTTTAACAG--TTA-TGGATT-AGAAAGCTCTTTAAATTACAGGC------------------------------------------------------TCTGCCTGTAAA-GTAATT-AATAATGAATTAAAGCTAGAATCAAATAGAGGATAAGACAAATAACGCTAAGAGTAAGGCTGATATCTCTAGATACTTAGCGGAATACTAAAGGTGAAAACTTTTATCTACTATTGATTGACGCTGAGGAACGAAGGTGAGAATAGAAAACAGGATTAGAGACCCAGGTATCTCTCACTGTCAACGATGAATGGTGGTTGTTAGTTTTT-------------------------------------------------------------------AACTTAAACTAGTAACGATGTTAACGCGATAACCATTCCGCCTTGCGA------------------------------------------------------------------------------------------------------------------------------------------------------------------------------------------------------------------------------------------------------------------------------------------------------------------------------------------------------------------------------------------------------------------------------------------------
>S_OL527685
-----------------------------------------------------------------------------------------T-GGGTTGTCGCTGGCTTT--TCG-GAGCA-TGTGCACACTC---ACCATCTT--TATC---AAT-CCACCTGTGCACCTTTTGTAGTC-TTGGGGGG----AT-TAAGTGG-TAAA---------CTCTCGATGGAACA---------CATGGACCATCGGATGTGAGGAA-TGC-TGTGTG-----AAAAC-A--TAGCTCTTCTCAAG--------ATGC-CTC-TG----AC-----TA-CTCCTTAGACTATGT----CTTTCATATAC-CAC-ATAGTATGT-TAC-AGAATGTAT--CAC-A--TGGG--CCACTG-TGCC--TATAAAA-C-TTAAAACAACTTTCAGCAACGGATCTCTTGGCTCTCGCATCGATGAAGAACGCAGCGAAATGCGATAAGTAATGTGAATTGCAGAATTCAGTGAATCATCGAATCTTTGAACGCACCTTGCGCTCCTTGGTATTCTGAGGAGCATGCCTGTTTGAGTGTCATTAAATT-CTCAACTA-CACTAGTT-----TCTTGTAAA-CT-CGC-----TGT-AGCTTGG-ATTGTGGGGG-TA--TTCCTGCGGG-CTTCTATT---ACTGAGGCCAGCTCCCCTGAAATACATTAGCGGAACCGTTTGCGG-T---CAG-TCACC-GGTGTGAT-AATTATC-TACGCC-CAAGAC-AAAG--GCTGCTCTCTGT-TTGTTCAGC-TTCTAAT--------CGTC-CTTT--CA-----AG------GACAAC-TT-TTGAAT-A-TTTGACCTCAAATCAGGTAGGACTACCCGCTGAACTTAAGCATATCAATAAGCGGAGGAAAAG-----------AAACTAACAAG-------------GATTCCCCTAGTAACTGCGAGTGAAGC-----------------------------------GGGAAAAGCTCAAATTTA---------------------------------------------------------------------------------AAATCTGGCGGTCTATGGCCGTCC------------------------------------------------------------------------------------------------------------------------------------------------------------------------------------------------------------------------------GTTACCCGCGCTGGACCGTGTACAAGTCTCCTGGAATGGAGCGTCATAGAGGGTGAGAATCCCGTCTCTGACACGGACTACCAGGGC-TTTGTGGTATGCTCTCAAAGAGTCGAGTTGTTTGGGAATGCAGCTCAAAATGGGTGGTAAATTCCATCTAAAGCTAAATATTGGCGAGAGACCGATAGCGAACAAGTACCGTGAGGGAAAGATGAAAAGAACTTTGGAAAGAGAGTTAAACAGTACGTGAAATTGCTGAAAGGGAAACGCTTGAAGTCAGTCGCGTTGACTGGGGATCAGCCTCGC--ATT--TGTGTGGTGTATTTCCTGG-TTGACGGGTCAGCATCAATTTTGA--CCGCTGGAAAAAGGCTTAGGGAATGTGGCAGCTTCGGCTGTGTTATAGCCC--TTTGTCATATA-CAGCGGTTGGGATTGAGGAACTCAGCACGCCGCAAGGCC-GGGTTTCGACCACGTTCGTGCTTAGGATGCTGGCATAATGGCTTTAAGCGACCCGTCTTGAAACACGGACCAAGGAGTCTAACAT-GCCTGCGAGTGTTTGGGTGGAAAACCCGAGCGCGTAATGA-AAGTGAAAGTTGAGATCCCTGTCGTGGGGAGCATCGACGCCCGGACCAGAAC-TTTTGGGACGGATCCGCGGTAGAGCATGTATGTTGGGACCCGAAAGATGGTGAACTATGCCTGAATAGGGTGAAGCCAGAGGAAACTCTGGTGGAGGCTCGTAGCGATTCTGACGTGCAAATCGATCGTCAAATTTGGGTATAGGGGCG-AA-AGACTAATCGAACCATCTAGTAGCTGGTTCCTGCCGAAGTTTCCCTCAGGATAGCAGAAACTCATATCAGATTTATGTGGTAAAGCGAATGATTAGAGGCCTTGGGGTTGAAACAACCTTAACCTATTCTCAAACTTTAAATATGTAAGAACGAGCCGTCTCTTGATTGAACCGCTCGGCGATTGAGAGTTTCTAGTGGGCCATTTTTGGTAAGCAGAACTGGCGATGCGGGATGAACCGAACGCGAGGTTAAGGTGCCGGAATTCACGCTCATCAGACACCACAAAAGGTGTTAGTTCATCTAGACAGCAGGACGGTGGCCATGGAAGTCGGAATCCGCTAAGGAGTGTGTAACAACTCACCTGCCGAATGAACTAGCCCTG--------------------------------------------------------------------------------------------------------------------------------------------------------------------------------------------------------------------------------------------------------------------------------------------------------------------CCTTGCCCTCATGTCATGTATCTCGGTTGGTTCATATTCCGCTCCTGTTATCGAGTTCCTGGAGGAGTGGGGTTTGGAATCTTTGGAAGAAAACGCACACTCAACAACGCCATGCACGAAGGTCTTTGTAAACGGTGTTTGGATGGGTGTGCATCGCGACCCTGCAAATTTAGTCAAAACCATCAAAAAGCTGAGGCGAAAGGATGATATTAGCCCCGAAGTCTCGGTTGTTCGCGATATCCGAGAGAAGGAACTTAGGATCTACACTGATGCTGGTCGCGTCTGTCGCCCATTATTCATTGTCGAAAACCAGCAACTCCTTCTACAAAAGAAGCATATTAGGTGGTTGAACGGTGGTTACAACGAGGAAGGAGAGGAGTTCAAGTGGGAGCAGCTGATTAAGGGTGGTATCATCGAGCTGCTTGATGCCGAAGAAGAAGAGACTGTCATGATATCGATGACACCGGAGGATCTGGAGAATTCTCGACTGCAAGCTGCTGGGGTTGACCCACGCGCTGATGATGGCGAGTTTGATCCCGCGGCACGCCTTAAGGCTGGCACTCGTGCACATGCTTGGACTCACTGTGAGATTCACCCAAGCATGATTCTTGGTATCTGCGCTAGCWTTATTCCCTTCCCCGATCATAACCAAGTAAGTTCATTCT-GCTTT-------ACCTATCTCAAC-ATTTCCTTATTTT-----------------------------------------------------------------------------------------------------------------------------------------TAGTGGTAGGGTAAAGGCCTACCAAGCCTACGATCGATAGCCAAGTTTGATAGAACAAATGGCCACATTGGGAATGAGAAGCCCCAAGTAGAGTAATCTACCAGCAGTCAAGAATATTAGTCAATGCTCGCAAGAGTGAACTAGCTAACTGAAATCTTAAGATC--ATTTAACTATGGTTCTTGAGATAAGGTAA-GGGACAAAAATGATA-GTACCTTACTATAAGTGTTGTCCAACATTACTGGTGCCAGAAGACTCGGTAACGCCAGAAACGCAAACGTTAGTCGTCTTAATCAGGCGTAAAGGGTAAGTAGGCTGCTTTAACAG--TTA-TTAAAT-ATAAAGCTCTTTAAATTT---------------------------------------------------------------TAATTAAA-GTAAAT-GATAATGAATTAAAGCTAGAATCAAATAGAGGATAAGACAAATAACGCTAAGAGTAAGGCTGATATCTTTAGATACTTTGCGGAATACTAAAGGTGAAAACTTTTATCTATTAATGATTGACGCTGAGGAACGAAGGTGAGAATAGAAAACAGGATTAGAGACCCAGGTATCTCTCACTGTCAACGATGAATGGTAGTTGTTAATTT---------------------------------------------------------------------CACTCAAATTAGTAACGATGTTAACGCGATAACCATTCCGCCTTGCGAGTACGGTTGCAAAACTGAAACCAAAAAAATTAGTCGGTCTCGAAGCAAACGGAGTGAAGCATG-TTATTTAATACGATACTACGCGTAAAATCTTACCAGTTCTTGCATAATCTC-TTTAAATTATTAAATATAAT--TATAGGACA-------------GT-GGTGGCA------------------------------------------GTAGTAATCTGAGA-----------TTACCACTGCTAGTCTAGCTTCGCCACCGCCGCAATGGAAATTGCTGTACTACGGGACTGCTTTAGCAAGACCATCGTAGCTTTGGTTCTGTGACAAACAGGGCTATTGCTGCCGGCCATGCTACTGCAGCCAATCCACCCTTCCAGGGTGGATTGGTGGTCCCGCGGAGCTGTCCTAGCTTCAATTTATGATGC
>S_OL527694
-----------------------------------------------------------------GGATCATTATTGAATAAACTTGG-T-GGGTTGTTGCTGGCTTC--TTG-GAGCA-TGTGCACGCTC---ATCGACTT--TATC---CAT-CCACCTGTGCACCTTCTGTAGTC-TTGGGAA-----TG-AAAGCGG-CTGA---------GCCTCGATGGGCAT---------TTTGCCCTATCGGATGTGAGGAA-TGCTTTTGCG-----AAGGC-A--TGGCTCTCCTCAAT---------GGC-CTG-TG----AT-----CA-TTTCTTGGACTATGT---TTTTCCATATAC-CAC-ATAGCATGT-TGC-AGAATGTAT--CGG----TGGG--CCTCTG-TGCC--TATAGAA-C-TCAATACAACTTTCAGCAACGGATCTCTTGGCTCTCGCATCGATGAAGAACGCAGCGAAATGCGATAAGTAATGTGAATTGCAGAATTCAGTGAATCATCGAATCTTTGAACGCACCTTGCGCTCCTTGGTATTCCGAGGAGCATGCCTGTTTGAGTGTCATTTAATT-CTCAACCA-TGCTGGCT-----TTGTAA-GG-TC-AGT-----TGT-GGCTTGG-ATTGTGGGGG-TA--TTCCTGCGGG-TCTCT------CTTGAGGTCGGCTCCCCTAAAATGCATTAGCAGAACCGTTTGCGG-T---CAG-TTGCC-GGTGTGAT-AATTATC-TACGCC-AAAGAC-CAAG--GCTGCTCTCTGT-TTGTTCAGC-TTCCAAT--------TGTC-TCGG---------GA------CAAAATTTT-TTGAAT-G-TTTGACCTCAAATCAGGTAGGACTACCCGCTGAACTTAAGCATATCAATAAGCGGAGGAAAAG-----------AAACTAACAAG-------------GATTCCCCTAGTAACTGCGAGTGAAGC-----------------------------------GGGAAAAGCTCAAATTTA---------------------------------------------------------------------------------AAATCTGGCGGTCCTTGGCCGTCCGAGTTGTAATCTAGAGAAG--TGTTACCCGCGCTGGACCGTT-------------------------------------------------------------------------------------------------------------------------------------------TCTGGCGGTCCTTGGCCGTCCGAGTTGTAATCTAGAGAAGTGTTACCCGCGCTGGACCGTGTACAAGTCTCCTGGAATGGAGCGTCATAGAGGGTGAGAATCCCGTCTCTGACACGGACTACCAGGGC-TTTGTGGTATGCTCTCAAAGAGTCGAGTTGTTTGGGAATGCAGCTCAAAATGGGTGGTAAATTCCATCTAAAGCTAAATATTGGCGAGAGACCGATAGCGAACAAGTACCGTGAGGGAAAGATGAAAAGAACTTTGGAAAGAGAGTTAAACAGTACGTGAAATTGCTGAAAGGGAAACGCTTGAAGTCAGTCACGTTGGCCGGGGATCAGCCTCGC--ATT--TGCGTGGTGTACTTTCTGG-TTGACGGGTCAGCATCAATTTCGA--CCGCTGGAAAAAGGCTTGGGGAATGTGGCAGCTTCGGCTGTGTTATAGCCC--TTTGTCACATA-CAGCGGTTGGGATTGAGGAACTCAGCACGCCGCAAGGCC-GGGTTTCGACCACGTTCGTGCTTAGGATGCTGGCATAATGGCTTTAAGCGACCCGTCTTGAAACACGGACCAAGGAGTCTAACAT-GCCTGCGAGTGTTTGGGTGGAAAACCCGAGCGCGTAATGA-AAGTGAAAGTTGAGATCCCTGTCGTGGGGAGCATCGACGCCCGGACCAGAAC-TTTTGGGACGGATCCGCGGTAGAGCATGTATGTTGGGACCCGAAAGATGGTGAACTATGCCTGAATAGGGTGAAGCCAGAGGAAACTCTGGTGGAGGCTCGTAGCGATTCTGACGTGCAAATCGATCGTCAAATTTGGGTATAGGGGCG-AA-AGACTAATCGAACCATCTAGTAGCTGGTTCCTGCCGAAGTTTCCCTCAGGATAGCAGAAACTCATATCAGATTTATGTGGTAAAGCGAATGATTAGAGGCCTTGGGGTTGAAACAACCTTAACCTATTCTCAAACTTTAAATATGTAAGAACGAGCCGTTTCTTGATTGAACCGCTCGGCGATTGAGAGTTTCTAGTGGGCCATTTTTGGTAAGCAGAACTGGCGATGCGGGATGAACCGAACGCGAGGTTAAGGTGCCGGAATTCACGCTCATCAGACACCACAAAAGGTGTTAGTTCATCTAGACAGCAGGACGGTGGCCATGGAAGTCGGAATCCGCTAAGGAGTGTGTAACAACTCACCTGCCGAATGAACTAGCCCTG--------------------------------------------------------------------------------------------------------------------------------------------------------------------------------------------------------------------------------------------------------------------------------------GGAAGGCCAAGCTTGTGGTCTCGTCAAGAACCTTGCCCTCATGGCGTGTATCTCCGTTGGCTCATATTCTGCTCCTGTCATCGAGTTCTTGGAAGAATGGGGCCTGGAATCTTTAGAAGAAAACGCACATTCAACAACACCCTGCACGAAGGTCTTTGTCAATGGTGTTTGGATGGGTGTACATCGTGACCCTGCCAATTTGGTGAAAACCATTAAAAAGTTGAGGCGGAAGGATGATATTAGTCCCGAGGTCTCAGTTGTTCGTGACATTCGAGAGAAGGAGCTCAGGATCTATACYGATGCTGGCCGTGTCTGCCGGCCACTATTTATTGTCGAGAACCAGCAGCTTCTGCTTCAAAAGAAACACATTAGGTGGTTGAACAGCGGCTGCAATGATGAAGGGGAAGAGTACAAGTGGGAGCAGCTAATCAAAGGGGGCGTTATCGAGTTGCTTGATGCAGAAGAAGAGGAAACTGTCATGATTTCGATGACACCAGAGGACTTGGAAAACTCTCGGCTGCAAGCCGCTGGTGTTGACCCCCGTGCTGATGATAATGACTTTGACCCTGCGGCGCGTCTCAAGGCTGGCACTCATGCTCACACCTGGACTCATTGTGAGATTCACCCTAGCATGATTCTCGGTATATGTGCCAGCATTATTCCCTTCCCTGATCATAACCAAGTGGGTTCCCCCT-TTCTG-------ACTGATCCAAAC-ATTCCCTTACTCT-------------------------------------------------------------------------------------------------------------------------------------------------TAGGTAAAGCCTACCAAGCCTACGATCAATAGCCAAGTTTGATAGAACAAATGGCCACATTGGGAATGAGAAGCCCCAAGTAGAGTAATCTACCAGCAGTCAAGAATATTAGTCAATGCTCGCAAGAGTGAACTAGCTAACTGAAATCTTACCTTCCAATTATCGATTGGAGGTTGAGATAACGTAA-GGGACAAAAATGATA-GTACCTTACTATAAGTGTTGTCCAACATTACTGGTGCCAGAAGACTCGGTAACGCCAGAAACGCAAACGTTAGTCGTCTTAATCAGGCGTAAAGGGTAAGTAGGCTGCTTTAACAG--TTA-TTGGTT-AGAAAGCTCTTTAAATGTT--------------------------------------------------------------AATTTAAA-GTAATT-AATAATGAATTAAAGCTAGAATCAAATAGAGGATAAGACAAATAACGCTAAGAGTAAGGCTGATATCTTTAGATACTTTGCGGAATACTAAAGGTGAAAACTTTTATCTACTATTGATTGACGCTGAGGAACGAAGGTGAGAATAGAAAACAGGATTAGAGACCCAGGTATCTCTCACTGTCAACGATGAATGGTGGTTGTTAGTTTT--------------------------------------------------------------------AAAATAAACTAGTAACGATGTTAACGCGATAACCATTCCGCCTTGCGAGTACGGTTGCAAAACTGAAAACAAAAAAATTAGTCGGTCTCGAAGCAAACGGAGTGAAGCATG-TTATTTAATACGTCACTACGCGTAAAATCTTACCAGTTCTTGCATATTCTC-TTTAAATTATTTAATATAGT--TATC-------------------T-AACTGCACTAGCA------------------------------------ACGGTAATCCTAGT-----------GGGCAAGCAAAGCTGCTACTGTTGCGCCG----GGTCCAAGCAGCCATACAAAGCTGTTGATTGAGC-----CAGCGTAGCTG------------------------------------------------------------TAAAAGATTACTGCCAGTGCT------------------------------G
>S_OP724226
GT----------------------------------------------------GACCTGCGGAAGGATCATTATTGAATAAACTTGG-T-TGGTTGTAGCTGGCTTT--TCG-GAGCA-TGTGCACGCCC---GCCATCTT--TATC---CAT-CCACCTGTGCACCCTTTGTAGTC-TTAGAGAA----TG-AGTGCAG-CTTAAC-------CTCTCGATGGGCTT---------TCCGGTCCTTTGGATCTGAGGAA-TGC-TGTGCG-----GAAGC-A--TGGCTCTCCTCAAA---------AGT-CTG-TA----AT-----CTGCCTCTAGGTCTATGT---TTTTCTATACAC-CAC-GTAGTATGT-TGT-AGAATGCAT--TAC-A--TGGG--CCTCTG-TGCC--TATAAAA-C-TTTATACAACTTTCAGCAACGGATCTCTTGGCTCTCGCATCGATGAAGAACGCAGCGAAATGCGATAAGTAATGTGAATTGCAGAATTCAGTGAATCATCGAATCTTTGAACGCACCTTGCGCTCCTTGGTATTCCGAGGAGCATGCCTGTTTGAGTGTCACTAAATT-CTCAACCA-CTCCAGCT-----CC-TGT-AG-CT--GC-----TGT-GGCTTGG-ATGTTGGGGG-----TTTCTGCAGG-CCTTCT-----TTGAAGGTCGGCTCCCCTTAAATGCATTAGCGGAACCGTTTGCAG-T---CCG-TCGCC-GGTGTGAT-AATTATC-TATGCC-AAAGAC-AAAG--ACTGCTCTCTGT-CTGTTCAGC-TTCTAAT--------CGTC-CTTG---------TG------GACAAC-TT-TTGAAT-G-TTTGACCTCAAATCAGGTAGGACTACCCGCTGAACTTAAGCATATCA----------------------------------------------------------------------------------------------------------------------------------------------------------------------------------------------------------------------------------------------------------------------------------------------------------------------------ACCCGCTGGAACTTAAGCATATCAATAA-GCGGAGGAAAAGAAACTAACAAGGA-TTCCCCTAGTAACTGCGAGTGAAGCGGGAAAAGCTCAAATTTAAAATCTGGCGGTCCTTGGCCGTCCGAGTTGTAATCTAGAGAAGTGTTACCCGCGCTGGACCGTGTACAAGTCTCCTGGAATGGGGCGTCATAGAGGGTGAGAATCCCGTCTCTGACACGGACTACCAGGGC-TTTGTGGTATGCTCTCAAAGAGTCGAGTTGTTTGGGAATGCAGCTCAAAATGGGTGGTAAATTCCATCTAAAGCTAAATATTGGCGAGAGACCGATAGCGAACAAGTACCGTGAGGGAAAGATGAAAAGAACTTTGGAAAGAGAGTTAAACAGTACGTGAAATTGCTGAAAGGGAAACGCTTGAAGTCAGTCACGTTGGCTGGGGATCAGCCTCGC--ATT--TGCGTGGTGTACTTTCCGG-TTGATGGGTCAGCATCAATTTTGA--CCACTGGAAAAAGGCTTGGGGAATGTGGCAGCTTCGGCTGTGTTATAGCCT--CTTGTCATATA-CAGTGGTTGGGATTGAGGAACTCAGCACGCCGCAAGGCC-GGGTTTCGACCACGTTCGTGCTTAGGATGCTGGCATAATGGCTTTAAGCGACCCGTCTTGAAACACGGACCAAGGAGTCTAACAT-GCCTGCGAGTGTTTGGGTGGAAAACCCGAGCGCGTAATGA-AAGTGAAAGTTGAGATCCCTGTCGTGGGGAGCATCGACGCCCGGACCAGAAC-TTTTGGGACGGATCCGCGGTAGAGCATGTATGTTGGGACCCGAAAGATGGTGAACTATGCCTGAATAGGGTGAAGCCAGAGGAAACTCTGGTGGAGGCTCGTAGCGATTCTGACGTGCAAATCGATCGTCAAATTTGGGTATAGGGGCG-AA-AGACTAATCGAACCATCTAGTAGCTGGTTCCTGCCGAAG---------------------------------------------------------------------------------------------------------------------------------------------------------------------------------------------------------------------------------------------------------------------------------------------------------------------------------------------------------------------------------------------------------------------------------------------------------------------------------------------------------------------------------------------------------------------------------------------------------------------------------------------------------------------------------------------------------------------------------------------------------------------------------------------------------------------------------------------------------------------------------------------------------------------------------------------------------------------------------------------------------------------------------------------------------------------------------------------------------------------------------------------------------------------------------------------------------------------------------------------------------------------------------------------------------------------------------------------------------------------------------------------------------------------------------------------------------------------------------------------------------------------------------------------------------------------------------------------------------------------------------------------------------------------------------------------------------------TCTTAAAATC--ATTTAATAATGGTATTTAAGATAACGTAA-GGGAAAAAAATGATA-ATACCTTACTATAAGTGTTGTCCAACATTACTGGTGCCAGAAGACTCGGTAACGCCAGAAACGCAAACGTTAGTCGTCCTAAACAGGCGTAAAGGGTAAGTAGGCTGCTTTAACAG--TTA-TTAATT-AGAAAGCTCTTTAAATCTCA-------------------------------------------------------------AATTTAAA-GTAATC-AATAATTCATTAAAGCTAGAATCAAATAGAGGATAATGAATATAATGGATTGAGTAAGGCTGATATCTTTAGATACTTTTCAGAATACTTAAGGTGAAAACTTTTATCTACTATTGATTGACGCTGAGGAACGAAGGTGAGAATAGAAAACAGGATTAGAGACCCTGGTATCTCTCACTGTCAACGATGAATGGTGGTTGTTAGTTT---------------------------------------------------------------------AAAGTAAACTAGTAACGATGTTAACGCGATAACCATTCCGCCTTGCGAGTACGG------------------------------------------------------------------------------------------------------------------------------------------------------------------------------------------------------------------------------------------------------------------------------------------------------------------------------------------------------------------------------------------------------------------------------------------
>S_PP594523
------------------------GTAAAAGTCGTAACAAGGTTTCCGTAGGTGAACCTGCGGAAGGATCATTATTGAATAAGTATGG-T-GGGTTGTAGCTGGCTTC--TTG-AAGCATTGTGCACACCT---GCTGTCTT--TATT---TAT-CCCTCTGTGCACCCTTTGTAGTC-CTTGGAAG----AG-TATGACA-TTAG---------GCCCTAACG--------------------------------------TGT-GAAGTG-----AAGCA-A--TTCCTTCTGCAATT--------AAGG-TCG-CC----AT-----CT-CTTCTGGTTCTATGT----TTTGCATATACCCAC-ATAGTATGT-TAA-AGAATGTAA--TCA-A--TGGG--CCATTG-TGCC--TATAAAA-C-TATATACAACTTTCAGCAACGGATCTCTTGGCTCTCGCATCGATGAAGAACGCAGCGAAATGCGATAAGTAATGTGAATTGCAGAATTCAGTGAATCATCGAATCTTTGAACGCACCTTGCACTCCTTGGTATTCCGAGGAGTATGCCTGTTTGAGTGTCATTAAACT-CTCAATCC-CATCCAGCT---TTTGTGAGCT-GT-GAT-----TGT-GGCTTGGAATGTTGGGGG-----TTYCTGCAGG-CCTGTCATTATGTATAGGTCAGCTCCCCTAAAATGCATTAGTAGAACTGTTTGCAG-T---TTG-TCACT-GGTGTGAT-AATTATC-TACACC--------ATAGACTCTGCTCTCTRTTTTGTTCTGC-TTCTAAC--------CGTC-TCTC--TG-----TA------GACAAC-TA-TTGAAC-T-TTTGACCTCAAATCAGGTAGGACTACCCGCTGAACTTAAGCATATCAATAAGCGGAGGAAAAG-----------AAACTAACAAG-------------GATTCCCCTAGTAACTGCGAGTGAAGC-----------------------------------GGGAAAAGCTCAAATTTG---------------------------------------------------------------------------------AAATCTGGCGGTCCTTGGCCGTCCGAGTTGTAATCTAGAGAAG--TGTTACCCGCGCTGGACCGT------------------------------------------------------------------------------------------------------------------------------GCTCAAATTTGAAATCTGGCGGTCCTTGGCCGTCCGAGTTGTAATCTAGAGAAGTGTTACCCGCGCTGGACCATGTACAAGTCTCCTGGAATGGAGCGTCATAGAGGGTGAGAATCCCGTCTCTGACATGGACTACCAGGGC-TTTGTGGTATGCTCTCAACGAGTCGAGTTGTTTGGGAATGCAGCTCAAAATGGGTGGTAAATTCCATCTAAAGCTAAATATTGGCGAGAGACCGATAGCGAACAAGTACCGTGAGGGAAAGATGAAAAGAACTTTGGAAAGAGAGTTAAACAGTACGTGAAATTGCTGAAAGGGAAACGCTTGAAGTCAGTCTCGTTGGCCGGGGATCAGCCTCACA-ATT--TGTGTGGTGTACTTTCTGG-TTGATGGGTCAGCATCAATTTTGA--CTGTTGGAAAAAGGCCTGGGGAATGTGACAGCTCTGGCTGTGTTATAGCCC--CTTGTCATATA-CAGCGGTTGGGATTGAGGAACTCAGCACGCCGCAAGGCC-GGGTTTCGACCACGTTCGTGCTTAGGATGCTGGCATAATGGCTTTAAGCGACCCGTCTTGAAACACGGACCAAGGAGTCTAACAT-GCCTGCGAGTGTTTGGGTGGAAAACCCGAGCGCATAATGA-AAGTGAAAGTTGAGATCCCTGTCGTGGGGAGCATCGACGCCCGGACCAGAAC-TTTTGGGACGGATCCGCGGTAGAGCATGTATGTTGGGACCCGAAAGATGGTGAACTATGCCTGAATAGGGTGAAGCCAGAGGAAACTCTGGTGGAGGCTCGTAGCGATTCTGACGTGCAAATCGATCGTCAAATTTGGGTATAGGGGCG-AA-AGACTAATCGAACCATCTAGTAGCTGGTTCCTGCCGAAGTTTCCCTCAGGATAGCAGAAACTCATATCAGATTTATGTGGTAAAGCGAATGATTAGAGGCCTTGGGGTTGAAACAACCTTAACCTATTCTCAAACTTTAAATATGTAAGAACGAGCCGTTTCTTGATTGAACCGCTCGGTGATTGAGAGTTTCTAGTGGGCCATTTTTGGTAAGCAGAACTGGCGATGCGGGATGAACCGAACGCGAGGTTAAGGTGCCGGAATTCACGCTCATCAGACACCACAAAAGGTGTTAGTTCATCTAGACAGCAGGACGGTGGCCATGGAAGTCGGAATCCGCTAAGGAGTGTGTAACAACTCACCTGCCGAATGAMCTAGCCCTGAAAATGGATGGCGCTTAAGCGTGATACCCATACCTCGCCGTCAGCGTTGAAGTGACGCGCTGACGAGTAGGC--------------------------------------------------------------------------------------------------------------------------------------------------------------------------------------------------------------AGAAGGTCAAGCTTGTGGTCTCGTGAAAAATCTTGCCCTCATGGCATGTATCTCCGTTGGTTCATATTCTGCTCCTGTCATTGAGTTCTTGGAAGAGTGGGGTTTGGAGTCCCTCGAGGAAAATGCACATTCGACAACGCCCTGCACAAAGGTCTTCGTCAATGGTGTCTGGATGGGTGTCCACCGTGATCCGGCCAACCTTGTCAAAACCATCAAGAAACTTAGGCGGAAAGATGACATCAGTCCTGAAGTTTCGGTTGTTCGCGATATTCGTGAGAAGGAACTTAGGATCTACACTGATGCTGGCCGTGTTTGTCGGCCGCTGTTCATAGTCGAGAACCAACAACTTCTTCTCCAAAAGAAGCATATAAGATGGTTGAATAGTGGTTACAACGACGAGAACGAGGATTACAAATGGGAGCAGCTGATTAAGGGTGGCGTTATCGAGTTACTGGATGCTGAAGAAGAGGAGACTGTCATGATTTCAATGACACCGGAAGATTTGGAGAACTCTCGCTTGCAAGCCGCTGGTGTTGACACACGTGCTGACGATGGGGAGTTCGACCCTGCGGCACGCCTCAAGGCTGGTACTCATGCTCGCACCTGGACCCACTGCGAGATTCACCCAAGTATGATTCTTGGCATTTGTGCTAGTATCATCCCCTTCCCTGACCATAACCAAGTAAGTTTATCTC--CTGG-------ACTGGGGTTGGC-CTCGTCTTATCTT----------------------------------------------------------------------------------------------------------------------------------------------GTAGGGTAAAAGCCTCCCAAGCCTACGATCAATAGCCAAGTTTGATAGAACAGATGGCCACATTGGGAATGAGAAGCCCCAAGTAGAGTAATCTACCAGCAGTCAAGAATATTAGTCAATGCTCGCAAGAGTGAACTAGCTAACTGAAATCTTAAAATC-ATTGTATTGATGGTTCTTGAGATAACGTAA-GGGAAAAAAATGATA-TTACCTTACTATAAGTGTTGTCCAACATTACTGGTGCCAGAAGACTCGGTAACGCCAGAAACGCAAACGTTAGTCGTCCTAAACAGGCGTAAAGGGTAAGTAGGCTGCTTTGAAAG--TTT-TTAATT-AGAAAGCTCTTTTTTACAGGCAAAGC---------------------------------------------------CAGAAAATTAAA-GTAATT-AATAATGAATTAAAGCTAGAATCAAATAGGGGATAAGCCAAATAATATTTAGTGTAAGGCTAATATCTTTAGATACTAAATGGAATACT-AAGGTGAAAACTTTTATCTACTAATGATTGACGCTGAGGAACGAAGGTGAGAATAGAAAACAGGATTAGAGACCCAGGTATCTCTCACTGTCAACGATGAATGGTAGTTGTTAGTTAA--------------------------------------------------------------------AAATTTAACTAGTAACGATGTTAACGCGTTAACCATTCCGCCTTGCGAGTACGGTTGCAAAACTGAAACCAAAAAAATTAGTCGGTCTCGGAGCAAACGGAGTGAAGCATG-TTATTTAATACGATAGTACGCGTAAAATCTTACCAGTTCTTGCATATTCTC-TTTA--TCACTAAATATGTAC-AGTAGCTGT-------------AT-AACT---------------------------------------------GC--------------------------------------------------------------------------------------------------------------------------------------------------------------------------------------------------------------------------
>S_PP594524
----------------------AAGTAAAAGTCGTAACAAGGTTTCCGTAGGTGAACCTGCGGAAGGATCATTATTGAATAAACATGG-T-TGGTTGTAGCTGGCTTT--TCG-GAGCA-TGTGCACATCA---GCCGTCTT--TATC---CAT-CCACCTGTGCACTTTCTGTAGTC-TTGGATCCTG--AG-AAAGCTG-GTAAC--------ATTTTGATAGGCTTT--------ATGTGCCTTTCGAATATGAGGAG-TGC-TGTGTG-----ACCGC-A--CAACTCTCTTTGAGA------------CGG-CA----AT-----CTCATCCCAGGTCTATGTT--TATTTCAAATAC-CAT-GTAGTATGT-TGC-AGAATGTAC--TTA-A--TGGG--CCTTTG-TGCC--TATAAAA-C-TATATACAACTTTCAGCAACGGATCTCTTGGCTCTCGCATCGATGAAGAACGCAGCGAAATGCGATAAGTAATGTGAATTGCAGAATTCAGTGAATCATCGAATCTTTGAACGCACCTTGCGCTCCTTGGTATTCCGAGGAGCATGCCTGTTTGAGTGTCATTAAATT-CTCAACCA-CCTCCAGT-----TT-TGC-GA-CTGGTT-----CGT-GTGTTGG-ATAGTTGGGG-----GGTCTGCAGG-CCTAT-----------GGTCAGCTCCCCTGAAATGCATTAGCAGAACCATTCACGG-T---CCA-TCGCC-GGTGTGAT-AATTATC-TACGCC-ACAGAT-GAAG--ACTGCGTTTTGC-CTGTTCAGC-TTCCAAT--------CGTC-TGTA--TG-----TA------GACAAC-TT-CTGAAC-A-TTTGACCTCAAATCAGGTAGGACTACCCGCTGAACTTAAGCATATCAATAAGCGGAGGAAAAG-----------AAACTAACAAG-------------GATTCCCCTAGTAACTGCGAGTGAAGC-----------------------------------GGGAAAAGCTCAAATTTA---------------------------------------------------------------------------------AAATCTGGCGGTCTTTGGCCGTCCGAGTTGTAATCTAGAGAAG--TGTTACCCGCGCTGGACCG-------------------------------------------------------------------------------------------------------------------------------GCTCAAATTTAAAATCTGGCGGTCTTTGGCCGTCCGAGTTGTAATCTAGAGAAGTGTTACCCGCGCTGGACCGTGTACAAGTCTCCTGGAATGGAGCGTCATAGAGGGTGAGAATCCCGTCTCTGACACGGATCACCAGGGC-TTTGTGGTATGCTCTCAAAGAGTCGAGTTGTTTGGGAATGCAGCTCAAAATGGGTGGTAAATTCCATCTAAAGCTAAATATTGGCGAGAGACCGATAGCGAACAAGTACCGTGAGGGAAAGATGAAAAGAACTTTGGAAAGAGAGTTAAACAGTACGTGAAATTGCTGAAAGGGAAACGCTTGAAGTCAGTCGCATTGGCCGGGGATCAGCCTCGC--ATT--TGCGTGGTGTATTTTCTGG-TTGATGGGTCAGCATCAATTTTGA--CCGCTGGAAAAAGGCTTGGGGAATGTGGCAGCTCCGGCTGTGTTATAGCCC--CTTGTCACATA-CAGCGATTGGGATTGAGGAACTCAGCATGCCGCAAGGCC-GGGTTTCGACCACGTTCATGCTTAGGATGCTGGCAAAATGGCTTTAAGCGACCCGTCTTGAAACACGGACCAAGGAGTCTAACAT-GCCTGCGAGTGTTTGGGTGGAAAACCCGAGCGCGTAATGA-AAGTGAAAGTTGAGATCCCTGTCGTGGGGAGCATCGACGCCCGGACCAGAAC-TTTTGGGACGGATCCGCGGTAGAGCATGTATGTTGGGACCCGAAAGATGGTGAACTATGCCTGAATAGGGTGAAGCCAGAGGAAACTCTGGTGGAGGCTCGTAGCGATTCTGACGTGCAAATCGATCGTCAAATTTGGGTATAGGGGCG-AA-AGACTAATCGAACCATCTAGTAGCTGGTTCCTGCCGAAGTTTCCCTCAGGATAGCAGAAACTCATATCAGATTTATGTGGTAAAGCGAATGATTAGAGGCCTTGGGGTTGAAACAACCTTAACCTATTCTCAAACTTTAAATATGTAAGAACGAGCCGTTTCTTGACTGAACCGCTCGGCGATTGAGAGTTTCTAGTGGGCCATTTTTGGTAAGCAGAACTGGCGATGCGGGATGAACCGAACGCGAGGTTAAGGTGCCGGAATTCACGCTCATCAGACACCACAAAAGGTGTTAGTTCATCTAGACAGCAGGACGGTGGCCATGGAAGTCGGAATCCGCTAAGGAGTGTGTAACAACTCACCTGCCGAATGAACTAGCCCTGAAAATGGATGGCGCTTAAGCGTGATACCCATACCTCGCCGTCAGCGTTGAAGTGACGCGCTGACGAGTAGGCAGGCGTGGA-----------------------------------------------------------------------------------------------------------------------------------------------------------------------------------------------------AGAAGGTCAAGCCTGCGGACTCGTTAAGAATCTTGCCCTCATGTCATGCATCTCCGTCGGCTCATATTCTGCCCCCGTTATCGAGTTCTTGGAGGAGTGGGGTTTGGAGTCACTGGAGGAGAACGCACACTCGACAACACCGTGCACAAAGGTCTTCGTCAATGGTGTCTGGATGGGTGTACACCGTGACCCCGCAAACCTTGTCAAAACCATCAAAAAACTGAGGCGGAAGGACGATATCAGTCCTGAAGTCTCAGTTGTTCGCGATATCCGAGAGAAGGAGCTCAGGATTTATACCGATGCTGGCCGTGTCTGTCGCCCACTATTCATTGTCGAAAATCAACAACTTCTTCTCCAAAAGAAGCATATTAGGTGGTTGAACAGTGGTTACAATGATGAAAACGAAGAGTATAAGTGGGAACAGCTGATCAAGGGTGGTGTCATAGAGCTGCTGGATGCCGAGGAAGAAGAGACAGTCATGATTTCGATGACGCCGGAGGATCTGGAAAACTCTCGATTGCAAGCTGCTGGTGTTGACGTGCGGGCTGATGATGGTGAATTCGACCCTGCGGCGCGTCTCAAGGCTGGCACTCATGCCCACACCTGGACTCACTGCGAGATCCACCCAAGTATGATTCTTGGCATCTGCGCCAGCATTATTCCCTTCCCCGATCACAATCAAGTGAGTCCAACTT-CCTAA-------CATT---CTAAC-TCTTCCCTAACCTT---------------------------------------------------------------------------------------------------------------------------------------------GTAGGGTAAAAGCCTACCAAGCCTACGATCAATAGCCAAGTTTGATAGAACAAATGGCCACATTGGGAATGAGATGCCCCAAGTAGATTATTCTACCAGCAGTCAAGAATATTAGTCAATGCTCGCAAGAGTGAACTAGCTAACTGAAATCTAATAATC--ATTATACAATGGTATATTAGATAACGTAAGGGGACAAAAATGATA-TTACCTTACTATAAGTGTTGTCCAA-ATTACTGGTGCCAGAAGACTCGGTAACGCCAGAAACGCAAACGTTAGTCGTCTTAATCAGGCGTAAAGGGTAAGTAGGCTGCTTTAAAAG--TTA-TTAATT-TGAAAGCTCTGAAATAAAA--------------------------------------------------------------TAATTTCA-GTAATT-AATAATGAATTAAAGCTAGAATCAAGCAGAGGATAAGCCAAATAATGTTTAGAGTAAGGCTGAGATCTTTAGATACTAAATAGAATACTTAAGGTGAAAACTTTTATCTCCTAATGATTGACGCTGAGGAACGAAGGTGAGAATAGAAAACAGGATTAGAGACCCAGGTATCTCTCACAGTCAACGATGAATGGTAGTTGTTAGTAC----------------------------------------------------------------------AAAAAAACTAGTAACGATGTTAACGCGATAACCATTCCGCCTTGCGAGTACGGTTGCAAAACTGAAACCAAAAAAATTAGTCGGTCTCGGAGCAAACGGAGTGAAGCATG-TTATTTAATACGATAGTACGCGTAAAATCTTACCAGTTCTTGCATATTATC-TTTAAATTATTACTTAATCT--AGTTTTAAT-------------CT-------------------------------------------------AACAGTAATTTTTTA----------ACTAAAGCTACTGT--------------------------------------------------------------------------------------------------------------------------------------------------------------------------------------
>S_PP594529
----------------------------------------------------TGAACCTGCGGAAGGATCATTATTGAATAACTTTGG-T-TGGTTGTAGCTGGCTTT--TCG-AAGCA-TGTGCACACCT---TCCATCTT--TATCTATCAT-CCACCTGTGCACCTTTTGTAGTC-TTATGAAA----TG-AGAACAA-TGGAC--------CCCTCGATAAGGTGA--------ATTCACCTTTCGGATGTGGCGAA-TGC-TATGCG-----AAAGT-G--TGGCTCTCTCCAAA--------ATAC-TTG-TA----AT-----CA-TTTCTTGGACTATGT---ATTTTCATATAC-CAT-GTAGTATGT-TGC-AGAATGTAT--CAA-T--TGGG--ACTTAG-TTCC--TATAAAA-C-ACAATACAACTTTCAGCAACGGATCTCTTGGCTCTCGCATCGATGAAGAACGCAGCGAAATGCGATAAGTAATGTGAATTGCAGAATTCAGTGAATCATCGAATCTTTGAACGCACCTTGCGCTCCTTGGTATTCCGAGGAGCATGCCTGTTTGAGTGTCATTAAATT-CTCAACTA-CACTAAGT-----TT-TAC-AACTT-GGT-----TGT-GGCTTGG-ATGTTGGGGG-TA--CACCTGCGGG-CCTCTGTC---ATTGAGGTCGGCTCCCCTGAAATACATTAGCGGAACTGTTTGCGG-T---CAG-TCACC-GGTGTGAT-AATTATC-TACGCC-CAAGAC-AATG--GCTGCTCTCTAT-GTGTTCAGC-TTCAAAT--------CGTC-CATT--TG-----TG------GACAAC-TT-TTGAAT-A-TTTGACCTCAAATCAGGTAGGACTACCCGCTGAACTTAAGCATATCAATAAGCGGAGGAAAAG-----------AAACTAACAAG-------------GATTCCCCTAGTAACTGCGAGTGAAGC-----------------------------------GGGAAAAGCTCAAATTTA---------------------------------------------------------------------------------AAATCTGGCAGTCTTTGGCTGTCCGA-----------------------------------------------------------------------------------------------------------------------------------------------------------------------------------TCTGGCAGTCTTTGGCTGTCCGAGTTGTAATCTAGAGAAGTGTTACCCGCGCTGGACCGTGTACAAGTCTCCTGGAATGGAGCGTCATAGAGGGTGAGAATCCCGTCTCTGACACGGACTACCAGGGC-TTTGTGGTATGCTCTCAAAGAGTCGAGTTGTTTGGGAATGCAGCTCAAAATGGGTGGTAAATTCCATCTAAAGCTAAATATTGGCGAGAGACCGATAGCGAACAAGTACCGTGAGGGAAAGATGAAAAGAACTTTGGAAAGAGAGTTAAACAGTACGTGAAATTGCTGAAAGGGAAACGCTTGAAGTCAGTCGCGTTGGCCAGGGATCAGCCTCGC--TCC--TGCGTGGTGTACTTTCTGG-TTGACGGGTCAGCATCAATTTTGA--CCGCTGGAAAAAGGCGTAGGGAATGTGGCAGTTTCGGCTGTGTTATAGCCC--TTTGTCATATA-CAGCGGTTGGGATTGAGGAACTCAGCACGCCGCAAGGCC-GGGTTTCGACCACGTTCGTGCTTAGGATGCTGGCATAATGGCTTTAAGCGACCCGTCTTGAAACACGGACCAAGGAGTCTAACAT-GCCTGCGAGTGTTTGGGTGGAAAACCCGAGCGCGTAATGA-AAGTGAAAGTTGAGATCCCTGTCGTGGGGAGCATCGACGCCCGGACCAGAAC-TTTTGGGACGGATCCGCGGTAGAGCATGTATGTTGGGACCCGAAAGATGGTGAACTATGCCTGAATAGGGTGAAGCCAGAGGAAACTCTGGTGGAGGCTCGTAGCGATTCTGACGTGCAAATCGATCGTCAAATTTGGGTATAGGGGCG-AA-AGACTAATCGAACCATCTAGTAGCTGGTTCCTGCCGAAGTTTCCCTCAGGATAGCAGAAACTCATATCAGATTTATGTGGTAAAGCGAATGATTAGAGGCCTTGGGGTTGAAACAACCTTAACCTATTCTCAAACTTTAAATATGTAAGAACGAGCCGTTTCTTGATTGAACCGCTCGGCGATTGAGAGTTTCTAGTGGGCCATTTTTGGTAAGCAGAACTGGCGATGCGGGATGAACCGAACGCGAGGTTAAGGTGCCGGAATTCACGCTCATCAGACACCACAAAAGGTGTTAGTTCATCTAGACAGCAGGACGGTGGCCATGGAAGTCGGAATCCGCTAAGGAGTGTGTAACAACTCACCTGCCGAATGAACTAGCCCTGAA------------------------------------------------------------------------------------------------------------------------------------------------------------------------------------------------------------------------------------------------------------------------------------AGAGGGTCAAGCTTGTGGACTTGTGAAGAACCTTGCCCTCATGGCATGTATTTCCGTTGGTTCATATTCTGCTCCAGTCATCGAGTTCCTGGAAGAGTGGGGTCTGGAATCCTTAGAGGAAAATGCACACTCCACAACACCGTGCACCAAGGTCTTTGTCAATGGTGTCTGGATGGGTGTACATCGTGACCCTGCTAATCTAGTCAAGACCATTAAAAAGCTCAGGCGAAAGGACGATATTAGTCCTGAAGTCTCAGTCGTCCGTGATATCAGGGAGAAAGAACTCAGAATCTACACCGATGCCGGCCGCGTCTGCCGGCCGTTATTCATTGTTGAGAACCAACAACTCCTCCTCCAAAAGAAGCACATTAGATGGTTGAACAGCGGGTACAATGATGAAGGGGAGGAGTATAAGTGGGAGCAGATGATCAAAGGGGGTGTCATGGAGTTGCTTGATGCTGAAGAAGAGGAGACTGTCATGATTTCGATGACCCCAGAGGACCTGGAAAATTCCCGACTCCAAGCTGCTGGTGTTGACCCACGCACCGATGATAGCGAATTTGACCCCGCGGCCCGTCTTAAAGCCGGCACTCGTGCCCATGCTTGGACTCATTGCGAGATTCATCCAAGTATGATTCTTGGTATCTGCGCTAGTATTATCCCCTTCCCCGATCATAACCAAGTGAGTTTGTTCTTTTTTG-------ACCAAGTTTAAC-ATTTCCTTACTTT---------------------------------------------------------------------------------------------------------------------------------------------GGTAGGGTAAAGGCCTACCAAGCCTACGATCAATAGCCAAGTTTGATAGAACAAATGGCCACATTGGGAATGAGAAGCCCCAAGTAGAGTAATCTACCAGCAGTCAAGAATATTAGTCAATGCTCGCAAGAGTGAACTAGCTAACTGAAATCTTAAAATC--ATTTAACAATGGTTCTTGAGATAACGTAA-GGGAAAAAATTGATA-GTACCTTACTATAAGTGTTGTCCAACATTACTGGTGCCAGAAGACTCGGTAACGCCAGAAACGCAAACGTTAGTCGTCTTAATCAGGCGTAAAGGGTAAGTAGGCTGCTTTAACAG--TTA-TTATTT-ATAAAGCTCTTTAATT-----------------------------------------------------------------TTATTAAA-GTAGGT-CATAATGAATTAAAGCTAGAATCAAATAGAGGATAAGACAAATAACGCATAGAGTAAGGCTGATATCTTTAGATACTTTGCGGAATACTAAAGGTGAAAACTTTTATCTACTAATGATTGACGCTGAGGAACGAAGGTGAGAATAGAAAACAGGATTAGAGACCCAGGTATCTCTCACTGTCAACGATGAATGGTGGTTGTTAGTTT---------------------------------------------------------------------AAAATAAACTAGTAACGATGTTAACGCGATAACCATTCCGCCTTGCGAGTACGGTTGCAAAACTGAAACCAAAAAAATTAGTCGGTCTCGAAGCAAACGGAGTGAAGCATG-TTATTTAATACGTCACTACGCGTAAAATCTTACCAGTTCTTGCATAATCTC-TTTAAATTATTTAATATCTT--TAAATATACTA--------------GTCCAGCTA----------------------------------------AAGCCGGTCCAGTA-----------TAGGTAG--------------------------------------------------------------------------------------------------------------------------------------------------------------------------------------------
>S_PP594533
----------------------AAGTAAAAGTCGTAACAAGGTTTCCGTAGGTGAACCTGCGGAAGGATCATTATTGAATAAACATGG-T-GGGTTGTCGCTGGCTCC--TTG-GAGCA-TGTGCACGCTC---ATCGTCTT--TATC---CAT-CCACCTGTGCACCTTTTGTAGTC-TTGGGAAA----TG-AATGCAA-TGRA---------ACCTCGATAGGTTT---------TTCAGCCTTTCGGATGTGAGGAA-TGC-TTTGTG-----AAAGC-A--TGGCTCTTCTCAAT--------AGCC-TTG-CA----AT-----CG-TTACTCAGACTATGT----TTTTCATACAC-CAT-GTAGTATGTTTGC-AGAATGTAT--CAA----TGGG--CCTCTG-TGCC--TATAAAA-C-TCAATACAACTTTCAGCAACGGATCTCTTGGCTCTCGCATCGATGAAGAACGCAGCGAAATGCGATAAGTAATGTGAATTGCAGAATTCAGTGAATCATCGAATCTTTGAACGCACCTTGCGCTCCTTGGTATTCCGAGGAGCATGCCTGTTTGAGTGTCATTTAATT-CTCAACCA-CAAAGGCT-----TT-TGC-GA-GC-TTT-----TGT-GGATTGG-ACGTGGGGG------TAACTGCAGG-CCTT--------CCCAGGTCAGCTCCCCTAAAATGCATTAGCGGAACCGTTTGCGG-TAACCAG-TCGCCAGGTGTGAT-AATTATC-TACGCCAATAGAC-ATGA--ACTGCTCTCTGT--TGTTCTGC-TTCAAAT--------TGTC-TTGC---------TA------GACAAC-TT-TTGAAT-G-TTTGACCTCAAATCAGGTAGGACTACCCGCTGAACTTAAGCATATCAATAAGCGGAGGAAAAG-----------AAACTAACAAG-------------GATTCCCCTAGTAACTGCGAGTGAAGC-----------------------------------GGGAAAAGCTCAAATTTA---------------------------------------------------------------------------------AAATCTGGCGGTCCTTGGCCGTCCGAGTTGTAATCTAGAGAAG--TGTTACCCGCGCTGGACC--------------------------------------------------------------------------------------------------------------------------------GCTCAAATTTAAAATCTGGCGGTCCTTGGCCGTCCGAGTTGTAATCTAGAGAAGTGTTACCCGCGCTGGACCATGTACAAGTCTCCTGGAATGGAGCGTCATAGAGGGTGAGAATCCCGTCTCTGACATGGACTACCAGGGC-TTTGTGGTATGCTCTCAAAGAGTCGAGTTGTTTGGGAATGCAGCTCAAAATGGGTGGTAAATTCCATCTAAAGCTAAATATTGGCGAGAGACCGATAGCGAACAAGTACCGTGAGGGAAAGATGAAAAGAACTTTGGAAAGAGAGTTAAACAGTACGTGAAATTGCTGAAAGGGAAACGCTTGAAGTCAGTCGCGTCGGCTGGGGATCAGCTTCGC--ATT--TGCGTGGTGTACTTCCCAG-TTGACGGGTCAGCATCAATTTTGA--CCGCTGGAAAAAGGTTTGGGGAATGTGGCAGCTTCGGCTGTGTTATAGCCC--CTTGTCACATA-CAGCGGTTGGGATTGAGGAACTCAGCACGCCGCAAGGCC-GGGTTTCGACCACGTTCGTGCTTAGGATGCTGGCATAATGGCTTTAAGCGACCCGTCTTGAAACACGGACCAAGGAGTCTAACAT-GCCTGCGAGTGTTTGGGTGGAAAACCCAAGCGCGTAATGA-AAGTGAAAGTTGAGATCCCTGTCGTGGGGAGCATCGACGCCCGGACCAGAAC-TTTTGGGACGGATCCGCGGTAGAGCATGTATGTTGGGACCCGAAAGATGGTGAACTATGCCTGAATAGGGTGAAGCCAGAGGAAACTCTGGTGGAGGCTCGTAGCGATTCTGACGTGCAAATCGATCGTCAAATTTGGGTATAGGGGCG-AA-AGACTAATCGAACCATCTAGTAGCTGGTTCCTGCCGAAGTTTSCCTCAGGATAGCAGAAACTCATATCAGATTTATGTGGTAAAGCGAATGATTAGAGGCCTTGGGGTTGAAACAACCTTMACCTATTCTCAAACTTTAAATATGTAAGAACGAGCCGTTTCTTGATTGAACCGCTCGGCGATTGAGAGTTTCTAGTGGGCCATTTTTGGTAAGCAGAACTGGCGATGCGGGATGAACCGA------------------------------------------------------------------------------------------------------------------------------------------------------------------------------------------------------------------------------------------------------------------------------------------------------------------------------------------------------------------------------------------------------------------------------------AGAAGGTCAAGCTTGTGGTCTCGTCAAGAACCTTGCCCTCATGTCCTGTATTTCTGTCGGCTCATATTCTGCCCCCGTCATCGAGTTTCTGGAGGAATGGGGTTTGGAGTCCCTGGAAGAAAATGCACATTCAACAACACCGTGCACGAAGGTCTTCGTTAATGGTGTCTGGATGGGCGTCCATCGTGACCCTGCCAATCTGGTGAAGACCATCAAGAAGTTGAGGCGGAAGGATGATATTAGTCCTGAAGTCTCCGTTGTTCGGGATATTCGAGAGAAGGAGCTCAGGATCTATACTGATGCTGGCCGCGTTTGCCGACCGTTATTCATTGTCGAAAACCAACAGCTCCTTCTTCAAAAGAAACACATTAGATGGTTGAACACTGGTCAAAATGATGAAGCAGAGGAATACAAGTGGGAACAGCTAATCAAGGGGGGTGTCATCGAGTTGCTTGATGCTGAAGAGGAGGAGACTGTCATGATTTCGATGACACCAGAGGACTTGGAAAATTCTCGACTGCAGGCCGCTGGTGTTGACCCCCGCGCTGATGACGCTGATTTTGATCCTGCGGCGCGTCTCAAGGCCGGCACTCATGCTCACACTTGGACACATTGCGAGATTCACCCAAGCATGATTCTTGGCATATGTGCCAGCATTATCCCCTTCCCCGATCATAACCAAGTAAGTTTCTCCT-TCCTA-------TCTAACCCAAAT--GTTTCTCACTCT---------------------------------------------------------------------------------------------------------------------------------------------GGTAGGGTAAAGGCCTACCAAGCCTACGATCAATAGCCAAGTTTGATAGAACAAATGGCCACATTGGGAATGAGAAGCCCCAAGTAGAGTAATCTACCAGCAGTCAAGAATATTAGTCAATGCTCGCAAGAGTGAACTAGCTAACTGAAATCTTAAAATC--ATTTAACAATGGTTCTTGAGATAACGTAA-GGGACAAAAATGATA-GTACCTTACTATAAGTGTTGTCCAACATTACTGGTGCCAGAAGACTCGGTAACGCCAGAAACGCAAACGTTAGTCGTCTTAATCAGGCGTAAAGGGTAAGTAGGCTGCTTTAACAG--TTA-TTAGTT-AGAAAGCTCTTTAAATATT--------------------------------------------------------------AATTTAAA-GTAATA-AATAATGAATTAAAGCTAGAATCAAATAGAGGATAAGACAAATAACGCTAAGAGTAAGGCTGATATCTGTAGATACTTAGCGGAATACTAAAGGTGAAAACTTTTATCTACTATTGATTGACGCTGAGGAACGAAGGTGAGAATAGAAAACAGGATTAGAGACCCAGGTATCTCTCACTGTCAACGATGAATGGTGGTTGTTAGTTTT--------------------------------------------------------------------AAAGTAAACTAGTAACGATGTTAACGCGATAACCATTCCGCCTTGCGAGTACGGTTGCAAAACTGAAACCAAAAAAATTAGTCGGTCTCGAAGCAAACGGAGTGAAGCATG-TTATTTAATACGATACTACGCGTAAAATCTTACCAGTTCTTGCATATTCTC-TTTAAATTATTAAATATTGT--TATAGTTAT-------------TT-AATTGGACAGCCA------------------------------------CGAACACTTAGTGG-----------TCG---------------------------------------------------------------------------AGCT-----------------------------------------------------------------------------------------------------------------
>S_PP594535
----------------------AAGTAAAAGTCGTAACAAGGTTTCCGTAGGTGAACCTGCGGAAGGATCATTATTGAATAAGTATGG-T-GGGTTGTAGCTGGCTTC--TTG-AAGCATTGTGCACACCT---GCTGTCTT--TATT---TAT-CCCTCTGTGCACCCTTTGTAGTC-CTTGGAAG----AG-TATGACA-TTAG---------GCCCTAACG--------------------------------------TGT-GAAGTG-----AAGCA-A--TTCCTTCTGCAATT--------AAGG-TCG-CC----AT-----CT-CTTCTGGTTCTATGT----TTTGCATATACCCAC-ATAGTATGT-TAA-AGAATGTAA--TCA-A--TGGG--CCATTG-TGCC--TATAAAA-C-TATATACAACTTTCAGCAACGGATCTCTTGGCTCTCGCATCGATGAAGAACGCAGCGAAATGCGATAAGTAATGTGAATTGCAGAATTCAGTGAATCATCGAATCTTTGAACGCACCTTGCACTCCTTGGTATTCCGAGGAGTATGCCTGTTTGAGTGTCATTAAACT-CTCAATCC-CATCCAGCT---TTTGTGAGCT-GT-GAT-----TGT-GGCTTGGAATGTTGGGGG-----TTYCTGCAGG-CCTGTCATTATGTATAGGTCAGCTCCCCTAAAATGCATTAGTAGAACTGTTTGCAG-T---TTG-TCACT-GGTGTGAT-AATTATC-TACACC--------ATAGACTCTGCTCTCTRTTTTGTTCTGC-TTCTAAC--------CGTC-TCTC--TG-----TA------GACAAC-TA-TTGAAC-T-TTTGACCTCAAATCAGGTAGGACTACCCGCTGAACTTAAGCATATCAATAAGCGGAGGAAAAG-----------AAACTAACAAG-------------GATTCCCCTAGTAACTGCGAGTGAAGC-----------------------------------GGGAAAAGCTCAAATTTG---------------------------------------------------------------------------------AAATCTGGCGGTCCTTGGCCGTCCGAGTTGTAATCTAGAGAAG--TGTTACCCGCGCTGGACCGT------------------------------------------------------------------------------------------------CCCCTAGTAACTGCGAGTGAAGCGGGAAAAGCTCAAATTTGAAATCTGGCGGTCCTTGGCCGTCCGAGTTGTAATCTAGAGAAGTGTTACCCGCGCTGGACCATGTACAAGTCTCCTGGAATGGAGCGTCATAGAGGGTGAGAATCCCGTCTCTGACATGGACTACCAGGGC-TTTGTGGTATGCTCTCAACGAGTCGAGTTGTTTGGGAATGCAGCTCAAAATGGGTGGTAAATTCCATCTAAAGCTAAATATTGGCGAGAGACCGATAGCGAACAAGTACCGTGAGGGAAAGATGAAAAGAACTTTGGAAAGAGAGTTAAACAGTACGTGAAATTGCTGAAAGGGAAACGCTTGAAGTCAGTCTCGTTGGCCGGGGATCAGCCTCACA-ATT--TGTGTGGTGTACTTTCTGG-TTGATGGGTCAGCATCAATTTTGA--CTGTTGGAAAAAGGCCTGGGGAATGTGACAGCTCTGGCTGTGTTATAGCCC--CTTGTCATATA-CAGCGGTTGGGATTGAGGAACTCAGCACGCCGCAAGGCC-GGGTTTCGACCACGTTCGTGCTTAGGATGCTGGCATAATGGCTTTAAGCGACCCGTCTTGAAACACGGACCAAGGAGTCTAACAT-GCCTGCGAGTGTTTGGGTGGAAAACCCGAGCGCATAATGA-AAGTGAAAGTTGAGATCCCTGTCGTGGGGAGCATCGACGCCCGGACCAGAAC-TTTTGGGACGGATCCGCGGTAGAGCATGTATGTTGGGACCCGAAAGATGGTGAACTATGCCTGAATAGGGTGAAGCCAGAGGAAACTCTGGTGGAGGCTCGTAGCGATTCTGACGTGCAAATCGATCGTCAAATTTGGGTATAGGGGCG-AA-AGACTAATCGAACCATCTAGTAGCTGGTTCCTGCCGAAGTTTCCCTCAGGATAGCAGAAACTCATATCAGATTTATGTGGTAAAGCGAATGATTAGAGGCCTTGGGGTTGAAACAACCTTAACCTATTCTCAAACTTTAAATATGTAAGAACGAGCCGTTTCTTGATTGAACCGCTCGGTGATTGAGAGTTTCTAGTGGGCCATTTTTGGTAAGCAGAACTGGCGATGCGGGATGAACCGAACGCGAGGTTAAGGTGCCGGAATTCACGCTCATCAGACACCACAAAAGGTGTTAGTTCATCTAGACAGCAGGACGGTGGCCATGGAAGTCGGAATCCGCTAAGGAGTGTGTAACAACTCACCTGCCGAATGAACTAGCCCTGAAAATGGATGGCGCTTAAGCGTGATACCCATACCTCGCCGTCAGCGTTGAAGTGACGCGCTGACGAGTAGGCAGGCGTGGAGGTCAG---------------------------------------------------------------------------------------------------------------------------------------------------------------------------------------------------GGTCAAGCTTGTGGTCTCGTGAAAAATCTTGCCCTCATGGCATGTATCTCCGTTGGTTCATATTCTGCTCCTGTCATTGAGTTCTTGGAAGAGTGGGGTTTGGAGTCCCTCGAGGAAAATGCACATTCGACAACGCCCTGCACAAAGGTCTTCGTCAATGGTGTCTGGATGGGTGTCCACCGTGATCCGGCCAACCTTGTCAAAACCATCAAGAAACTTAGGCGGAAAGATGACATCAGTCCTGAAGTTTCGGTTGTTCGCGATATTCGTGAGAAGGAACTTAGGATCTACACTGATGCTGGCCGTGTTTGTCGGCCGCTGTTCATAGTCGAGAACCAACAACTTCTTCTCCAAAAGAAGCATATAAGATGGTTGAATAGTGGTTACAACGACGAGAACGAGGATTACAAATGGGAGCAGCTGATTAAGGGTGGCGTTATCGAGTTACTGGATGCTGAAGAAGAGGAGACTGTCATGATTTCAATGACACCGGAAGATTTGGAGAACTCTCGCTTGCAAGCCGCTGGTGTTGACACACGTGCTGACGATGGGGAGTTCGACCCTGCGGCACGCCTCAAGGCTGGTACTCATGCTCGCACCTGGACCCACTGCGAGATTCACCCAAGTATGATTCTTGGCATTTGTGCTAGTATCATCCCCTTCCCTGACCATAACCAAGTAAGTTTATCTC--CTGG-------ACTGGGGTTGGC-CTCGTCTTATCTT--------------------------------------------------------------------------------------------------------------------------------------------TGGTAGGGTAAAAGCCTCCCAAGCCTACGATCAATAGCCAAGTTTGATAGAACAGATGGCCACATTGGGAATGAGAAGCCCCAAGTAGAGTAATCTACCAGCAGTCAAGAATATTAGTCAATGCTCGCAAGAGTGAACTAGCTAACTGAAATCTTAAAATC-ATTGTATTGATGGTTCTTGAGATAACGTAA-GGGAAAAAAATGATA-TTACCTTACTATAAGTGTTGTCCAACATTACTGGTGCCAGAAGACTCGGTAACGCCAGAAACGCAAACGTTAGTCGTCCTAAACAGGCGTAAAGGGTAAGTAGGCTGCTTTGAAAG--TTT-TTAATT-AGAAAGCTCTTTTTTACAGGCAAAGC---------------------------------------------------CAGAAAATTAAA-GTAATT-AATAATGAATTAAAGCTAGAATCAAATAGGGGATAAGCCAAATAATATTTAGTGTAAGGCTAATATCTTTAGATACTAAATGGAATACT-AAGGTGAAAACTTTTATCTACTAATGATTGACGCTGAGGAACGAAGGTGAGAATAGAAAACAGGATTAGAGACCCAGGTATCTCTCACTGTCAACGATGAATGGTAGTTGTTAGTTAA--------------------------------------------------------------------AATTTTAACTAGTAACGATGTTAACGCGTTAACCATTCCGCCTTGCGAGTACGGTTGCAAAACTGAAACCAAAAAAATTAGTCGGTCTCGGAGCAAACGGAGTGAAGCATG-TTATTTAATACGATAGTACGCGTAAAATCTTACCAGTTCTTGCATATTCTC-TTTA--TCACTAAATATGTAC-AGTAGCTGT-------------AT-AACT---------------------------------------------GCATTCTTTCGGGT-----------TTGTTGGT-------------------------------------------------------------------------------------------------------------------------------------------------------------------------------------------
>S_PP594536
--------------------------------------------------------------------------------------------GGTTGTAGCTGGCTTC--TTG-AAGCA-TGTGCACGCCC---ATCATCTT--TATCTATCAT-CCACCTGTGCACCTTTTGTAGTC-TTGTGAAA----TG-AGAACGG-TAGA---------CCCTCGATAAGGTG---------ACTAGCCTTTCGGAAGTGGGGAA-TGC-TGCGTG----AAAAGC-G--TGGCTCTCGCCAAA--------ATGC-CTS-TG----AT-----CA-TTTCTAGGACTATGT---CTCTTCATATAC-CAT-ATAGTATGT-TGC-AGAATGTAT--CAA----TGGG--CCTATG-TGCC--TATAAAA-A-TCAATACAACTTTCAGCAACGGATCTCTTGGCTCTCGCATCGATGAAGAACGCAGCGAAATGCGATAAGTAATGTGAATTGCAGAATTCAGTGAATCATCGAATCTTTGAACGCACCTTGCGCTCCTTGGTATTCCGAGGAGCATGCCTGTTTGAGTGTCATTAAATT-CTCAACCA-CACCATTC-----TT-TAT-GA-CT-GGT-----TGT-GGCTTGG-ATGTTGGGGG-TA--ATTCTGCAGG-CCTCT------TTTGAGGTCAGCTCCCCTGAAATGCATTAGCGGAACCGTTTGCGG-T---CAG-TCGCC-GGTGTGAT-AATTATC-TACGCC-CAAGAC-AAAG--GCTGCTCTCTGT-CTGTTCAGC-TTCCAAT--------CGTC-CATT-CTG-----TG------GACAAC-TT-CTGATT-A-TTTGACCTCAAATCAGGTAGGACTACCCGCTGAACTTAAGCATA----------------------------------------------------------------------------------------------------------------------------------------------------------------------------------------------------------------------------------------------------------------------------------------------------------------------------------------------------------------------------------------------------------------------GCTCAAATTTAAAATCTGGCAGTCATTGGCTGTCCGAGTTGTAATCTAGAGAAGTGTTACCCGCGCTGGACCGTGTACAAGTCTCCTGGAATGGAGCGTCATAGAGGGTGAGAATCCCGTCTCTGACACGGACTACCAGGGC-TTTGTGGTATGCTCTCAAAGAGTCGAGTTGTTTGGGAATGCAGCTCAAAATGGGTGGTAAATTCCATCTAAAGCTAAATATTGGCGAGAGACCGATAGCGAACAAGTACCGTGAGGGAAAGATGAAAAGAACTTTGGAAAGAGAGTTAAACAGTACGTGAAATTGCTGAAAGGGAAACGCTTGAAGTCAGTCATGTTGGCCGGGGATCAGCCTCAC--ATT--TGTGTGGTGTACTTTCTGG-TTGACGGGTCAGCATCAATTTTGA--CCGCTGGAAAAAGGCTTAGGGAATGTGGCAGCTTCGGCTGTGTTATAGCCC--TTTGTCATATA-CAGCGGTTGGGATTGAGGAACTCAGCACGCCGCAAGGCC-GGGTTTCGACCACGTTCGTGCTTAGGATGCTGGCATAATGGCTTTAAGCGACCCGTCTTGAAACACGGACCAAGGAGTCTAACAT-GCCTGCGAGTGTTTGGGTGGAAAACCCGAGCGCGTAATGA-AAGTGAAAGTTGAGATCCCTGTCGTGGGGAGCATCGACGCCCGGACCAGAAC-TTTTGGGACGGATCCGCGGTAGAGCATGTATGTTGGGACCCGAAAGATGGTGAACTATGCCTGAATAGGGTGAAGCCAGAGGAAACTCTGGTGGAGGCTCGTAGCGATTCTGACGTGCAAATCGATCGTCAAATTTGGGTATAGGGGCG-AA-AGACTAATCGAACCATCTAGTAGCTGGTTCCTGCCGAAGTTTCCCTCAGGATAGCAGAAACTCATATCAGATTTATGTGGTAAAGCGAATGATTAGAGGCCTTGGGGTTGAAACAACCTTAACCTATTCTCAAACTTTAAATATGTAAGAACGAGCCGTYTCTTGATTGAACCGCTCGGCGATTGAGAGTTTCTAGTGGGCCATTTTTGGTAAGCAGAACTGGCGATGCGGGATGAACCGAACGCGAGGTTAAGGTGCCGGAATTCACGCTCATCAGACACCACAAAAGGTGTTAGTTCATCTAGACAGCAGGACGGTGGCCATGGAAGTCGGAATCCGCTAAGGAGTGTGTAACAACTCACCTGCCGAATGAACTAGCCCTGAAAATGGATGGCGCTTAAGCGTGATACCCATACCTCGCCGTCAGCGTTGAAGTGACGCGCTGACGAGTAGGCAGGCGTGGAGGTCAGTGAAG------------------------------------------------------------------------------------------------------------------------------------------------------------------------------------------AGAAGGGCAAGCTTGTGGACTCGTCAAGAACCTTGCCCTCATGGCATGTATCTCCGTTGGCTCATACTCTGCTCCTGTGATTGAGTTCCTGGAAGAATGGGGTCTGGAGTCCCTGGAGGAAAACGCACACTCAACAACACCTTGCACGAAGGTCTTTGTCAATGGTGTTTGGATGGGTGTGCATCGTGATCCCGCTAATCTAGTCAAGACCATTAAAAAGCTGAGGCGAAAGGATGATATTAGTCCCGAAGTCTCGGTTGTGCGTGATATCCGAGAGAAGGAGCTCAGAATCTACACTGACGCTGGCCGTGTCTGCCGACCATTATTCATTGTTGAGAACCAGCAACTCCTTCTTCAAAAGAAGCATATTCGGTGGTTGAACAGCGGTTACAATGATGAAGGGGAGGAGTGTAAGTGGGAGCAGCTGATTAAAGGGGGCGTCATCGAGTTGCTTGATGCTGAAGAAGAGGAGACTGTCATGATTTCGATGACACCAGAGGACCTGGAGAATTCTCGACTGCAAGCCGCCGGTGTTGACCCACGCACCGATGATAGCGAATTTGACCCTGCAGCGCGTCTTAAAGCTGGCACTCGCGCTCATGCCTGGACTCATTGTGAGATTCACCCAAGTATGATTCTTGGTATCTGTGCCAGTATTATTCCCTTCCCCGATCATAACCAAGTAAGTTCATCCT-TTTTAAAAAAATACTGATCTCAAC-ATTTCCTTACCCT---------------------------------------------------------------------------------------------------------------------------------------------GGTAGGGTAAAGGCCTACCAAGCCTACGATCAATAGCCAAGTTTGATAGAACAAATGGCCACATTGGGAATGAGAAGCCCCAAGTAGAGTAATCTACCAGCAGTCAAGAATATTAGTCAATGCTCGCAAGAGTGAACTAGCTAACTGAAATCTTACCTCCCAATCATCGATTGGAGGTTGAGATAACGTAA-GGGACAAAAATGATA-GTACCTTACTATAAGTGTTGTCCAACATTACTGGTGCCAGAAGACTCGGTAACGCCAGAAACGCAAACGTTAGTCGTCCTAAACAGGCGTAAAGGGTAAGTAGGCTGCTTTAACAG--TTA-TTATTT-AGAAAGCTCTTTAATT-----------------------------------------------------------------TTATTAAA-GTACGT-ATTAATTAATTAAAGCTAGAATCAAATAGAGGATAAGACAAATAACGCTCAGAGTAAGGCTGATATCTTTAGATACTTTGCGGAATACTAAAGGTGAAAACTTTTATCTACTAATGATTGACGCTGAGGAACGAAGGTGAGAATAGAAAACAGGATTAGAGACCCAGGTATCTCTCACTGTCAACGATGAATGGTGGTTGTTAGTTT---------------------------------------------------------------------CAAATAAACTAGTAACGATGTTAACGCGATAACCATTCCGCCTTGCGAGTACGGTTGCAAAACTGAAACCAAAAAAATTAGTCGGTCTCGAAGCAAACGGAGTGAAGCATG-TTATTTAATACGATACTACGCGTAAAATCTTACCAGTTCTTGCATAATCTC-TTTAAATTATTAATTATAAT--AATAGTACTGGTC---------TTTGACTACTGCTGGTCTCGGACTGT--------GTAGAGGTTG-------AATACTAGCTATCAG-----------CTAATGCCTGCGGCAGCTTCATTCCAAAGA-------------------------------------------------------------------------------------------------------------TTGAAGATGGCCGCTTCGC-------------------------------------
>S_PP594540
------------------------------GTCGTAACAAGGTTTCCGTAGGTGAACCTGCGGAAGGATCATTATTGAATAAACCTGG-T-GGGTTGTCGCTGGCTCC--TTG-GAGCA-TGTGCACGCTC---ATCATCTT--TATC---CAT-CCACCTGTGCACTCTTTGTAGTC-TTGGGAGA----GA-GGAGGGA-CTGT---------GCTCTGTCGGGTC-------------ACAAGCCCGGATATGAGGAC-TGC-TGTGCG---ACACTGT-A--CAGCTTTACTTCTAT-------GTGCGCCT------TCT-----TC-TGCCTAGGTCTATGT---AGTTTCATACAC-CCCAATAGCATGT-CAT-AGAATGTAT--TCA-A--TGGG--CCTATG-TGCCTATATAAAA-C-TATATACAACTTTCAGCAACGGATCTCTTGGCTCTCGCATCGATGAAGAACGCAGCGAAATGCGATAAGTAATGTGAATTGCAGAATTCAGTGAATCATCGAATCTTTGAACGCACCTTGCGCTCCTTGGTATTCCGAGGAGCATGCCTGTTTGAGTGTCATTAACAT-ATCAACCC-TTCCAGCTT---CTT-TGGAGG-CTGGTT-----TGT-GGCTTGG-ATGCTGGGGG-TA--TCTTTGCTGG-CCTC--------TCAAGGTCGGCTCCCCTGAAATGCATTAGCGGAACCGTTTGCGGGT---CTG-TCACT-GGTGTGAT-AATTATC-TGCGCC-AAAGAT-GGA---CGTGCTCTCTGT-CTGTTCAGC-TTACAAT--------AGTC-CTGTTTAC----TTG------GACAAC-TTAATTAAT-G-CTTGGCCTCAAATCAGGTAGGACTACCCGCTGAACTTAAGCATATCAATAAGCGGAGGAAAAG-----------AAACTAACAAG-------------GATTCCCCTAGTAACTGCGAGTGAAGC-----------------------------------GGGAAAAGCTCAAATTTG---------------------------------------------------------------------------------AAATCTGGCGGTCCTTGGCCGTCCGAGTTGTAATCTAGAGAAG--TGTTACCCGCGCT-------------------------------------------------------------------------------------------------------------------------------------GCTCAAATTTGAAATCTGGCGGTCCTTGGCCGTCCGAGTTGTAATCTAGAGAAGTGTTACCCGCGCTGGACCGTGTACAAGTCTCCTGGAATGGAGCGTCATAGAGGGTGAGAATCCCGTCTCTGACACGGACTCCCAGGGC-TTTGTGGTATGCTCTCAAAGAGTCGAGTTGTTTGGGAATGCAGCTCAAAATGGGTGGTAAATTCCATCTAAAGCTAAATATTGGCGAGAGACCGATAGCGAACAAGTACCGTGAGGGAAAGATGAAAAGAACTTTGGAAAGAGAGTTAAACAGTACGTGAAATTGCTGAAAGGGAAACGCTTGAAGTCAGTCGCGTTGGCCGGGGATCAGCCTCGC--ATT--TGCGTGGTGCACTTTCCGG-TTGACGGGTCAGCATCAATTTCGG--CCACTGGAAAAAGTCCTGAGGAATGTGGCAGCTCCGGCTGTGTTATAGCCT--CTGGTTGCATA-CAGTGGTTGGGATTGAGGAACTCAGCACGCCGCAAGGCC-GGGTTTCGACCACGTCCGTGCTTAGGATGCTGGCATAATGGCTTTAAGCGACCCGTCTTGAAACACGGACCAAGGAGTCTAACAT-GCCTGCGAGTGTTTGGGTGGAAAACCCGAGCGCGTAATGA-AAGTGAAAGTTGAGATCCCTGTCGTGGGGAGCATCGACGCCCGGACCAGAAC-TTTTGGGACGGATCCGCGGTAGAGCATGTATGTTGGGACCCGAAAGATGGTGAACTATGCCTGAATAGGGTGAAGCCAGAGGAAACTCTGGTGGAGGCTCGTAGCGATTCTGACGTGCAAATCGATCGTCAAATTTGGGTATAGGGGCG-AA-AGACTAATCGAACCATCTAGTAGCTGGTTCCTGCCGAAGTTTCCCTCAGGATAGCAGAAACTCATATCAGATTTATGTGGTAAAGCGAATGATTAGAGGCCTTGGGGTTGAAACAACCTTAACCTATTCTCAAACTTTAAATATGTAAGAACGAGCCGTTTCTTGACTGAACCGCTCGGCGATTGAGAGTTTCTAGTGGGCCATTTTTGGTAAGCAGAACTGGCGATGCGGGATGAACCGAACGCGAGGTTAAGGTGCCGGAATTCACGCTCATCAGACACCACAAAAGGTGTTAGTTCATCTAGACAGCAGGACGGTGGCCATGGAAGTCGGAATCCGCTAAGGAGTGTGTAACAACTCACCTGCCGAATGAACTAGCCCTGAAAATGGATGGCGCTTAAGCGTGATACCCATACCTCGCCGTCAGCGTTGAAGTGACGCGCTGACGAGTAGGCAGGCGTGGA-------------------------------------------------------------------------------------------------------------------------------------------------------------------------------------------------------------AAGCCTGTGGTCTCGTTAAGAACCTTGCCCTCATGTCATGTATCTCCGTCGGTTCATATTCCGCTCCTGTTATYGAGTTTCTGGAGGAGTGGGGTCTGGAATCACTGGAGGAAAACGCACACTCGAGCACACCGTGCACGAAGGTCTTCGTCAATGGTGTTTGGATGGGTGTGCACCGTGACCCTGCCAATCTTGTCAAGACAATCAAAAAGCTGAGGCGCAAGGACGATATCAGTCCTGAAGTCTCAGTTGTCCGTGATATTCGAGAGAAGGAGCTTAGGATTTACACTGACGCCGGTCGTGTCTGTCGGCCACTGTTTATCGTCGAGAACCAGCAGCTTCTTCTCCAGAAGAAGCACATTAGGTGGCTGAATACTGGGTACAATGACGATAATGAGGAATACAAGTGGGAGCAGTTGATCAAGGGCGGTATTATCGAGTTATTGGATGCTGAAGAAGAGGAGACCGTTATGATTTCTATGACCCCAGAAGATCTGGAGAACTCTCGGTTGCAGGCTGCTGGCGTTGACCCACATGCTAACGATGGCGAATTTGACCCTGCGGCACGACTCAAGGCTGGGACCCATGCTCATACTTGGACACACTGCGAGATTCATCCCAGTATGATTCTCGGTATTTGTGCCAGCATTATACCCTTCCCTGATCATAACCAGGTTTGTCCATTTT-TCTTA-------ATTGGTCCTGGATGTTACCTTACACC-----------------------------------------------------------------------------------------------------------------------------------------AGTTGGTAGGGTAAAAGCCTACCAAGCCTACGATCAATAGCCAAGTTTGATAGAACAGATGGCCACATTGGGAATGAGAAGCCCCAAGTAGAGTAATCTACCAGCAGTCGAGAATATTAGTCAATGCTCGCAAGAGTGAACTAGCTAACTGAAATCTTAAAATC--ATTATATTGTGGTTCTTAAGATAACATAA-GGGAAAAAAATGATA-GTACCTTATTATTAGTGTTGTCCAACATTACTGGTGCCAGAAGACTCGGTAACGCCAGAAACGCAAACGTTAGTCGTCTTAATCAGGCGTAAAGGGTAAGTAGGCTGCTTTAAAAG--TTA-AAATTT-AGAAAGCTCTTTAAGGCGGCAGTGCCAGCACTCTAAGAGTGCT----------------------------AGACTGCTGAGCTGAAAA-GTAAAT-AATAATGAATTAAAGCTAGAATCAAAAAGAGGATAAGCCAAATAATATTTAGAGTAAGGCTGATATCTTCAAATACTAAATAGAATTCTAATGGTGAAAACTTTTATCTAATAATGATTGACGCTGAGGAACGAAGGTGAGAATAGAAAACAGGATTAGAGACCCAGGTATCTCTCACTGTCAACGATGAATGGTAGTTGTTAGCTT---------------------------------------------------------------------AGCTTAAGTTAGTAACGATGTTAACGCGTTAACCATTCCGCCTTGCGAGTACGGTTGCAAAACTGAAACCAAAAAAATTAGTCGGTCTCGGAGCAAACGGAGTGAAGCATG-TTATTTAATACGAAAACACGCGTAAAATCTTACCAGTTCTTGCATATACTC-TATATTTTAATAAATAAGAT--TATATAT-----------------------------------------------------------------------------------------------------------------------------------------------------------------------------------------------------------------------------------------------------------------------------------------------
>S_PP594541
----------------------AAGTAAAAGTCGTAACAAGGTTTCCGTAGGTGAACCTGCGGAAGGATCATTATTGAATAACTATGG-T-GGGTTGTTGCTGGCTTC--TTG-AAGCA-TGTGCACACCT---GCTGTCTT--TATC---TAT-CCCACTGTGCACCATTTGTAGTC-TTGGAGGG----GGAAGAGCGG-TGA----------------------------------------------------------------------------------AGCTCACA----------------------TG--CCCC-----CC-CTTCCGGGTCTATGTC--TTTTCCACAAAC-ATT-GTAGTATGT-CAC-AGAATGTAA--TCA-A--AGGG--TCTTTG-TGCC--CATAAAA-C-TATATACAACTTTCAGCAACGGATCTCTTGGCTCTCGCATCGATGAAGAACGCAGCGAAATGCGATAAGTAATGTGAATTGCAGAATTCAGTGAATCATCGAATCTTTGAACGCACCTTGCGCTTCTTGGTATTCCGAGGAGCATGCCTGTTTGAGTGTCATTAAATT-CTCAATCC-CTTCCAGTA---TT---------CT-GGT-----TGT-GGCTTGG-ATATTGGGGG-----TTTCTGCAGG-CCTTATTA--TGTTGAGGTCAGCTCCCCTAAAATACATTAGCAGAACTGTTTGCGG-T---CTG-TCACT-GGTGTGAT-AATTATC-TGCACC--------AA-G--GCTGCTTTCTATCTTGTTCAGC-TTCCAAC--------CGTC-TTCT---------TG----GAGACAAC-TA-TTGAAC-A-TTTGACCTCAAATCAGGTAGGACTACCCGCTGAACTTAAGCATATCAATAAGCGGAGGAAAAG-----------AAACTAACAAG-------------GATTCCCCTAGTAACTGCGAGTGAAGC-----------------------------------GGGAAAAGCTCAAATTTA---------------------------------------------------------------------------------AAATCTGGCGGTCTTTGGCTGTCCGAGTTGTAATCTAGAGAAG--TGTTACCCGCGCTGGA----------------------------------------------------------------------------------------------------------------------------------GCTCAAATTTAAAATCTGGCGGTCTTTGGCTGTCCGAGTTGTAATCTAGAGAAGTGTTACCCGCGCTGGACCGTGTACAAGTCTCCTGGAATGGAGCGTCATAGAGGGTGAGAATCCCGTCTCTGACACGGACTACCAGGGC-TTTGTGGTATGCTCTCAAAGAGTCGAGTTGTTTGGGAATGCAGCTCAAAATGGGTGGTAAATTCCATCTAAAGCTAAATATTGGCGAGAGACCGATAGCGAACAAGTACCGTGAGGGAAAGATGAAAAGAACTTTGGAAAGAGAGTTAAACAGTACGTGAAATTGCTGAAAGGGAAACGCTTGAAGTCAGTCGCATTGGCCAGGGATCAGCCTTGC--ATT--TGCATGGTGTACTTTCTGG-TTGATGGGTCAGCATCAATTTTGA--CTGCTGGAAAAAGGCTTGGGGAATGTGACAGCTCTGGCTGTGTTATAGACC--CTTGTCATATA-CAGCAGTTGGGATTGAGGAACTCAGCACGCCGCAAGGCC-GGGTTTCGACCACGTTCGTGCTTAGGATGCTGGCATAATGGCTTTAAGCGACCCGTCTTGAAACACGGACCAAGGAGTCTAACAT-GCCTGCGAGTGTTTGGGTGGAAAACCCAAGCGCGTAATGA-AAGTAAAAGTTGAGATCCCTGTCGTGGGGAGCATCGACGCCCGGACCAGAAC-TTTTGGGACGGATCTGCGGTAGAGCATGTATGTTGGGACCCGAAAGATGGTGAACTATGCCTGAATAGGGTGAAGCCAGAGGAAACTCTGGTGGAGGCTCGTAGCGATTCTGACGTGCAAATCGATCGTCAAATTTGGGTATAGGGGCG-AA-AGACTAATCGAACCATCTAGTAGCTGGTTCCTGCCGAAGTTTCCCTCAGGATAGCAGAAACTCATATCAGATTTATGTGGTAAAGCGAATGATTAGAGGCCTTGGGGTTGAAACAACCTTAACCTATTCTCAAACTTTAAATATGTAAGAACGAGCCGTTTCTTGACTGAACCGCTCGGCGATTGAGAGTTTCTAGTGGGCCATTTTTGGTAAGCAGAACTGGCGATGCGGGATGAACCGAACGCGAGGTTAAGGTGCCGGAATTCACGCTCATCAGACACCACAAAAGGTGTTAGTTCATCTAGACAGCAGGACGGTGGCCATGGAAGTCGGAATCCGCTAAGGAGTGTGTAACAACTCACCTGCCGAATGAACTAGCCCTGAAAATGGATGGCGCTTAAGCGTGATACCCATACCTCGCCGTCAGCATTGAAGTGACGTGCTGACGAGTAGGCAGGCGTGGA-----------------------------------------------------------------------------------------------------------------------------------------------------------------------------------------------------AGAAGGYCAAGCTTGTGGTCTCGTGAAGAATCTTGCCCTCATGTCATGTATCTCCGTCGGCTCGTATTCTGCCCCTGTTATTGAGTTCTTGGAAGAGTGGGGTTTGGAATCTCTCGAGGAGAATGCGCACTCGACAACACCCTGCACAAAAGTCTTCGTTAATGGTGTCTGGATGGGTGTTCACCGTGACCCCGCCAACCTTGTTAAGACCATYAAAAAACTTAGGCGGAAGGATGACATCAGTCCCGAAGTCTCAGTTGTTCGTGATATCCGCGAGAAGGAGTTGAGGATCTACACTGATGCTGGCCGTGTCTGTCGTCCACTATTCATCGTCGAGAACCAGCAACTACTYCTCCAAAAGAAGCATATAAGATGGTTGAATAGTGGTTACAACGATGARAAYGAGGAGTACAAGTGGGAGCAGCTGATCAAGGGCGGTGTCATCGAGTTACTGGACGCAGAAGAAGAGGAGACTGTCATGATTTCAATGACGCCGGAAGATCTGGAGAACTCTCGCTTACAAGCCGCCGGTATTGACCCACGTGCTGATGACGGCGAATTCGACCCTGCAGCGCGTCTCAAAGCTGGCACCCACGCTCATACTTGGACCCACTGTGAAATTCATCCCAGTATGATTCTTGGCATTTGTGCTAGCATTATTCCCTTCCCCGACCACAATCAAGTAAGTCCACCCT-ACTTG-------ATC-TTCTTGGC-TYCGTCTTATATC------------------------------------------------------------------------------------------------------------------------------------------GTTGGTAGGGTAAAGGCCTACCAAGCCTACGATCAATAGCCAAGTTTGATAGAACAAATGGCCACATTGGGAATGAGAAGCCCCAAGTAGAGTAATCTACCAGCAGTCAAGAATATTAGTCAATGCTCGCAAGAGTGAACTAGCTAACTGAAATCTTAAAATC-ATTGTATCAATGGTTCTTGAGATAACGTAA-GGGATAAAAATGATA-GTACCTTACTATAAGTGTTGTCCAACTATACTGGTGCCAGAAGACTCGGTAACGCCAGAAACGCAAACGTTAGTCGTCCTAATCAGGCGTAAAGGGTAAGTAGGCTGCTTTGAAAG--TTG-TTAATT-AGAAAGCTCTTTAAAAAAT--------------------------------------------------------------TGTTTAAA-GTAATT-AATAATGAATTAAAGCTAGAATCAAATAGGGGATAAGCCAAATAATATTTAGTGTAAGGCTAATATCTTTAGATACTAAATGGAATACT-AAGGTGAAAACTTTTATCTACTAATGATTGACGCTGAGGAACGAAGGTGAGAATAGAAAACAGGATTAGAGACCCAGGTATCTCTCACTGTCAACGATGAATGGTAGTTGTTAGTT----------------------------------------------------------------------AAACTTAACTAGTAACGATGTTAACGCGTTAACCATTCCGCCTTGCGAGTACGGTTGCAAAACTGAAACCAAAAAAATTAGTCGGTCTCGGAGCAAACGGAGTGAAGCATG-TTATTTAATACGATAGTACGCGTAAAATCTTACCAGTTCTTGCATATTCTC-TTTA--TCATTAAATATGCAT-AATAGCTAT---------------------------------------------------------------------------------------------------------------------------------------------------------------------------------------------------------------------------------------------------------------------------------------------
>S_PP594542
------------------------GTAAAAGTCGTAACAAGGTTTCCGTAGGTGAACCTGCGGAAGGATCATTATTGAATAAACTTGG-T-AGGTTGTAGCTGGCTTT--TCG-AAGCA-TGTGCACGCCC---ACTATCTT--TATC---CAT-CCACCTGTGCACCCTTTGTAGTC-TTGGAGGA----CA-AGAGCGG-CTGAC--------TCCTCGAACGGCTTC-------TTCTAGCCTTTCGGATGTGAGGGA-TGC-TGTGCG-----AAAGC-A--CGGCTCTCCTCAAT---------GGC-TCG-CA----AT-----TT-CCTCTAGGTCTATGTC--TTTTCCATATAC-CAC-ATAGTATGT-TGT-AGAATGCAT--TAT-A--TGGG--CCCATG-TGCC--TATAAAA-C-TCAATACAACTTTCAGCAACGGATCTCTTGGCTCTCGCATCGATGAAGAACGCAGCGAAATGCGATAAGTAATGTGAATTGCAGAATTCAGTGAATCATCGAATCTTTGAACGCACCTTGCGCTCCTTGGTATTCCGAGGAGCATGCCTGTTTGAGTGTCACTAAATT-CTCAACCA-CTCCAGCC-----TT-TGCAGG-TT-GGA-----TGT-GGCTTGG-ATGTTGGGGG-----TTTCTGCGGG-CCTCTCT----TTTGAGGTCGGCTCCCCTGAAATGCATTAGCGGAACCGTTTGCGG-T---CCG-TCGCC-GGTGTGAT-AATTATC-TACGCC-ATAGAC-GAAG--GCTGCTCTCTGT-CTGTTCAGC-TTCTAAC--------TGTC-CCCT--------GTG------GACAAC-TT-TTGAAC-G-TTTGACCTCAAATCAGGTAGGACTACCCGCTGAACTTAAGCATATCAATAAGCGGAGGAAAAG-----------AAACTAACAAG-------------GATTCCCCTAGTAACTGCGAGTGAAGC-----------------------------------GGGAAAAGCTCAAATTTA---------------------------------------------------------------------------------AAATCTGGCGGTCCTTGGCCGTCCGAGTTGTAATCTAGAGAAG--TGTTACCCGCGCT-------------------------------------------------------------------------------------------------------------------------------------GCTCAAATTTAAAATCTGGCGGTCCTTGGCCGTCCGAGTTGTAATCTAGAGAAGTGTTACCCGCGCTGGACCGTGTACAAGTCTCCTGGAATGGAGCGTCATAGAGGGTGAGAATCCCGTCTCTGACACGGACTACCAGGGC-TTTGTGGTATGCTCTCAAAGAGTCGAGTTGTTTGGGAATGCAGCTCAAAATGGGTGGTAAATTCCATCTAAAGCTAAATATTGGCGAGAGACCGATAGCGAACAAGTACCGTGAGGGAAAGATGAAAAGAACTTTGGAAAGAGAGTTAAACAGTACGTGAAATTGCTGAAAGGGAAACGCTTGAAGTCAGTCGCGTTGGCCGGGGATCAGCCTTGC--TTT--TGCATGGTGTACTTTCCGG-TTGACGGGTCAGCATCAATTTTGA--CCGCTGGAAAAAGGCTTGGGGAATGTGGCAGCTCCGGCTGTGTTATAGCCC--CTTGTCATATA-CAGCGGTTGGGATTGAGGAACTCAGCACGCCGCAAGGCC-GGGGTCAAACCACGTTCGTGCTTAGGATGCTGGCATAATGGCTTTAAGCGACCCGTCTTGAAACACGGACCAAGGAGTCTAACAT-GCCTGCGAGTGTTTGGGTGGAAAACCCGAGCGCGTAATGA-AAGTGAAAGTTGAGATCCCTGTCGTGGGGAGCATCGACACCCGGACCAGAAC-TTTTGGGACGGATCCGCGGTAGAGCATGTATGTTGGGACCCGAAAGATGGTGAACTATGCCTGAATAGGGTGAAGCCAGAGGAAACTCTGGTGGAGGCTCGTAGCGATTCTGACGTGCAAATCGATCGTCAAATTTGGGTATAGGGGCG-AA-AGACTAATCGAACCATCTAGTAGCTGGTTCCTGCCGAAGTTTCCCTCAGGATAGCAGAAACTCATATCAGATTTATGTGGTAAAGCGAATGATTAGAGGCCTTGGGGTTGAAACAACCTTAACCTATTCTCAAACTTTAAATATGTAAGAACGAGCCGTTTCTTGACTGAACCGCTCGGCGATTGAGAGTTTCTAGTGGGCCATTTTTGGTAAGCAGAACTGGCGATGCGGGATGAACCGAACGCGAGGTTAAGGTGCCGGAATTCACGCTCATCAGACACCACAAAAGGTGTTAGTTCATCTAGACAGCAGGACGGTGGCCATGGAAGTCGGAATCCGCTAAGGAGTGTGTAACAACTCACCTGCCGAATGAACTAGCCCTGAAAATGGATGGCGCTTAAGCGTGATACCCATACCTCGCCGTCAGCGTTGAAGTGACGCGCTGACGAGTAGGCAGGCGTGGAGG---------------------------------------------------------------------------------------------------------------------------------------------------------------------------------------------------AGARGGCCAAGCTTGCGGTCTTGTCAAGAACCTTGCTCTTATGTCATGCATCTCCGTCGGCTCATATTCYGCTCCTGTCATCGAGTTCTTGGAAGAGTGGGGTTTGGAATCATTGGAGGAAAACGCGCACTCAACAACACCATGCACRAAGGTCTTTGTCAATGGAGTTTGGATGGGYGTACATCGTGACCCTGCCAACCTTGTGAAGACGATYAAAAAGTTGAGGCGGAAGGATGATATCAGTCCTGAAGTCTCRGTTGTTCGCGATATACGAGAGAAGGAGCTGAGGATCTACACTGATGCTGGCCGGGTTTGTCGRCCATTATTCATCGTCGAGAACCAGCAACTTCTTCTCCAAAAGAAGCATATCAGGTGGTTGAATACTGGYTATAACGATGAGAACGAGGAGTATAAGTGGGAGCAGCTGATCAAGGGTGGTGTCATTGAGYTATTGGATGCTGAGGAAGAGGAGACTGTCATGATTTCAATGACACCGGAGGACCTTGAAAATTCCCGAYTGCAAGCTGCTGGCGTTGACACTCGAGCAGAYGACGGCGAATTYGACCCYGCTGCGCGTCTCAAAGCTGGGACTCACGCCCATACGTGGACCCATTGCGAGATTCACCCAAGTATGATTCTTGGTATCTGCGCYAGCATTATCCCCTTCCCCGATCATAACCAAGTGAGTCAAATTT--TCTG-------ATCAGCTTCGAC-CSTGTCTTACTCT-----------------------------------------------------------------------------------------------------------------------------------------AGTTGGTAGGGTAAAGGCCTACCAAGCCTACGATCAATAGCCAAGTTTGATAGAACAAATGGCCACATTGGGAATGAGAAGCCCCAAGTAGAGTAATCTACCAGCAGTCAAGAATATTAGTCAATGCTCGCAAGAGTGAACTAGCTAACTGAAATCTTAAAATC--ATTTAATAATGGTATTTAAGATAACGTAA-GGGAAAAAAATGATA-GTACCTTACTATAAGTGTTGTCTAACATTACTGGTGCCAGAAGACTCGGTAACGCCAGAAACGCAAACGTTAGTCGTCCTAAACAGGCGTAAAGGGTAAGTAGGCTGCTTTAACAG--TTA-TTAATT-AGAAAGCTCTTTAAATTTT--------------------------------------------------------------ATTTTAAA-GCAATT-TATAATGAATTAAAGCTAGAATCAAATAGAGGATAATGAATATAATGAATTGAGTAAGAATGATATCTTTAGATACTTTTCAGAATACTTAAGGTGAAAACTTTTATCTACTATTGATTGACGCTGAGGAACGAAGGTGAGAATAGAAAACAGGATTAGAGACCCTGGTATCTCTCACTGTCAACGATGAATGGTGGTTGTTAGTTT---------------------------------------------------------------------AAGGTAAACTAGTAACGATGTTAACGCGATAACCATTCCGCCTTGCGAGTACGGTTGCAAAACTGAAACCAAAAAAATTAGTCGGTCTCGAAGCAAACGGAGTGAAGCATG-TTATTTAATACGAAACTACGCGTAAAATCTTACCAGTTCTTGCATATTCTC-TTTAAATTATTAGATATAG----GTAGCAGT-------------CT-AACAT--------------------------------------------TAATCAACGATTAG-----------TGCTG----------------------------------------------------------------------------------------------------------------------------------------------------------------------------------------------
>S_PP594543
----------------------AAGTAAAAGTCGTAACAAGGTTTCCGTAGGTGAACCTGCGGAAGGATCATTATTGAATAAACCTGG-T-GGGTTGTTGCTGGCTCT--TTG-GAGCA-TGTGCACACTC---GCCATCTT--TATC---CAT-CCACCTGTGCACCATATGTAGTC-CTGAGGGG----GG-TCTTGAG-TTG---------------------------------------------------------TGG-TCAGCC-----------A-----------------------------TAA-CA----CT----GTC-CTCGCAGGTCTATGTC--TTTTCTATACAC-CAC-GTAACATGT-CGT-AGAATGCAT--TTA-A--TGGG--CCTCTG-TGCC--TATAAAA-CTACAATACAACTTTCAGCAACGGATCTCTTGGCTCTCGCATCGATGAAGAACGCAGCGAAATGCGATAAGTAATGTGAATTGCAGAATTCAGTGAATCATCGAATCTTTGAACGCACCTTGCGCTCCTTGGTATTCCGAGGAGCATGCCTGTTTGAGTGTCATTATATT-CTCAACCC-CTTCCTAGT---TTT-TAT-AT-CTGGGT-----AGTGGGATTGG-ATTGTGGGGG-TGTCACTGTGCCGG-CCTTT-------TGAAGGTCAGCTCCCCTGAAATGCATTAGCGGAACGGTTTGCGGAC---CCG-TCACT-GGTGTGAT-AACTATC-TACGCC-TAAGACCAAGG--CCTGCTCTCTTGTCTGTTCAGC-TTATAAT--------CAGT-TCCGTCTTG---ACG------GACAAC-CCATTGAAC-G-TTTGACCTCAAATCAGGTAGGACTACCCGCTGAACTTAAGCATATCAATAAGCGGAGGAAAAG-----------AAACTAACAAG-------------GATTCCCCTAGTAACTGCGAGTGAAGC-----------------------------------GGGAAAAGCTCAAATTTG---------------------------------------------------------------------------------AAATCTGGCGGTCCTTGGCCGTCCGAGTTGTAATCTAGAGAAG--TGTTACCCGCGCTGGACCGT------------------------------------------------------------------------------------------------------------------------------GCTCAAATTTGAAATCTGGCGGTCCTTGGCCGTCCGAGTTGTAATCTAGAGAAGTGTTACCCGCGCTGGACCGTGTACAAGTCTCCTGGAATGGAGCGTCATAGAGGGTGAGAATCCCGTCTCTGACACGGACTACCAGGGC-TTTGTGGTATGCTCTCAAAGAGTCGAGTTGTTTGGGAATGCAGCTCAAAATGGGTGGTAAATTCCATCTAAAGCTAAATATTGGCGAGAGACCGATAGCGAACAAGTACCGTGAGGGAAAGATGAAAAGAACTTTGGAAAGAGAGTTAAACAGTACGTGAAATTGCTGAAAGGGAAACGCTTGAAGTCAGTCGCGTCGGCCGGGGATCAGCCTCGC--TTT--TGCGTGGTGTACTTTCCGG-TTGRCGGGTCAGCATCAATTTTGA--CCACTGGAAAAAGGCTAGGGGAATGTGGCAGCTTCGGCTGTGTTATAGCCC--TTGGTCGCATA-CAGTGGTTGGGATTGAGGAACTCAGCACGCCGCAAGGCC-GGGTTTCGACCACGTTCGTGCTTAGGATGCTGGCATAATGGCTTTAAGCGACCCGTCTTGAAACACGGACCAAGGAGTCTAACAT-GCCTGCGAGTGTTTGGGTGGAAAACCCGAGCGCGTAATGA-AAGTGAAAGTTGAGATCCCTGTCGCGGGGAGCATCGACGCCCGGACCAGAAC-TTTTGGGACGGATCCGCGGTAGAGCATGTATGTTGGGACCCGAAAGATGGTGAACTATGCCTGAATAGGGTGAAGCCAGAGGAAACTCTGGTGGAGGCTCGTAGCGATTCTGACGTGCAAATCGATCGTCAAATTTGGGTATAGGGGCG-AA-AGACTAATCGAACCATCTAGTAGCTGGTTCCTGCCGAAGTTTCCCTCAGGATAGCAGAAACTCGTATCAGATTTATGTGGTAAAGCGAATGATTAGAGGCCTTGGGGTTGAAACAACCTTAACCTATTCTCAAACTTTAAATATGTAAGAACGAGCCGTTTCTTGATTGAACCGCTCGGCGATTGAGAGTTTCTAGTGGGCCATTTTTGGTAAGCAGAACTGGCGATGCGGGATGAACCGAACGCGAGGTTAAGGTGCCGGAATTCACGCTCATCAGACACCACAAAAGGTGTTAGTTCATCTAGACAGCAGGACGGTGGCCATGGAAGTCGGAATCCGCTAAGGAGTGTGTAACAACTCACCTGCCGAATGAACTAGCCCTGAAAATGGATGGCGCTTAAGCGTGATACCCATACCTCGCCGTCAGCGTTGAAGTGACGCGCTGACGAGTAGGCAGGCGTGGAGGTCAG-----------------------------------------------------------------------------------------------------------------------------------------------------------------------------------------------AGAGGGTCAGGCTTGTGGTCTTGTCAAGAATCTTGCCCTTATGTCGTGTATCTCTGTCGGCTCATACTCCGCTCCTGTCATCGAGTTTTTGGAGGAGTGGGGGTTGGAATCACTCGAGGAGAATGCACACTCGACAACACCATGCACGAAGGTCTTTGTCAATGGTGTATGGATGGGTGTTCATCGCGACCCCGCCAATCTTGTGAAGACTATCAAAAAGCTGAGAAGGAAGGATGATATTAGTCCTGAAGTCTCGGTTGTTCGTGATATTCGAGAGAAGGAGCTTAGGATTTATACTGATGCTGGTCGTGTTTGTCGACCACTATTCATCGTGGAGAACCAACAGCTTCTCTTTCAAAAGAAGCATATTAGATGGTTGAATAGCGGTTACAATGATGACGGCGAGGAGTATAAGTGGGAGCAGTTGATTAAAGGTGGTGTCATTGAATTACTTGATGCTGAAGAAGAGGAAACCGTTATGATTTCAATGACGCCAGAGGATCTGGAGAACTCTCGGCTGCAAGCTGCTGGTGTGGATACGCGCGCTGACGATGGTGATTTTGATCCTGCGGCACGTCTCAAGGCTGGCACCCATGCTCATACTTGGACACATTGTGAGATTCATCCGAGTATGATTCTCGGTATCTGTGCTAGCATCATCCCTTTCCCTGATCACAATCAAGTAAGTTCTTTCC-CTCAA-------TTTATGATTGAA-TTTGTCTTAC---------------------------------------------------------------------------------------------------------------------------------------------AGTGGAAGGGTAAAGGCCTCCCAAGCCTACGATCAATAGCCAAGTTTGATAGAACAAATGGCCACATTGGGAATGAAAAGCCCCAAGTAGAGTAATCTACCAGCAGTCAAGAATATTAGTCAATGCTCGTAAGAGTGAACTAGCTAACTGAAATCATAAAATC---ATTAAAAATGGTATTTACGATAACGTAA-GGGACAAAAATGATA-GTACCTTACTATAAGTGTTGTCCAACATTACTGGTGCCAGAAGACTCGGTAACGCCAGAAACGCAAACGTTAGTCGTCTTAATCAGGCGTAAAGGGTAAGTAGGCTGCTTTAAAAG--TTTTTTTATT-AAAAAGCTCTTTAAATTTTAA------------------------------------------------------------AACTTAAA-GTAATTAAAAAATGAATTAAAGCTAGAATCAAGCATAGGATAATACAAAGAATATTTAGAGTAAGGCTGATATCTGTAGATACTAAATGGAATTCTAAAGGTGAAAACTTTTATCTAATACTGATTGACGCTGAGGAACGAAGGTGAGAATAGAAAACAGGATTAGAGACCCAGGTATCTCTCACTGTCAACGATGAATGGTGGTTGTTAGTCT---------------------------------------------------------------------GAAAAAAACTAGTAACGATGTTAACGCGATAACCATTCCGCCTTGCGAGTACGGTTGCAAAACTGAAACCAAAAAAATTAGTCGGTCTTGAAGCAAACGAAGTGAAGCATG-TTATTTAATACGATACTACGCGTAAAATCTTACCAGTATTTGCATATTCCC-TTTAAT-AATTAAATATTAT--AGCGGTAGC-------------CTTAACTGTTGCTCCGCTAGC--------------TTAAATTT--------AAAGCTAATTTATTA----------GTTAACAAAACAATTATTTATTGTAAATTGTTAAA-----------------------------------------------------------------------------------------------------------------------------------------------------------------
>S_PP594544
-------------------------------------------------------------------------------------------GGGTTGTCGCTGGCTCT--TCG-GAGCA-TGTGCACGCCT---GCCATCTT--TATC---CAT-CCACCTGTGCACTCTTTGTAGTC-TTAGGAGC----TG-AACGAAG-CAAT---------GCCTCGATATGTACC------------TCRTATCGGATATGAGAAA-TGC-CTTGCG----TTGAGC-T--TGGCTTTCCTCAGC--------AGCC-TTG-------TC-----CA-CTCTTTTGACTATGT---TTTTCAATACAC-CAA-GTAGCATGT-TAC-AGAATGTAT--CAC-A--TGGG--CCTYCG-TGCC--TATAATT-A-TCTATACAACTTTCAGCAACGGATCTCTTGGCTCTCGCATCGATGAAGAACGCAGCGAAATGCGATAAGTAATGTGAATTGCAGAATTCAGTGAATCATCGAATCTTTGAACGCACCTTGCGCCCCTTGGTATTCCGAGGGGCATGCCTGTTTGAGTGTCATTTAATT-CTCAACCA-CATCAGCTT-------TGAAAG-CT-GGT-----TGTCGGTTTGG-ATGTGGGGGT-CA--TTTGTGCGGG-CCTCT------AWTGAGGTCAGCTCCCCTGAAATGGATTAGCGGAACTGTTTGCGG-T---CAG-TCACC-GGTGTGAT-AATTATC-TACGCC-AAAGGC-TCAG--GCTGCTCTCTGT-CTGTTCAGC-TCCCAAT--------CGTC-CTTC---------TG------GACAAC-TT-TTGAAT-G-TTTGACCTCAAATCAGGTAGGACTACCCGCTGAACTTAAGCATATCAATAGGCCGGAGGAA-----------------------------------------------------------------------------------------------------------------------------------------------------------------------------------------------------------------------------------------------------------------------------------------------------------------------------------------------------------------------------------------------------GCTCAAATTTAAAATCTGGCGGTCCTTGGCCGTCCGAGTTGTAATCTAGAGAAGTGTTACCCGCGCTGGACCGTGTACAAGTCTCCTGGAATGGAGCGTCATAGAGGGTGAGAATCCCGTCTCTGACACGGACTACCAGGGC-TTTGTGGTATGCTCTCAAAGAGTCGAGTTGTTTGGGAATGCAGCTCAAAATGGGTGGTAAATTCCATCTAAAGCTAAATATTGGCGAGAGACCGATAGCGAACAAGTACCGTGAGGGAAAGATGAAAAGCACTTTGGAAAGAGAGTTAAACAGTACGTGAAATTGCTGAAAGGGAAACGCTKGAAGTCAGTCGCGTTGGCCGGGGATCAGCCTCGC--ATT--TGCGTGGTGTACTTTCCGG-TTGACGGGTCAGCATCAATTTTGA--CCGCTGGAAAAAGGCTTGGGGAATGTGGCAGCTCCGGCTGTGTTATAGCCC--TTTGTCACATA-CAGCGGTTGGGATTGAGGAACTCAGCACGCCGCAAGGCC-GGGTTTCGACCACGTTCGTGCTTAGGATGCTGGCATAATGGCTTTAAGCGACCCGTCTTGAAACACGGACCAAGGAGTCTAACAT-GCCTGCGAGTGTTTGGGTGGAAAACCCGAGCGCGTAATGA-AAGTGAAAGTTGAGATCCCTGTCGTGGGGAGCATCGACGCCCGGACCAGAAC-TTTTGGGACGGATCCGCGGTAGAGCATGTATGTTGGGACCCGAAAGATGGTGAACTATGCCTGAATAGGGTGAAGCCAGAGGAAACTCTGGTGGAGGCTCGTAGCGATTCTGACGTGCAAATCGATCGTCAAATTTGGGTATAGGGGCG-AA-AGACTAATCGAACCATCTAGTAGCTGGTTCCTGCCGAAGTTTCCCTCAGGATAGCAGAAACTCATATCAGATTTATGTGGTAAAGCGAATGATTAGAGGCCTTGGGGTTGAAACAACCTTAACCTATTCTCAAACTTTAAATATGTAAGAACGAGCCGTTTCTTGATTGAACCGCTCGGCGATTGAGAGTTTCTAGTGGGCCATTTTTGGTAAGCAGAACTGGCGATGCGGGATGAACCGAACGCGAGGTTAAGGTGCCGGAATTCACGCTCATCAGACACCACAAAAGGTGTTAGTTCATCTAGACAGCAGGACGGTGGCCATGGAAGTCGGAATCCGCTAAGGAGTGTGTAACAACTCACCTGCCGAATGAACTAGCCCTGAAAATGGATGGCGCTTAAGCGTGATACCCATACCTCGCCGTCAGCGTTGAAGTGACGCGCTGACGAGTAGGCAGGCGTGGAGGTCAGTG---------------------------------------------------------------------------------------------------------------------------------------------------------------------------------------------------------------------------CCTTGCCCTCATGTCGTGTATCTCGGTCGGCTCATACTCYGCGCCYGTCATCGAATTTTTGGAAGAATGGGGTTTAGARTCTTTGGAGGAAAACGCACATTCCACAACACCGTGYACGAAGGTCTTCGTCAAYGGTGTTTGGATGGGTGTGCATCGCGATCCTGCYAATTTGGTGAARACYATCAAGAAGCTGAGAAGGAAGGAYGATATTAGTCCTGAAGTCTCAGTKGTCCGTGACATYCGAGAAAAGGAACTCAGAATCTACACCGATGCTGGCCGTGTCTGCCGGCCGTTATTCATTGTCGAGAATCAGCAGCTCCTTCTCCAAAAGAAGCATATCAGGTGGCTGAACAGCGGTTCTAACGATGAAGGGGAGGAGTATAAGTGGGAACAGCTGATCAAAGGAGGTGTCATCGAGTTGCTTGATGCTGAAGAAGAGGAGACTGTCATGATTTCGATGACGCCGGAGGATTTGGAAAACTCTCGGTTGCAAGCCGCTGGTGTCGACACTCGTCCCGATGACAGTGATTTTGATCCTGCTGCGCGTCTTAAGGCTGGTACTCACGCTCACACTTGGACCCATTGTGAGATTCATCCAAGCATGATCCTCGGTATCTGTGCTAGCATCATTCCCTTCCCCGACCATAATCAAGTGAGTTTACCCT-TCCTATTCTG--ACCAATTCAAAC-ATTAACTGATTCT-----------------------------------------------------------------------------------------------------------------------------------------AGTTGGTAGGGTAAAGGCCTACCAAGCCTACGATCAATAGCCAAGTTTGATAGAACAAATGGCCACATTGGGAATGAAAAGCCCCAAGTAGAGTAATCTACCAGCAGTCAAGAATATTAGTCAATGCTCGCAAGAGTGAACTAGCTAACTGAAATCTTAAAATC--ATTTAACAATGGTTCTTGAGATAACGTAA-GGGACAAAAATGATA-GTACCTTACTATAAGTGTTGTCCAACATTACTGGTGCCAGAAGACTCGGTAACGCCAGAAACGCAAACGTTAGTCGTCTTAATCAGGCGTAAAGGGTAAGTAGGCTGCTTTAACAG--TTA-TTACTT-AAAAAGCTCTTTAAATTTT-----------------------------------------------------------TAAAATTTAAA-GTAATT-AATAATGAATTAAAGCTAGAATCAAATAGAGGATAAGACAAATAACGCTTAGAGTAAGGCTGATATCTTTAGATACTTTGCGGAATACTAAAGGTGAAAACTTTTATCTACTATTGATTGACGCTGAGGAACGAAGGTGAGAATAGAAAACAGGATTAGAGACCCAGGTATCTCTCACTGTCAACGATGAATGGTGGTTGTTAGTTTGA------------------------------------------------------------------CAAAATAAACTAGTAACGATGTTAACGCGATAACCATTCCGCCTTGCGAGTACGGTTGCAAAACTGAAACCAAAAAAATTAGTCGGTCTCGAAGCAAACGGAGTGAAGCATG-TTATTTAATACGATACTACGCGTAAAATCTTACCAGTTCTTGCATATTCTC-TTTAAATTATTTAATATAAT--TATAGTTATTA-----------CT-TGCAAT-----------------------------------------------------------------------------------------------------------------------------------------------------------------------------------------------------------------------------------------------------------------------
>S_PP594547
----------------------AAGTAAAAGTCGTAACAAGGTTTCCGTAGGTGAACCTGCGGAAGGATCATTATTGAATAAACTTGA-T-GGGTTGTAGCTGGCTTC--TTG-AAGCA-TGTGCACGCCC---ATCATCTT--TATCTATCAT-CCCCCTGTGCACCTTTTGTAGTC-TTGTGAAA----TG-AGAACGG-CAGA---------CACTCGGTAAGGTAA--------CTAAACCTTTCGGATGTGGGGAA-TGC-GGCGTG-----AAAGC-G--TAGCTTTCTCCAAA--------ATGC-CTG-TAA--TAT-----CA-TTTCTTGGACTATGT----CTTTCATATAC-CAT-GTAGTATGT-TGC-AGAATGTAT--CAA-T--TCGGCACTTTTG-TGCC--TATGAAA-C-TCAATACAACTTTCAGCAACGGATCTCTTGGCTCTCGCATCGATGAAGAACGCAGCGAAATGCGATAAGTAATGTGAATTGCAGAATTCAGTGAATCATCGAATCTTTGAACGCACCTTGCGCTCCTTGGTATTCCGAGGAGCATGCCTGTTTGAGTGTCATTAAATT-CTCAACCA-CATCATTTG--TGTT-TAC-AA-TT-GAC-----TGT-GGCTTGG-ATGTTGGGGG-TA-CTTACTGCAGG-CCTCTGT----TTTGAGGTCAGCTCCCCTAAAATGTATTAGCAGAACCGTTTGCGG-T---CAG-TTGCC-GGTGTGAT-AATTATC-TGCGCC-CAAGAC-AGAC--TGCTTTCTATGT-GTGTTCAGC-TTCCAAT--------CGTC-CGTT--TG-----TG------GACAAC-TT-CTGATT-A-TTTGACCTCAAATCAGGTAGGACTACCCGCTGAACTTAAGCATATCAATAAGCGGAGGAAAAG-----------AAACTAACAAG-------------GATTCCCCTAGTAACTGCGAGTGAAGC-----------------------------------GGGAAAAGCTCAAATTTA---------------------------------------------------------------------------------AAATCTGATGGTCTTTGGCCGTCCGAGTTGTAATCTAGAGAAG--TGTTACCCGCGCTGGACC--------------------------------------------------------------------------------------------------------------------------------GCTCAAATTTAAAATCTGATGGTCTTTGGCCGTCCGAGTTGTAATCTAGAGAAGTGTTACCCGCGCTGGACCGTGTACAAGTCTCCTGGAATGGAGCGTCATAGAGGGTGAGAATCCCGTCTCTGACACGGACTACCAGGGC-TTTGTGGTATGCTCTCAAAGAGTCGAGTTGTTTGGGAATGCAGCTCAAAATGGGTGGTAAATTCCATCTAAAGCTAAATATTGGCGAGAGACCGATAGCGAACAAGTACCGTGAGGGAAAGATGAAAAGAACTTTGGAAAGAGAGTTAAACAGTACGTGAAATTGCTGAAAGGGAAACGCTTGAAGTCAGTCGCGTTGGCCAGGGATCAGCCTCGC--TCC--TGCGTGGTGTACTTTCTGG-TTGACGGGTCAGCATCAATTTTGA--CCGCTGGAAAAAGGCTTAGGGAATGTGGCAGCTTCGGCTGTGTTATAGCCC--TTTGTCACATA-CAGCGGTTGGGATTGAGGAACTCAGCACGCCGCAAGGCC-GGGTTTCGACCACGTTCGTGCTTAGGATGCTGGCATAATGGCTTTAAGCGACCCGTCTTGAAACACGGACCAAGGAGTCTAACAT-GCCTGCGAGTGTTTGGGTGGAAAACCCGAGCGCGTAATGA-AAGTGAAAGTTGAGATCCCTGTCGTGGGGAGCATCGACGCCCGGACCAGAAC-TTTTGGGACGGATCCGCGGTAGAGCATGTATGTTGGGACCCGAAAGATGGTGAACTATGCCTGAATAGGGTGAAGCCAGAGGAAACTCTGGTGGAGGCTCGTAGCGATTCTGACGTGCAAATCGATCGTCAAATTTGGGTATAGGGGCG-AA-AGACTAATCGAACCATCTAGTAGCTGGTTCCTGCCGAAGTTTCCCTCAGGATAGCAGAAACTCATATCAGATTTATGTGGTAAAGCGAATGATTAGAGGCCTTGGGGTTGAAACAACCTTAACCTATTCTCAAACTTTAAATATGTAAGAACGAGCCGTTTCTTGATTGAACCGCTCGGCGATTGAGAGTTTCTAGTGGGCCATTTTTGGTAAGCAGAACTGGCGATGCGGGATGAACCGAACGCGAGGTTAAGGTGCCGGAATTCACGCTCATCAGACACCACAAAAGGTGTTAGTTCATCTAGACAGCAGGACGGTGGCCATGGAAGTCGGAATCCGCTAAGGAGTGTGTAACAACTCACCTGCCGAATGAACTAGCCCTGAAAATGGATGGCGCTTAAGCGTGATACCCATACCTCGCCGTCAGCGTTGAAGTGACGCGCTGACGAGTAGGCA-------------------------------------------------------------------------------------------------------------------------------------------------------------------------------------------------------------------------------------------CCTTGCCCTCATGGCATGTATCTCCGTCGGTTCATACTCCGCTCCTGTCATTGAGTTCCTGGAAGAGTGGGGTCTGGAGTCCCTAGAGGAAAATGCACACTCAACAACACCGTGCACGAAGGTCTTTGTCAATGGTGTATGGATGGGTGTACACCGTGACCCTGCTAATCTAGTCAAGACCATTAAAAAGCTGAGGCGAAAGGATGATATTAGTCCTGAAGTCTCAGTTGTCCGTGATATCCGAGAGAAGGAACTCAGGATTTACACTGACGCCGGCCGTGTCTGCCGGCCCTTGTTCATTGTCGAGAACCAGCAACTCCTTCTCCAAAAGAAGCACATCAGGTGGCTGAACAGCGGCTATAACGATGAAGGGGAGGAGTATAAGTGGGAGCAGCTGATCAAAGGGGGTGTCATCGAATTGCTTGATGCTGAAGAAGAGGAAACTGTCATGATTTCGATGACGCCAGAGGACCTGGAGAATTCCCGACTGCAAGCTGCTGGTGTTGACCCACGCACCGATGATAGCGAGTTTGACCCCGCGGCTCGTCTCAAAGCTGGCACTCGTGCTCATGCTTGGACTCATTGTGAGATTCACCCAAGTATGATCCTTGGCATCTGTGCCAGTATTATTCCCTTCCCAGACCACAACCAAGTAAGTTCTTCCT--TTTG-------ACTAATTTCAAC-ATACCCTCACTCT---------------------------------------------------------------------------------------------------------------------------------------------GGTAGGGTAAAGGCCTACCAAGCCTACGATCAATAGCCAAGTTTGATAGAACAAATGGCCACATTGGGAATGAGAAGCCCCAAGTAGAGTAATCTACCAGCAGTCAAGAATATTAGTCAATGCTCGCAAGAGTGAACTAGCTAACTGAAATCTTACCTTCCAATTATCTATTGGAGGTTGAGATAACGTAA-GGGAAAAAAATGATA-ATACCTTACTATAAGTGTTGTCCAACATTACTGGTGCCAGAAGACTCGGTAACGCCAGAAACGCAAACGTTAGTCGTCTTAATCAGGCGTAAAGGGTAAGTAGGCTGCTTTAACAG--TTA-TTAATA-ATAAAGCTCTTTAATA-----------------------------------------------------------------AAATTAAA-GTAGGT-AATAATGAATTAAAGCTAGAATCAAATAGAGGATAAGACAAATAACGCTAAGAGTAAGGCTGATATCTTTAGATACTTAGCGGAATACTAAAGGTGAAAACTTTTATCTACTAATGATTGACGCTGAGGAACGAAGGTGAGAATAGAAAACAGGATTAGAGACCCAGGTATCTCTCACTGTCAACGATGAATGGTGGTTGTTAGTTT---------------------------------------------------------------------AAATTAAACTAGTAACGATGTTAACGCGATAACCATTCCGCCTTGCGAGTACGGTTGCAAAACTGAAACCAAAAAAATTAGTCGGTCTCGAAGCAAACGGAGTGAAGCATG-TTATTTAATACGATACTACGCGTAAAATCTTACCAGTTCTTGCATATTCTC-TTTAAATTATTTAATATAAT--AATTTTATA-------------TTAAACTAACT-----------------------------------------GCACTATTTATATA-----------TTTATATATAAAC--------------------------------------------------------------------------------------------------------------------------------------------------------------------------------------
>S_PP594550
----------------------AAGTAAAAGTCGTAACAAGGTTTCCGTAGGTGAACCTGCGGAAGGATCATTATTGAATAACTATGG-T-GGGTTGTTGCTGGCTTC--TTG-AAGCA-TGTGCACACCT---GCTGTCTT--TATC---TAT-CCCACTGTGCACCACTTGTAGTC-TTGGAGGG----GA-AGAGCAG-TCA----------------------------------------------------------------------------------AGCT--------------------------------CC-----CC-CTTTCAGGTCTATGTC--TTATCCACAGAC-GTT-GTAGTATGT-CAT-GGAATGTAA--TCA-A--AGGG--CCTTTG-TGCC--TATAGAA-C-TCTATACAACTTTCAGCAACGGATCTCTTGGCTCTCGCATCGATGAAGAACGCAGCGAAATGCGATAAGTAATGTGAATTGCAGAATTCAGTGAATCATCGAATCTTTGAACGCACCTTGCGCTTCTTGGTATTCCGAGAAGCATGCCTGTTTGAGTGTCATTTAATT-CTCAATCC-CTTCTAGTA---TTT-CACATG-CT-GGT-----TGT-GGCTTGG-ATATTGGGGG-----TTTCTGCAGG-CCT-------TATATGGGTCAGCTCCCCTAAAATACATTAGCAGAACGGTTTGCGG-T---CTG-TCACT-GGTGTGAT-AATTATC-TGCACC--------AA-G--GCTGCTTTCTGTC--GTTCAGC-TTCTAAC--------TGTC-TTCT---------TG------GACAAC-TA-TTGAAC-A-TTTGACCTCAAATCAGGTAGGACTACCCGCTGAACTTAAGCATATCAATAAGCGGAGGAAAAG-----------AAACTAACAAG-------------GATTCCCCTAGTAACTGCGAGTGAAGC-----------------------------------GGGAAAAGCTCAAATTTG---------------------------------------------------------------------------------AAATCTGGCAGTCTTTGGCTGTCCGAGTTGTAATCTAGAGAAG--TGTTACCCGTGCTGGA----------------------------------------------------------------------------------------------------------------------------------GCTCAAATTTGAAATCTGGCAGTCTTTGGCTGTCCGAGTTGTAATCTAGAGAAGTGTTACCCGTGCTGGACCGTGTACAAGTCTCCTGGAATGGAGCGTCATAGAGGGTGAGAATCCCGTCTCTGACACGGACTACCAGGGC-TTTGTGGTATGCTCTCAAAGAGTCGAGTTGTTTGGGAATGCAGCTCAAAATGGGTGGTAAATTCCATCTAAAGCTAAATATTGGCGAGAGACCGATAGCGAACAAGTACCGTGAGGGAAAGATGAAAAGAACTTTGGAAAGAGAGTTAAACAGTACGTGAAATTGCTGAAAGGGAAACGCTTGAAGTCAGTCACATTGACTAGGGATCAGCCTTGC--A-T--TGCATGGTGTACTTTCTGG-TTGATGGGTCAGCATCAATTTTGA--CTGCTGGAAAAAGGCTTGGGGAATGTGACAGCTCTGGCTGTGTTATAGACC--CTTGTCATATA-CAGCAGTTGGGATTGAGGAACTCAGCACGCCGCAAGGCC-GGGTTTCGACCACGTTCGTGCTTAGGATGCTGGCATAATGGCTTTAAGCGACCCGTCTTGAAACACGGACCAAGGAGTCTAACAT-GCCTGCGAGTGTTTGGGTGGAAAACCCAAGCGCGTAATGA-AAGTGAAAGTTGAGATCCCTGTCGTGGGGAGCATCGACGCCCGGACCAGAAC-TTTTGGGACGGATCTGCGGTAGAGCATGTATGTTGGGACCCGAAAGATGGTGAACTATGCCTGAATAGGGTGAAGCCAGAGGAAACTCTGGTGGAGGCTCGTAGCGATTCTGACGTGCAAATCGATCGTCAAATTTGGGTATAGGGGCG-AA-AGACTAATCGAACCATCTAGTAGCTGGTTCCTGCCGAAGTTTCCCTCAGGATAGCAGAAACTCATATCAGATTTATGTGGTAAAGCGAATGATTAGAGGCCTTGGGGTTGAAACAACCTTAACCTATTCTCAAACTTTAAATATGTAAGAACGAGCCGTTTCTTGACTGAACCGCTCGGCGATTGAGAGTTTCTAGTGGGCCATTTTTGGTAAGCAGAACTGGCGATGCGGGATGAACCGAACGCGAGGTTAAGGTGCCGGAATTCACGCTCATCAGACACCACAAAAGGTGTTAGTTCATCTAGACAGCAGGACGGTGGCCATGGAAGTCGGAATCCGCTAAGGAGTGTGTAACAACTCACCTGCCGAATGAACTAGCCCTGAAAATGGATGGCGCTTAAGCGTGATACCCATACCTCGCCGTCAGCATTGAAGTGACGTGCTGACGAGTAGGCAGGCGTGGAGGTCA------------------------------------------------------------------------------------------------------------------------------------------------------------------------------------------------AGAAGGTCAAGCTTGTGGTCTCGTGAAGAATCTTGCTCTCATGTCATGTATTTCCGTCGGCTCGTATTCTGCCCCTGTTATTGAGTTCTTGGAGGAGTGGGGTTTGGAATCTCTCGAGGAGAATGCGCACTCGACAACACCCTGCACAAAAGTCTTCGTTAACGGTGTCTGGATGGGTGTCCACCGTGACCCCGCCAACCTTGTTAAGACCATTAAAAAACTCAGGCGGAAGGATGACATCAGCCCTGAAGTCTCGGTTGTTCGTGATATCCGCGAGAAGGAACTGAGGATCTACACTGATGCTGGCCGTGTCTGTCGTCCACTATTTATCGTCGAGAATCAGCAATTACTTCTCCAAAAGAAGCATATAAGATGGTTGAATAATGGTTACAACGATGAGAATGAGGAGTACAAGTGGGAGCAGCTGATCAAGGGCGGTGTCATCGAGCTACTGGACGCAGAAGAAGAGGAGACTGTCATGATTTCAATGACACCAGAAGATCTGGAGAACTCTCGCTTACAAGCCGCCGGTATTGACCCACGTGCTGATGATGGTGATTTCGATCCTGCGGCGCGTCTCAAAGCTGGCACCCACGCTCATACTTGGACCCACTGTGAAATTCACCCCAGTATGATCCTTGGTATTTGTGCTAGCATTATTCCCTTCCCTGACCATAACCAAGTAAGTACATCCT-ACTTG-------ATCGGAATTGCC-TTCGTCTTATATC---------------------------------------------------------------------------------------------------------------------------------------GTAGTTGGTAGGGTAAAGGCCTACCAAGCCTACGATCAATAGCCAAGTTTGATAGAACAAATGGCCACATTGGGAATGAGAAGCCCCAAGTAGAGTAATCTACCAGCAGTCAAGAATATTAGTCAATGCTCGCAAGAGTGAACTAGCTAACTGAAATCTTAAAATC-ATTGAATCAATGGTTCTTGAGATAACGTAA-GGGATAAAAATGATA-GTACCTTACTATAAGTGTTGTCCAACAATACTGGTGCCAGAAGACTCGGTAACGCCAGAAACGCAAACGTTAGTCGTCCTAATCAGGCGTAAAGGGTAAGTAGGCTGCTTTGAAAG--TTG-TTAATT-AGAAAGCTCTTTAAAAAAA---------------------------------------------------------------TTTTAAA-GCAATT-AATAATGAATTAAAGCTAGAATCAAATAGGGGATAAGCCAAATAATATTTAGTGTAAGGCTAATATCTTTAGATACTAAATGGAATACT-AAGGTGAAAACTTTTATCTACTAATGATTGACGCTGAGGAACGAAGGTGAGAATAGAAAACAGGATTAGAGACCCAGGTATCTCTCACTGTCAACGATGAATGGTAGTTGTTAGTT----------------------------------------------------------------------AAACTTAACTAGTAACGATGTTAACGCGTTAACCATTCCGCCTTGCGAGTACGGTTGCAAAACTGAAACCAAAAAAATTAGTCGGTCTCGGAGCAAACGGAGTGAAGCATG-TTATTTAATACGATAGTACGCGTAAAATCTTACCAGTTCTTGCATATTCTC-TTTA--TCATTTAATATGTAT-AATAGCTGT-------------TT-AAAAA--------------------------------------------GCATTCTTTTGAAT--------------------------------------------------------------------------------------------------------------------------------------------------------------------------------------------------------------
>S_PP594551
-----------------AGAGGAAGTAAAAGTCGTAACAAGGTTTCCGTAGGTGAACCTGCGGAAGGATCATTATTGAATAAGTATGG-T-GGGTTGTAGCTGGCTTC--TTG-AAGCA-TGTGCACACCT---GCTGTAAT--TATC---TAT-CCCCCTGTGCACCTTTTGTAGTC-CTGTAGAG-------AGTGTGG-CTCG---------GCCCTCATG--------------------------------------TGT-GAAGTG-----AAGTG-A--TTCCTTCCTCAAGA--------GAGG-TTT-AGATTCAT-----CT-CTCCTGGGTCTATGT---CTTTTCATACAC-CTT-GTAGCATGT-TAC-AGAATGTAA--TGA-A--TGGA--CCTTTG-TGTC--TATAAA--C-TCTATACAACTTTCAGCAACGGATCTCTTGGCTCTCGCATCGATGAAGAACGCAGCGAAATGCGATAAGTAATGTGAATTGCAGAATTCAGTGAATCATCGAATCTTTGAACGCACCTTGCGCTCCTTAGTAATCTGAGGAGCATGCCTGTTTGAGTGTCATTAAATT-CTCAATCC-CATCTAGCT----TT-TGTAGG-CT-GGA-----TGT-GGCTTGG-ATATTGGGGG-----TTTCTGCAGG-CCCAC-----TATTGAGGTCAGCTCCCCTAAAATGCATTAGCAGAACCGTTTGCAG-T---CTGTTCACT-GGTGTGAT-AATTATC-TACACC---------GAG--GCTGCTTTCTGTGTTGTTCCGCTTTCTAAC--------TGTC-TCTC--TG-----TA------GACAAT-TC-TTGAAT-G-CTTGACCTCAAATCAGGTAGGACTACCCGCTGAACTTAAGCATATCAATAAGCGGAGGAAAAG-----------AAACTAACAAG-------------GATTCCCCTAGTAACTGCGAGTGAAGC-----------------------------------GGGAACAGCTCAAATTTG---------------------------------------------------------------------------------AAATCTGGCGGTCCTTGGCCGTCCGAGTTGTAATCTAGAGAAG--TGTTACCCGCGCT-------------------------------------------------------------------------------------------------------CCCCTAGTAACTGCGAGTGAAGCGGGAACAGCTCAAATTTGAAATCTGGCGGTCCTTGGCCGTCCGAGTTGTAATCTAGAGAAGTGTTACCCGCGCTGGACCATGTACAAGTCTCCTGGAATGGAGCGTCATAGAGGGTGAGAATCCCGTCTCTGACATGGACTACCAGGGC-TTTGTGGTATGCTCTCAAAGAGTCGAGTTGTTTGGGAATGCAGCTCAAAATGGGTGGTAAATTCCATCTAAAGCTAAATATTGGCGAGAGACCGATAGCGAACAAGTACCGTGAGGGAAAGATGAAAAGAACTTTGGAAAGAGAGTTAAACAGTACGTGAAATTGCTGAAAGGGAAACGCTTGAAGTCAGTCGCGTTGGCTGGGGATCAGCCTCAC--ATT--TGTGTGGTGTACTTTCCAG-TTGACGGGTCAGCATCAATTTTGA--CCGTTGGAAAAAGGCTTGGGGAATGTGACAGCTCTAGCTGTGTTATAGCCC--CTTGTCATATA-CAACGGTTGGGATTGAGGAACTCAGCATGCCGCAAGGCC-GGGTTTCGACCACGTTCATGCTTAGGATGCTGGCATAATGGCTTTAAGCGACCCGTCTTGAAACACGGACCAAGGAGTCTAACAT-GCCTGCGAGTATTTGGGTGGAAAACCCAAGTGCACAATGA-AAGTGAAAGTTGAGATCCCTGTCGTGGGGAGCATCGACGCCCGGACCAGAAC-TTTTGGGACGGATCCGCGGTAGAGCATGTATGTTGGGACCCGAAAGATGGTGAACTATGCCTGAATAGGGTGAAGCCAGAGGAAACTCTGGTGGAGGCTCGTAGCGATTCTGACGTGCAAATCGATCGTCAAATTTGGGTATAGGGGCG-AA-AGACTAATCGAACCATCTAGTAGCTGGTTCCTGCCGAAGTTTCCCTCAGGATAGCAGAAACTCATATCAGATTTATGTGGTAAAGCGAATGATTAGAGGCCTTGGGGTTGAAACAACCTTAACCTATTCTCAAACTTTAAATATGTAAGAACGAGCCGTTTCTTGATTGAACCGCTCGGCGATTGAGAGTTTCTAGTGGGCCATTTTTGGTAAGCAGAACTGGCGATGCGGGATGAACCGAACGCGAGGTTAAGGTGCCGGAATTCACGCTCATCAGACACCACAAAAGGTGTTAGTTCATCTAGACAGCAGGACGGTGGCCATGGAAGTCGGAATCCGCTAAGGAGTGTGTAACAACTCACCTGCCGAATGAACTAGCCCTGAAAATGGATGGCGCTTAAGCGTGATACCCATACCTCGCCGTCAGCGTTGAAGTGACGCGCTGACGAGTAGGCAGGCGTGGAGGTCAG---------------------------------------------------------------------------------------------------------------------------------------------------------------------------------------------------------GCTTGTGGCCTCGTGAAAAATCTTGCCCTCATGTCATGCATTTCCGTTGGCTCATATTCTGCTCCTGTTATTGAATTCTTGGAGGAGTGGGGTTTGGAGTCCCTCGAGGAAAATGCGCATTCGACAACGCCCTGCACGAAGGTCTTCGTCAATGGTGTTTGGATGGGTGTCCATCGTGACCCTGCCAACCTTGTCAAGACCATAAAAAAACTGAGGCGGAAGGACGACATCAGTCCTGAAGTCTCGGTTGTTCGCGACATCCGCGAGAAGGAACTTAGGATCTACACTGATGCTGGCCGTGTCTGTCGACCACTGTTCATAGTTGAAAACCAACAGCTACTTCTCCAAAAGAAGCATATAAGATGGCTGAATAGCGGTCACAATGATGAGAACGAGGAGTACAAGTGGGAGCAGCTGATCAAGGGTGGTGTCATTGAGTTGCTGGATGCTGAAGAAGAGGAGACCGTTATGATTTCAATGACACCGGAAGACTTGGAGAACTCTCGTTTGCAAGCCGCTGGCGTTGACACACGCGCTGATGAAGGCGAATTTGACCCTGCGGCGCGTCTCAAAGCTGGCACCCACGCTCACACCTGGACCCACTGTGAGATTCACCCAAGTATGATTCTTGGCATTTGTGCCAGTATTATTCCCTTCCCCGACCACAACCAAGTAAGTTCATCCT-ACTTT-------AATG---TCAGC-CTTGTCTTATTAT----------------------------------------------------------------------------------------------------------------------------------G----GTAGTTGGTAGGGTAAAGGCCTACCAAGCCTACGATCAATAGCCAAGTTTGATAGAACAAATGGCCACATTGGGAATGAGAAGCCCCAAGTAGAGTAATCTACCAGCAGTCAAGAATATTAGTCAATGCTCGCAAGAGTGAACTAGCTAACTGAAATCTTAAAATC-ATTGTTTCAATGGTTCTTAAGATAACGTAA-GGGATAAAAATGATA-GTACCTTACTATAAGTGTTGTCCAACAATACTGGTGCCAGAAGACTCGGTAACGCCAGAAACGCAAACGTTAGTCGTCCTAATCAGGCGTAAAGGGTAAGTAGGCTGCTTTGAAAG--TTG-TTAATT-AGAAAGCTCTTAAAAA------------------------------------------------------------------AATTAAA-GTAATT-AATAATGAATTAAAGCTAGAATCAAATAGGGGATAAGCCAAATAATATTTAGTGTAAGGCTAATATCTTTAGATACTAAATGGAATACT-AAGGTGAAAACTTTTATCTACTAATGATTGACGCTGAGGAACGAAGGTGAGAATAGAAAACAGGATTAGAGACCCAGGTATCTCTCACTGTCAACGATGAATGGTAGTTGTTAGTT----------------------------------------------------------------------AAACTTAACTAGTAACGATGTTAACGCGTTAACCATTCCGCCTTGCGAGTACGGTTGCAAAACTGAAACCAAAAAAATTAGTCGGTCTCGGAGCAAACGGAGTGAAGCATG-TTATTTAATACGATAGTACGCGTAAAATCTTACCAGTTCTTGCATATTCTC-TTTA--TCAGTAAATATGTAC-AGTAGCTTT-------------CT-AAAA---------------------------------------------GCATTCTGGCTGCA-----------GCGAAAG--------------------------------------------------------------------------------------------------------------------------------------------------------------------------------------------
>S_PP594552
-------------------------------------------------------------------ATCATTATTGAATAACTATGG-T-GGGTTGTTGCTGGCTTC--TTG-AAGCA-TGTGCACACCT---GCTGTCTT--TATC---TAT-CCCACTGTGCACCACTTGTAGTC-TTGGAAGG----GGTAGAGCAG-TCC------------------------------------------------------------------------------A--ACTCTCCCTAGTGT--------GAGT-TTTGTG---TCT-----CC-CTTCCAGTTCTATGTC--TTTTCCACAGAC-GTT-GTAGCATGT-CAT-AGAATGTAA--TCA-A--AGGA--CCTTTG-TGTC--TATAGAA-C-TTTATACAACTTTCAGCAACGGATCTCTTGGCTCTCGCATCGATGAAGAACGCAGCGAAATGCGATAAGTAATGTGAATTGCAGAATTCAGTGAATCATCGAATCTTTGAACGCACCTTGCGCTTCTTGGTATTCCGAGGAGCATGCCTGTTTGAGTGTCATTAAATT-CTCAATCCTCTTCCAGTT---CTT-TGTAAG-CT-GGT-----TGT-GGTTTGG-ATATTGGGGG-----CTTCTGCAGG-CCTTGTTA--TGTTGAGGTCAGCTCCCCTGAAATACATTAGCAGAACTGTTTGCGG-T---CTG-TCACT-GGTGTGAT-AATTATC-TGCACC--------AAGG--GCTGCTTTCTGTCTTGTTCAGC-TTCTAAC--------CGTC-TTCT---------TG----G-GACAAC-TA-TTGAAC-A-TTTGACCTCAAATCAGGTAGGACTACCCGCTGAACTTAAGCATATCAATAAGCGGAGGAAAAG-----------AAACTAACAAG-------------GATTCCCCTAGTAACTGCGAGTGAAG----------------------------------------------------------------------------------------------------------------------------------------------------------------------------------------------------------------------------------------------------------------------------------------------------------------------------------------------------TCTGATGGTCTTTGGCCGTCCGAGTTGTAATCTAGAGAAGTGTTACCCGTGCTGGACCGTGTACAAGTCTCCTGGAATGGAGCGTCATAGAGGGTGAGAATCCCGTCTCTGACACGGACTACCAGGGC-TTTGTGGTATGCTCTCAAAGAGTCGAGTTGTTTGGGAATGCAGCTCAAAATGGGTGGTAAATTCCATCTAAAGCTAAATATTGGCGAGAGACCGATAGCGAACAAGTACCGTGAGGGAAAGATGAAAAGAACTTTGGAAAGAGAGTTAAACAGTACGTGAAATTGCTGAAAGGGAAACGCTTGAAGTCAGTCACATTGACCAGGGATCAGCCTTGC--ATT--TGCATGGTGTACTTTCTGG-TTGATGGGTCAGCATCAATTTTGA--CTGCTGGAAAAAGGCCTGGGGAATGTGACAGCTCTGGCTGTGTTATAGACC--CTTGTCATATA-CAGCGGTTGGGATTGAGGTACTCAGCACGCCGCAAGGCC-GGGTTTCGACCACGTTCGTGCTTAGGATGCTGGCATAATGGCTTTAAGCGACCCGTCTTGAAACACGGACCAAGGAGTCTAACAT-GCCTGCGAGTGTTTGGGTGGAAAACCCAAGCGCGTAATGA-AAGTGAAAGTTGAGATCCCTGTCGTGGGGAGCATCGACGCCCGGACCAGAAC-TTTTGGGACGGATCTGCGGTAGAGCATGTATGTTGGGACCCGAAAGATGGTGAACTATGCCTGAATAGGGTGAAGCCAGAGGAAACTCTGGTGGAGGCTCGTAGCGATTCTGACGTGCAAATCGATCGTCAAATTTGGGTATAGGGGCG-AA-AGACTAATCGAACCATCTAGTAGCTGGTTCCTGCCGAAGTTTCCCTCAGGATAGCAGAAACTCATATCAGATTTATGTGGTAAAGCGAATGATTAGAGGCCTTGGGGTTGAAACAACCTTAACCTATTCTCAAACTTTAAATATGTAAGAACGAGCCGTTTCTTGACTGAACCGCTCGGTGATTGAGAGTTTCTAGTGGGCCATTTTTGGTAAGCAGAACTGGCGATGCGGGATGAACCGAACGCGAGGTTAAGGTGCCGGAATTCACGCTCATCAGACACCACAAAAGGTGTTAGTTCATCTAGACAGCAGGACGGTGGCCATGGAAGTCGGAATCCGCTAAGGAGTGTGTAACAACTCACCTGCCGAATGAACTAGCCCTGAAAATGGATGGCGCTTAAGCGTGATACCCATACCTCGCCGTCAGCA----------------------------------------------------------------------------------------------------------------------------------------------------------------------------------------------------------------------------------------AGAAGGTCAAGCCTGTGGCCTCGTGAAGAATCTTGCCCTTATGTCATGTATCTCCGTCGGCTCGTATTCTGCCCCTGTTATTGAGTTCTTGGAAGAGTGGGGTTTGGAATCTCTCGAAGAGAATGCGCACTCGACAACACCCTGTACAAAAGTTTTCGTCAATGGTGTCTGGATGGGTGTCCACCGTGATCCCGCCAACCTTGTTAAGACCATAAAAAAACTCAGGCGGAAGGATGACATCAGTCCTGAAGTCTCAGTTGTTCGTGATATCCGCGAGAAGGAACTGAGGATCTACACTGATGCTGGCCGTGTCTGTCGTCCACTATTTATCGTCGAGAACCAGCAATTACTTCTGCAAAAGAAGCATATAAAATGGTTGAATAATGGTTACAACGATGAGAATGAGGAATACAAGTGGGAGCAGCTGATCAAGGGTGGTGTCATCGAGTTACTGGATGCAGAAGAAGAGGAGACTGTCATGATTTCAATGACACCGGAAGATCTGGAGAACTCTCGCTTACAAGCCGCCGGTATTGACCCACGCGCTGATGATGGCGATTTCGATCCTGCGGCGCGTCTCAAAGCTGGCACTCACGCTCATACTTGGACCCACTGTGAAATTCACCCCAGTATGATTCTTGGCATTTGTGCTAGCATTATTCCCTTCCCCGACCATAATCAAGTAAGTCCATCCT-ACTTG-------ACTGGAGCTGCC-TTCGTCTTATATC-----------------------------------------------------------------------------------------------------------------------------------------AGTTGGTAGGGTAAAGGCCTACCAAGCCTACGATCAATAGCCAAGTTTGATAGAACAAATGGCCACATTGGGAATGAGAAGCCCCAAGTAGAGTAATCTACCAGCAGTCAAGAATATTAGTCAATGCTCGCAAGAGTGAACTAGCTAACTGAAATCTTAAAATC-ATTGAATCAATGGTTCTTGAGATAACGTAA-GGGAAAAAAATGATA-GTACCTTACTATAAGTGTTGTCCAACAATACTGGTGCCAGAAGACTCGGTAACGCCAGAAACGCAAACGTTAGTCGTCCTAATCAGGCGTAAAGGGTAAGTAGGCTGCTTTGAAAG--TTG-TTAAAT-AGAAAGCTCTTTAAAATTA---------------------------------------------------------------TTTTAAA-GTAAAT-AATAATGAATTAAAGCTAGAATCAAATAGGGGATAAGCCAAATAATATTTAGTGTAAGGCTAATATCTTTAGATACTAAATGGAATACT-AAGGTGAAAACTTTTATCTACTAATGATTGACGCTGAGGAACGAAGGTGAGAATAGAAAACAGGATTAGAGACCCAGGTATCTCTCACTGTCAACGATGAATGGTAGTTGTTAGTT----------------------------------------------------------------------AAACTTAACTAGTAACGATGTTAACGCGTTAACCATTCCGCCTTGCGAGTACGGTTGCAAAACTGAAACCAAAAAAATTAGTCGGTCTCGGAGCAAACGGAGTGAAGCATG-TTATTTAATACGATAGTACGCGTAAAATCTTACCAGTTCTTGCATATTCTC-TTTA--TCATTAAATATGTAT-AATAGCTGT-------------TT-AAAA---------------------------------------------GCATTCTTTTGAATC---------TTTGAAGG--------------------------------------------------------------------------------------------------------------------------------------------------------------------------------------------
>S_PP594554
-------------------------------------CAAGGTTTCCGTAGGTGAACCTGCGGAAGGATCATTACTGAATAAACATGG-CAGGGCTGTCGCTGGCTCC-TTTG-GGGCA-TGTGCACGCCTTTTGCTGTCTT--TATC---CAT-CCACCTGTGCACCCTCTGTAGTC-TTGAGAGATTGTTA-ACGGACT-CTGA---------TCCTCGAAGGTGACT-----------------TCGGACATGTGGACTTGC---------C--------AGTGGCTTGTCCTCGAG---------AGA-CCG-TG----ACC---TCTCTTCTCAAGTCTATGCT--TTTACCATATAC-CAC-GTAGCATGT-TAC-AGAATGTAT--TTC-G--TGGG--CCTCTG-TGCC--TATAAAA-C-ACTATACAACTTTCAGCAACGGATCTCTTGGCTCTCGCATCGATGAAGAACGCAGCGAAATGCGATAAGTAATGTGAATTGCAGAATTCAGTGAATCATCGAATCTTTGAACGCACCTTGCGCTCCTTGGTATTCCGAGGAGCATGCCTGTTTGAGTGTCATTAAATT-CTCAACCC-TTCCAGCT-----TT-TGT-GG-CTCGGA-----AGC-GGCTTGG-ACTGTGGGGG-----TTTCTGCGGG-CCTCTCC----ATTGAGGTTGGCTCCCCTGAAATGCATTAGCGGAACTGTTTGCGG-T--CCCG-TCACT-GGTGTGAT-AATTATC-TACGCCGAAAGAC-GAAG--GCTGCTCTCTGT-GTGTTCAGC-TTCCAAT-------ATGTC-CCCC-CTG----TGG------GACAAC-CT-CCTGAA-C-CTTGACCTCAAATCAGGTAGGACTACCCGCTGAACTTAAGCATATCAATAAGCGGAGGAAAAG-----------AAACTAACAAG-------------GATTCCCCTAGTAACTGCGAGTGAAGC-----------------------------------GGGAAAAGCTCAAATTTG---------------------------------------------------------------------------------AAATCTGGCGGTCCTTGGCCGTCCGAGTTGTAATCTAGAG-------------------------------------------------------------------------------------------------------------------------------------------------------GCTCAAATTTGAAATCTGGCGGTCCTTGGCCGTCCGAGTTGTAATCTAGAGAAGTGTTGCCCGCGCTGGACCGTGTACAAGTCTCCTGGAATGGAGCGTCACAGAGGGTGAGAATCCCGTCTCTGACACGGACTACCAGTGC-TTTGTGGTATGCTCTCAAAGAGTCGAGTTGTTTGGGAATGCAGCTCAAAATGGGTGGTAAATTCCATCTAAAGCTAAATATTGGCGAGAGACCGATAGCGAACAAGTACCGTGAGGGAAAGATGAAAAGAACTTTGGAAAGAGAGTTAAACAGTACGTGAAATTGCTGAAAGGGAAACGCTTGAAGTCAGTCTCGTTGGCCGGGAATCAGCCTTGC--ATC--TGCTTGGTGTACTTTCCGG-TTGACGGGTCAGCATCAATTTTGA--CCGCTGGAGAAAGGCTTGGGGAATGTGGCAGCTTCGGCTGCGTTATAGCCC--CTTGTCACATA-CAGCGGTTGGGATTGAGGAACTCAGCACGCCGCAAGGCC-GGGTTTCGACCACGTCCGTGCTTAGGATGCTGGCATAATGGCTTTAAGCGACCCGTCTTGAAACACGGACCAAGGAGTCTAACAT-GCCTGCGAGTGTTTGGGTGGAAAACCCGAGCGCGCAATGA-AAGTGAAAGTTGAGATCCCTGTCGTGGGGAGCATCGACGCCCGGACCAGAAC-TTTTGGGACGGATCCGCGGTAGAGCATGTATGTTGGGACCCGAAAGATGGTGAACTATGCCTGAATAGGGTGAAGCCAGAGGAAACTCTGGTGGAGGCTCGTAGCGATTCTGACGTGCAAATCGATCGTCAAATTTGGGTATAGGGGCG-AA-AGACTAATCGAACCATCTAGTAGCTGGTTCCTGCCGAAGTTTCCCTCAGGATAGCAGAAACTCATATCAGATTTATGTGGTAAAGCGAATGATTAGAGGCCTTGGGGTTGAAACAACCTTAACCTATTCTCAAACTTTAAATATGTAAGAACGAGCCGTTTCTTGATTGAACCGCTCGGCGATTGAGAGTTTCTAGTGGGCCATTTTTGGTAAGCAGAACTGGCGATGCGGGATGAACCGAACGTGAGGTTAAGGTGCCGGAATTCACGCTCATCAGACACCACAAAAGGTGTTAGTTCATCTAGACAGCAGGACGGTGGCCATGGAAGTCGGAATCCGCTAAGGAGTGTGTAACAACTCACCTGCCGAATGAACTAGCCCTGAAAATGGATGGCGCTTAAGCGTGATACCCATACCTCACCGTCAGCGTTGAAGTGACGCGCTGACGAGTAGGCAGGCGTGGAGGTCAGTGAAG------------------------------------------------------------------------------------------------------------------------------------------------------------------------------------------AGAAGGTCAAGCTTGCGGCCTTGTCAAGAACCTTGCCCTCATGTCATGCATTTCCGTCGGTTCATATTCAGCACCAGTTATTGAGTTCTTGGAGGAGTGGGGTTTGGAATCACTGGAAGAGAATGCGCACTCAACAACACCGTGCACAAAAGTCTTCGTTAATGGTGTCTGGATGGGTGTGCATCGTGATCCCGCCAATCTTGTGAAGACCATTAAAAAGCTGAGGCGGAAGGATGATATCAGTCCCGAGGTCTCAGTCGTCCGCGATATCCGAGAAAAGGAGCTCAGGATCTACACTGACGCTGGACGTGTCTGTCGGCCACTGTTTATTGTCGAGAATCAACAACTTCTTCTCCAAAAGAAACATATCAGATGGTTGAACAGTGGTTACAATGATGAGGGAGACGAGTATAAGTGGGAGCAATTGATCAAGGGTGGTGTCATCGAGCTGCTGGATGCTGAAGAAGAGGAGACTGTCATGATTTCGATGACGCCGGAAGATCTAGAGAACTCCCGGTTACAGGCCGCTGGTGTTGACCCGCACGCTGATGATGGCGACTTTGATCCTGCAGCACGTCTCAAGGCTGGCACTCATGCTCATACTTGGACCCACTGTGAGATTCACCCAAGTATGATTCTTGGTATCTGCGCTAGCATTATTCCCTTTCCTGATCATAACCAAGTAAGTCCATCGT-CTTTG-------ATTGGCATTCAC--CCGTCTTACTCT-------------------------------------------------------------------------------------------------------------------------------------------TTGGTAGGGTAAAGGCCTACCAAGCCTACGATCAATAGCCAAGTTTGATAGAACAAATGGCCACATTGGGAATGAGAAGCCCCAAGTAGAGTAATCTACCAGCAGTCAAGAATATTAGTCAATGCTCGCAAGAGTGAACTAGCTAACTGAAATCTTAAAATC-ATTGTAATAATGGTATTTGAGATAACGTAA-GGGAGAAAAATGATA-GTMCCTTACTATAAGTGTTGTCCAMCATTACTGGTGCCAGAAGACTCGGTAACGCCAGAAACGCAAACGTTAGTCGTCTTAATCAGGCGTAAAGGGTAAGTAGGCTGCTTTAAAAG--TTT-TTGATA-AGAAAGCTCTTTAAATCTT--------------------------------------------------------------TATTTAAA-GTAATT-GAAAATGAATTAAAGCTAGAATCACAGATAGGATAAGCCAAATAATATTTAGAGTAAGGCTGATATCTTTAGATACTAAATGGAATACTTAAGGTGAAAACTTTTATCTACTATTGATTGACGCTGAGGAACGAAGGTGAGAATAGAAAACAGGATTAGAGACCCAGGTATCTCTCACTGTCAACGATGAATGGTGGTTGTTAGTTA---------------------------------------------------------------------TAAAATAACTAGTAACGATGTTAACGCGATAACCATTCCGCCTTGCGAGTACGGTTGCAAAACTGAAACCAAAAAAATTAGTCGGTCTCGGAGCAAACGAAGTGAAGCATG-TTATTTAATACGATACTACGCGTACAATCTTACCAGTTCTTGCATATTCTCAGTTAAATTATTAAATATAGTTTATTATCCAGC---------------------------------------------------------------GGCAGTAATCTTTGA-----------TTGCAGCCAAGGGTTCTAACAGCTAACT--------------------------------------------------------------------------------------------------------------TTTGTTAATCATTAGTTAGTT------------------------------------
>S_PP594560
------------------------------GTCGTAACAAGGTTTCCGTAGGTGAACCTGCGGAAGGATCATTATTGAATAAATCTGG-T-GGGTTGTAGCTGGCTCT--TCG-GAGCA-TGTGCACGCTC---TCCACTTT--TATC---CAT-CCACCTGTGCACCATGTGTAGTC-TTGAGGGAA------AAGATTT-GTGGT--------CCTCCTGTGGGCT-------------------------------------------------------A-----------------------------CAA-AG----AC----GTC-CTCTCGAGTCTATGT---TTTTTCATATAC-CAC-ATAGTATGT-TGT-AGAATGTAT--ATC-A--TGGG--CCTACG-TGCC--TATAAAA-C-ACTATACAACTTTCAGCAACGGATCTCTTGGCTCTCGCATCGATGAAGAACGCAGCGAAATGCGATAAGTAATGTGAATTGCAGAATTCAGTGAATCATCGAATCTTTGAACGCACCTTGCGCTCCTTGGTATTCCGAGGAGCATGCCTGTTTGAGTGTCATTATATT-CTCAACCC-TTCTCAGTT----TT-AAT-GA-CCGAGT----AAGT-GGATTGG-ATTGTGGGGG-----TCATTGCTGG-CCGTCT----------GGTCAGCTCCCCTGAAATGCATTAGCGGAACTGTTTGCGG-T--CCCG-TCACT-GGTGTGAT-AATTATC-TACGCC-GAAGAC-AAAG--GCTGCTCTCTTA-ATGTTCAGC-TTCTAAT--------CAGT-CCGCTCTG----GTG------GACAAT-TT-CTGAAC-G-TTTGACCTCAAATCAGGTAGGACTACCCGCTGAACTTAAGCATATCAATAAGCGGAGGAAAAG-----------AAACTAACAAG-------------GATTCCCCTAGTAACTGCGAGTGAAGC-----------------------------------GGGAAAAGCTCAAATTTA---------------------------------------------------------------------------------AAATCTGGCGGTC-TTGGCCGTCCGAGTTGTAATCTAGAGAAG--TGTTACCCGCGCTGGA----------------------------------------------------------------------------------------------------------------------------------GCTCAAATTTAAAATCTGGCGGT-CTTGGCCGTCCGAGTTGTAATCTAGAGAAGTGTTACCCGCGCTGGACCGTGTACAAGTCTCCTGGAATGGAGCGTCATAGAGGGTGAGAATCCCGTCTCTGACACGGACTACCAGGGC-TTTGTGGTATGCTCTCAAAGAGTCGAGTTGTTTGGGAATGCAGCTCAAAATGGGTGGTAAATTCCATCTAAAGCTAAATATTGGCGAGAGACCGATAGCGAACAAGTACCGTGAGGGAAAGATGAAAAGAACTTTGGAAAGAGAGTTAAACAGTACGTGAAATTGCTGAAAGGGAAACGCTTGAAGTCAGTCGCGTTGGCCGGGGATCAGCCTCGC---AT--TGCGTGGTGTACTTTCCGG-TTGACGGGTCAGCATCAATTTTGA--CCGCTGGAAAAAGGTTTGGGGAATGTGGCAGCCTCGGCTGTGTTATAGCCC--CTTGTCGCATA-CAGTGGTTGGGATTGAGGAACTCAGCACGCCGCAAGGCC-GGGTTTCGACCACGTTCGTGCTTAGGATGCTGGCATAATGGCTTTAAGCGACCCGTCTTGAAACACGGACCAAGGAGTCTAACAT-GCCTGCGAGTGTTTGGGTGGAAAACCCGAGCGCGTAATGA-AAGTGAAAGTTGAGATCCCTGTCGTGGGGAGCATCGACGCCCGGACCAGAAC-TTTTGGGACGGATCCGCGGTAGAGCATGTATGTTGGGACCCGAAAGATGGTGAACTATGCCTGAATAGGGTGAAGCCAGAGGAAACTCTGGTGGAGGCTCGTAGCGATTCTGACGTGCAAATCGATCGTCAAATTTGGGTATAGGGGCG-AA-AGACTAATCGAACCATCTAGTAGCTGGTTCCTGCCGAAGTTTCCCTCAGGATAGCAGAAACTCGTATCAGATTTATGTGGTAAAGCGAATGATTAGAGGCCTTGGGGTTGAAACAACCTTAACCTATTCTCAAACTTTAAATATGTAAGAACGAGCCGTTTCTTGATTGAACCGCTCGGCGATTGAGAGTTTCTAGTGGGCCATTTTTGGTAAGCAGAACTGGCGATGCGGGATGAACCGAACGCGAGGTTAAGGTGCCGGAATTCACGCTCATCAGACACCACAAAAGGTGTTAGTTCATCTAGACAGCAGGACGGTGGCCATGGAAGTCGGAATCCGCTAAGGAGTGTGTAACAACTCACCTGCCGAATGAACTAGCCCTGAAAATGGATGGCGCTTAAGCGTGATACCCATACCTCGCCGTCAGCGTTGAAGTGACGCGCTGACGAGTAGGCAGGCGTGGA-----------------------------------------------------------------------------------------------------------------------------------------------------------------------------------------------------AGAAGGCCAGGCTTGTGGTCTCGTCAAGAACCTCGCTCTTATGTCATGTATTTCCGTCGGCTCATATTCTGCTCCTGTTATTGAATTTTTGGAGGAATGGGGCCTGGAATCGCTCGAGGAGAACGCGCATTCAACTACGCCATGCACGAAGGTCTTCGTTAACGGCGTGTGGATGGGGGTGCATCGCGACCCCGCCAATCTCGTTAAGACCATTAAAAAACTAAGAAGGAAGGATGATATCAGTCCCGAGGTCTCGGTGGTTCGAGACATCCGAGAAAAGGAGCTTAGGATTTACACTGACGCTGGCCGTGTCTGTCGACCCTTATTCATTGTCGAGAACCAGCAACTTCTCCTACAGAAGAGGCATATTAGGTGGTTGAATAATGGCTATAATGATGAGGACGAGGAATATAAGTGGGAACAGTTAATCAAAGGTGGCGTCATTGAATTGCTCGATGCCGAAGAAGAGGAGACCGTCATGATTTCGATGACACCAGAGGATTTGGAAAACTCCCGGTTACAAGCTGCTGGTGTTGATACGCGTGCTGATGATGGCGATTTCGACCCCGCTGCCCGTCTCAAGGCTGGCACTCATGCTCATACTTGGACACACTGCGAAATTCATCCAAGTATGATTCTTGGCATATGCGCCAGTATCATCCCTTTCCCTGATCACAATCAAGTAAGTTCATCCC--TAGA-------TTAAGAATTGAG-TTTGTCTTAC-----------------------------------------------------------------------------------------------------------------------------------------AGTAGTTGGAAGGGTAAAGGCCTCCCAAGCCTACGATCAATAGCCAAGTTTGATAGAACAGATGGCCACATTGGGAATGAGAAGCCCCAAGTAGAGTAATCTACCAGCAGTCAAGAATATTAGTCAATGCTCGAAAGAGTGAACTAGCTAACTGAAATCATAAAATC---ATTGAAAATGGTATTTAAGATAACGTAA-GGGATAAAAATGATA-TTACCTTACTATAAGTGTTGTCCAACATTACTGGTGCCAGAAGACTCGGTAACGCCAGAAACGCAAACGTTAGTCGTCTTAATCAGGCGTAAAGGGTAAGTAGGCTGCTTTAAAAG--TTT-TTAAATTAAAAAGCTCTTTAATACATAA--------------------------------------------------------AATGTATTACTA-GTAATTTAAATTTGAATTAAAGCTAGAATCAAGCATAGGATAATCTAAATAATATTTAGAGTAAGGCTGATATCTTTAGATACTAAATGGAATACTAAAGGTGAAAACTTTTATCTAATACTGATTGACGCTGAGGAACGAAGGTGAGAATAGAAAACAGGATTAGAGACCCAGGTATCTCTCACTGTCAACGATGAATGGTGGTTGTTAGTATG--------------------------------------------------------------------GAAATATACTAGTAACGATGTTAACGCGATAACCATTCCGCCTTGCGAGTACGGTTGCAAAACTGAAACCAAAAAAATTAGTCGGTCTTGAAGCAAACGAAGTGAAGCATG-TTATTTAATACGAAAATACGCGTAAAATCTTACCAGTACTTGCATATTCCC-TCTAAA--ATTAAATAATAA--ATATTTCAC-------------TTTGACTATATTTATAGTTG----------------TAGGTGT--------AAGTTCAATTTATGACCGCTCC---GGCGGGAACAAGGT--------------------------------------------------------------------------------------------------------------------------------------------------------------------------------------
>S_PP594563
-----------------------------------------------------------------------TTATTGAATAACTTTGG-T-TGGTTGTAGCTGGCTTT--TCG-AAGCA-TGTGCACGCCT---CCCATCYT--TATCYATYAT-CCACCTGTGCACCTTTTGTAGTC-TTATGAAA----TG-AGAACRG-TAGA---------CTCTCGATAGGGTGA--------AYTCACCCTCCGGATGTGRGGAA-TGC-TATGCG-----GAAGT-G--TARCTCTCYCCAAA--------ACAC-TTG-TR----AT-----CA-TTTCYTGGACTATGA---CTTTTCATATAC-CAT-GTAGTATGT-TGC-AGAATGTAT--MAA-T--YGGA--ACYCAG-TTCC--TATAAAA---TCAATACAACTTTCAGCAACGGATCTCTTGGCTCTCGCATCGATGAAGAACGCAGCGAAATGCGATAAGTAATGTGAATTGCAGAATTCAGTGAATCATCGAATCTTTGAACGCACCTTGCGCTCCTTGGTATTCCGAGGAGYATGCCTGTTTGAGTGTCATTAAATT-CTCAACCA-CMCTAGTT-----YT-TAT-AA-TT-AGT-----TGT-GGCTTGG-ATGYTGGGGGTTA--TATCTGCGGG-CCTCTT-----ATTGAGGTCGGCTCCCCTGAAATACATTAGCGGAACTGTTTGCGG-T---CRG-TCACY-GGTGTGAT-AATTATC-TACRCC-CAAGAC-AATA--ACTGCTCTCT-------------------------------------------------------------------------------------------------------------------------------------------------------------------------------------------------------------------------------------------------------------------------------------------------------------------------------------------------------------------------------------------------------------------------------------------------------------------------------------------------------------------------------------------GCTCAAATTTAAAATCTGGCAGTCTTTGGCTGTCCGAGTTGTAATCTAGAGAAGTGTTACCCGCGCTGGACCGTGTACAAGTCTCCTGGAATGGAGCGTCATAGAGGGTGAGAATCCCGTCTCTGACACGGACTACCAGGGC-TTTGTGGTATGCTCTCAAAGAGTCGAGTTGTTTGGGAATGCAGCTCAAAATGGGTGGTAAATTCCATCTAAAGCTAAATATTGGCGAGAGACCGATAGCGAACAAGTACCGTGAGGGAAAGATGAAAAGAACTTTGGAAAGAGAGTTAAACAGTACGTGAAATTGCTGAAAGGGAAACRCTTGAAGTCAGTCGCGTTGGCCAGGGATCAGCCTCGC--TCT--TGCGTGGTGTACTTTCTGG-TTGACGGGTCAGCATCAATTTTGA--CCGCTGGAAAAAGTCTTAGGGAATGTGGCAGCTTCGGCTGTGTTATAGCCC--TTTGTCATATA-CAGCGATTGGGATTGAGGAACTCAGCACGCCGCAAGGCC-GGGTTTCGACCACGTTCGTGCTTAGGATGCTGGCATAATGGCTTTAAGYGACCCGTCTTGAAACACGGACCAAGGAGTCTAACAT-GCCTGCGAGTGTTTGGGTGGAAAACCCAAGCGCGTAATGA-AAGTGAAAGTTGAGATCCCTGTCGTGGGGAGCATCGACGCCCGGACCAGAAC-TTTTGGGACGGATCCGCGGTAGAGCATGTATGTTGGGACCCGAAAGATGGTGAACTATGCCTGAATAGGGTGAAGCCAGAGGAAACTCTGGTGGAGGCTCGTAGCGATTCTGACGTGCAAATCGATCGTCAAATTTGGGTATAGGGGCG-AA-AGACTAATCGAACCATCTAGTAGCTGGTTCCTGCCGAAGTTTCCCTCAGGATAGCAGAAACTCATATCAGATTTATGTGGTAAAGCGAATGATTAGAGGCCTTGGGGTTGAAACAACCTTAACCTATTCTCAAACTTTAAATATGTAAGAACGAGCCGTTTCTTGATTGAACCGCTCGGCGATTGAGAGTTTCTAGTGGGCCATTTTTGGTAAGCAGAACTGGCGATGCGGGATGAACCGAACGCGAGGTTAAGGTGCCGGAATTCACGCTCATCAGACACCACAAAAGGTGTTAGTTCATCTAGACAGCAGGACGGTGGCCATGGAAGTCGGAATCCGCTAAGGAGTGTGTAACAACTCACCTGCCGAATGAACTAGCCCTGAAAATGGATGGCGCTTAAGCGTGATACCCATACCTCGCCGTCAGCGTTGAAGTGATGCGCTGACGAGTAGGCAGGCGTGGAGG---------------------------------------------------------------------------------------------------------------------------------------------------------------------------------------------------TGAAGGGCAAGCTTGTGGACTTGTTAAGAATCTTGCCCTCATGGCGTGTATTTCCGTTGGTTCATATTCTGCTCCAGTCATCGAATTCTTGGAAGAGTGGGGTCTGGAGTCTTTGGAGGAAAACGCACACTCCACAACACCGTGCACGAAGGTCTTTGTCAATGGTGTCTGGATGGGTGTACACCGTGACCCTGCTAATCTAGTCAAGACCATTAAAAAGCTCAGGCGAAAGGATGATATTAGTCCTGAAGTCTCAGTTGTCCGTGATATTAGGGAGAAGGAGCTCAGAATTTACACTGACGCAGGCCGTGTCTGTCGCCCATTGTTCATTGTCGAGAACCAACAACTCCTTCTCCAAAAGAAGCACATAAGGTGGTTGAACAATGGTTACAATGAAGAAGGAGAGGAGTATAAGTGGGAGCAGATGGTCAAAGGGGGTGTCATCGAGTTGCTTGATGCTGAAGAAGAGGAGACTGTCATGATTTCGATGACTCCGGAGGACCTGGAAAATTCCCGACTGCAAGCTGCCGGTGTTGACCCACGCACCGATGATGGCGATTTTGACCCTGCGGCCCGTCTCAAAGCGGGCACTCGCGCTCACGCTTGGACACATTGTGAGATCCATCCAAGTATGATTCTTGGTATCTGCGCTAGTATCATCCCCTTCCCCGATCATAATCAAGTGAGTTTTTCCT-TTTTGATG----ACGAGGTTTAAC-ATTTACTTACTTT-------------------------------------------------------------------------------------------------------------------------------------------------------------------------------------------------------------------------------------------------CAGTCAAGAATATTAGTCAATGCTCGCAAGAGTGAACTAGCTAACTGAAATCTTAAAATC--ATTTAACAATGGTTATTGAGATAACGTAA-GGGAAAAAATTGATA-GTACCTTACTATAAGTGTTGTCCAACATTACTGGTGCCAGAAGACTCGGTAACGCCAGAAACGCAAACGTTAGTCGTCCTAATCAGGCGTAAAGGGTAAGTAGGCTGCTTTAACAG--TTA-TTATTT-AGAAAGCTCTTTAATT-----------------------------------------------------------------TTATTAAA-GTAAGT-CATAATGAATTAAAGCTAGAATCAAATAGAAGATAAGACAAATAACGCATAGAGTAAGGCTGATATCTTTAGATACTTTGCGGAATACTAAAGGTGAAAACTTTTATCTAGTAATGATTGACGCTGAGGAACGAAGGTGAGAATAGAAAACAGGATTAGAGACCCAGGTATCTCTCACTGTCAACGATGAATGGTGGTTGTTAGTTT---------------------------------------------------------------------AAAATAAACTAGTAACGATGTTAACGCGATAACCATTCCGCCTTGCGAGTACGGTTGCAAAACTGAAACCAAAAAAATTAGTCGGTCTCGAAGCAAACGGAGTGAAGCATG-TTATTTAATACGACACTACGCGTAAAATCTTACCAGTTCTTGCATAATCTC-TTTAAATTATTTAATCTAAT--AATAGACCA----------------GTATAGGTT----------------------------------------GTAATAATCTTTTT-----------T--------------------------------------------------------------------------------------------------------------------------------------------------------------------------------------------------
>S_PP594565
----------------------------------------------------------------------------------------------------------------G-AAGCA-TGTGCACGCCT---CCCATCTT--TATCCATTAT-CCACCTGTGAACCTTTTGTAGTCTTTATGAAA----TG-AGAACGG-TAAAT--------CCCTCGRGAAGGTGA--------TTTCATCTTTCGGATGTGGGGAA-TGC-GATGCA-----TTAGT-G--TGGCTCTCCTCAGA--------ATAC-TTG-TA----AT-----CATTTCTTAGGACTATGT----CTTTCATATAC-CAT-GTAGTATGT-TGC-AGAATGTAT--CAA-T--TGGG--ACTCAG--TCC--TATAAAA---TCAATACAACTTTCAGCAACGGATCTCTTGGCTCTCGCATCGATGAAGAACGCAGCGAAATGCGATAAGTAATGTGAATTGCAGAATTCAGTGAATCATCGAATCTTTGAACGCACCTTGCGCTCCTTGGTATTCCGAGGAGCATGCCTGTTTGAGTGTCATTAAATT-CTCAACCT-CACCAATT-----TT-TAT-AA-CT-GGT-----TGT-GGTTTGG-ATGTTGGGGG-TA-----TTGCAGG-CCTCTGTT---ATTGAGGCCAGCTCCCCTGAAATGCATTAGCGGAACTGTTTGCGG-T---CAG-TCACC-GGTGTGAT-AATTATC-TACGCC-CAAGAC-AATG--CCTGCTCTCTAT-ATGTTCAGC-TCCTAAT--------GGTC-CACT--TG-----TG------GACAAC-TT-TTGAAT-A-TTTGACCTCAAATCAGGTAGGACTACCCGCTGAACTTAAGCATATCAATAAGCGGAGGAAAAG-----------AAACTAACAAG-------------GATTCCCCTAGTAACTGCGAGTGAAGC-----------------------------------GGGAAAAGCTCAAATTTA---------------------------------------------------------------------------------AAATCTGGCAGTCTTTGGCTGTCCGAGTTGTAATCTAGAGAAG--TGTTA---------------------------------------------------------------------------------------------------------------------------------------------GCTCAAATTTAAAATCTGGCAGTCTTTGGCTGTCCGAGTTGTAATCTAGAGAAGTGTTACCCGCGCTGGACCGTGTACAAGTCTCCTGGAATGGAGCGTCATAGAGGGTGAGAATCCCGTCTCTGACACGGACTACCAGGGC-TTTGTGGTATGCTCTCAAAGAGTCGAGTTGTTTGGGAATGCAGCTCAAAATGGGTGGTAAATTCCATCTAAAGCTAAATATTGGCGAGAGACCGATAGCGAACAAGTACCGTGAGGGAAAGATGAAAAGAACTTTGGAAAGAGAGTTAAACAGTACGTGAAATTGCTGAAAGGGAAACGCTTGAAGTCAGTCGCGTTGGCCAGGGATCAGCCTCGC--TCT--TGCGTGGTGTACTTCCTGG-TTGACGGGTCAGCATCAATTTTGA--CYGCTGGAAAAAGGCTTAGGGAATGTGGCAACTTCGGTTGTGTTATAGCCC--TTTGTCATATA-CAGCGGTTGGGATTGAGGAACTCAGCACGCCGCAAGGCC-GGGTTTCGACCACGTTCGTGCTTAGGATGCTGGCATAATGGCTTTAAGCGACCCGTCTTGAAACACGGACCAAGGAGTCTAACAT-GCCTGCGAGTGTTTGGGTGGAAAACCCAAGCGCGTAATGA-AAGTGAAAGTTGAGATCCCTGTCGTGGGGAGCATCGACGCCCGGACCAGAAC-TTTTGGGACGGATCCGCGGTAGAGCATGTATGTTGGGACCCGAAAGATGGTGAACTATGCCTGAATAGGGTGAAGCCAGAGGAAACTCTGGTGGAGGCTCGTAGCGATTCTGACGTGCAAATCGATCGTCAAATTTGGGTATAGGGGCG-AA-AGACTAATCGAACCATCTAGTAGCTGGTTCCTGCCGAAGTTTCCCTCAGGATAGCAGAAACTCATATCAGATTTATGTGGTAAAGCGAATGATTAGAGGCCTTGGGGTTGAAACAACCTTAACCTATTCTCAAACTTTAAATATGTAAGAACGAGCCGTTTCTTGATTGAACCGCTCGGCGATTGAGAGTTTCTAGTGGGCCATTTTTGGTAAGCAGAACTGGCGATGCGGGATGAACCGAACGCGAGGTTAAGGTGCCGGAATTCACGCTCATCAGACACCACAAAAGGTGTTAGTTCATCTAGACAGCAGGACGGTGGCCATGGAAGTCGGAATCCGCTAAGGAGTGTGTAACAACTCACCTGCCGAATGAACTAGCCCTGAAAATGGATGGCGCTTAAGCGTGATACCCATACCTCGCCGTCAGCGTTGAAGTGACGCGCTGACGAGTAGGCAGGCGT------------------------------------------------------------------------------------------------------------------------------------------------------------------------------------------------------------------------------------------GCCCTCATGGCATGTATTTCCGTTGGTTCATATTCTGCTCCAGTCATCGAGTTCCTGGAAGAGTGGGGTCTAGAGTCCTTAGAGGAGAATGCACACTCCACAACACCGTGCACGAAGGTCTTTGTCAATGGTGTCTGGATGGGTGTGCACCGTGATCCTGCTAACCTAGTCAAGACCATTAAAAAGCTCAGGCGAAAGGACGATATTAGTCCTGAAGTCTCAGTTGTCCGTGATATCAGGGAGAAGGAGCTCAGAATCTACACTGACGCAGGCCGTGTCTGCCGACCRTTGTTCATTGTCGAGAAYCAACAACTCCTTCTCCAAAAGAAGCACATTAGGTGGTTGAATAACGGTTACAATGAGGAAGGGGAGGAGTACAAGTGGGAGCAGATGATCAAGGGAGGCGTCATTGAGTTGCTTGATGCTGAAGAGGAGGAGACTGTCATGATTTCAATGACACCAGAGGACTTGGAAAACTCCCGACTGCAAGCTGCTGGCGTTGACCCACGCACCGATGATAGTGATTTTGACCCCGCGGCCCGTCTCAAAGCCGGCACTCGTGCTCACGCTTGGACTCATTGTGAGATTCATCCAAGTATGATTCTTGGTATTTGCGCCAGTATCATCCCCTTCCCCGATCAYAACCAAGTGAGTTTTTCCT-TTTTG-------GCTATGTTCGAT-ATTCCCTTAC--------------------------------------------------------------------------------------------------------------------------------------------AGTTGGTAGGGTAAAGGCCTACCAAGCCTACGATCAATAGCCAAGTTTGATAGAACAAATGGCCACATTGGGAATGAGAAGCCCCAAGTAGAGTAATCTACCAGCAGTCAAGAATATTAGTCAATGCTCGCAAGAGTGAACTAGCTAACTGAAATCTTAAAATC--ATTTAACAATGGTTCTTGAGATAACGTAA-GGGAAAAATTTGATA-GTACCTTACTATAAGTGTTGTCCAACATTACTGGTGCCAGAAGACTCGGTAACGCCAGAAACGCAAACGTTAGTCGTCCTAATCAGGCGTAAAGGGTAAGTAGGCTGCTTTAACAG--TTA-TTATTT-AGAAAGCTCTTTAATT-----------------------------------------------------------------TTATTAAA-GTAGGT-GATAATGAATTAAAGCTAGAATCAAATAGAAGATAAGACAAATAACGCATAGAGTAAGGCTGATATCTTTAGATACTTTGCGGAATACTAAAGGTGAAAACTTTTATCTAGTAATGATTGACGCTGAGGAACGAAGGTGAGAATAGAAAACAGGATTAGAGACCCAGGTATCTCTCACTGTCAACGATGAATGGTGGTTGTTAGTTT---------------------------------------------------------------------AAAATAAACTAGTAACGATGTTAACGCGATAACCATTCCGCCTTGCGAGTACGGTTGCAAAACTGAAACCAAAAAAATTAGTCGGTCTCGAAGCAAACGGAGTGAAGCATG-TTATTTAATACGACACTACGCGTAAAATCTTACCAGTTCTTGCATAATCTC-TTTAAATTATTTAATATAAT--AGCAGACCA----------------GGATAGGTT----------------------------------------GTAACAATTTTTGA-----------TTGGTAAC-------------------------------------------------------------------------------------------------------------------------------------------------------------------------------------------
>S_PP594573
---------------------------------------------CCGTAGGTGAACCTGCGGAAGGATCATTATTGAATAAACTTGGTT-GGGTTGTAGCTGGCTTC--TTG-AAGCA-TGTGCACGCCC---GCCATCTT--TATCTATCAT-CCACCTGTGCACCTTTTGTAGTC-TGGGAAAA----TG-AGAACGG-CAGA---------CCCTCGA------------------CAACTGTTCGGATGTGGAGAA-TGC-TGCGTG-----AAAGC-GCACGTCTTTCTCTAAA--------ATGT-CTG-TG----AT-----CATTTTTTTGGACTATGT---TTTTTCATATAC-CAT-GTAGTATGT-TGC-AGAATGTAT--CAA-T--TGGG--ACTCAG-TGCC--TATAAAA-C-TCAATACAACTTTCAGCAACGGATCTCTTGGCTCTCGCATCGATGAAGAACGCAGCGAAATGCGATAAGTAATGTGAATTGCAGAATTCAGTGAATCATCGAATCTTTGAACGCACCTTGCGCTCCTTGGTATTCCGAGGAGCATGCCTGTTTGAGTGTCATTAAATT-CTCAACCA-CACCTTTTGTTTTAT-TAC-AA-CT-GAT-----TGT-GGCTTGG-ATTGTGGGGG-TA--AACCTGCGGG-CCTCTG-----ATTGAGGTCGGCTCCCCTGAAATGTATTAGCGGAACCGTTTGCGG-T---CAG-TCACT-GGTGTGAT-AATTGTC-TACGCC-AAAGAT-CTAG--GCTGCTTTCTGT-GTGTTCAGC-TTCCAAT--------CGTC-CGTC--TG-----TG------GACAAC-AT-TTGAAT-A-TTTGACCTCAAATCAGGTAGGATTACCCGCTGAACTTAAGCATATCAATAAGCGGAGGAAAAG-----------AAACTAACAAG-------------GATTCCCCTAGTAACTGCGAGTGAAGC-----------------------------------GGGAAAAGCTCAAATTTA---------------------------------------------------------------------------------AAATCTGGTGGTCTTTGGCCGCCCGAGT-------------------------------------------------------------------------------------------------------------------------------------------------------------------GCTCAAATTTAAAATCTGGTGGTCTTTGGCCGCCCGAGTTGTAATCTAGAGAAGTGTTACCCGCGCTGGACCGTGTACAAGTCTCCTGGAATGGAGCGTCATAGAGGGTGAGAATCCCGTCTCTGACACGGACTGCCAGGGC-TTTGTGGTATGCTCTCAAAGAGTCGAGTTGTTTGGGAATGCAGCTCAAAATGGGTGGTAAATTCCATCTAAAGCTAAATATTGGCGAGAGACCGATAGCGAACAAGTACCGTGAGGGAAAGATGAAAAGAACTTTGGAAAGAGAGTTAAACAGTACGTGAAATTGCTGAAAGGGAAACGCTTGAAGTCAGTCACGTTGGCCAGGGATCAGCCTCGC--TCC--TGCGTGGTGTACTTTCTGG-TTGACGGGTCAGCATCAATTTTGA--CTGCTGGAAAAAGGCTTAGGGAATGTGGCAGCTTCGGCTGTGTTATAGCCC--TTTGTCATATA-CAGCAGTTGGGATTGAGGAACTCAGCACGCCGCAAGGCC-GGGTTTCGACCACGTTCGTGCTTAGGATGCTGGCATAATGGCTTTAAGCGACCCGTCTTGAAACACGGACCAAGGAGTCTAACAT-GCCTGCGAGTGTTTGGGTGGAAAACCCGAGCGCGTAATGA-AAGTGAAAGTTGAGATCCCTGTCGTGGGGAGCATCGACGCCCGGACCAGAAC-TTTTGGGACGGATCCGCGGTAGAGCATGTATGTTGGGACCCGAAAGATGGTGAACTATGCCTGAATAGGGTGAAGCCAGAGGAAACTCTGGTGGAGGCTCGTAGCGATTCTGACGTGCAAATCGATCGTCAAATTTGGGTATAGGGGCG-AA-AGACTAATCGAACCATCTAGTAGCTGGTTCCTGCCGAAGTTTCCCTCAGGATAGCAGAAACTCATATCAGATTTATGTGGTAAAGCGAATGATTAGAGGCCTTGGGGTTGAAACAACCTTAACCTATTCTCAAACTTTAAATATGTAAGAACGAGCCGTTTCTTGATTGAACCGCTCGGCGATTGAGAGTTTCTAGTGGGCCATTTTTGGTAAGCAGAACTGGCGATGCGGGATGAACCGAACGCGAGGTTAAGGTGCCGGAATTCACGCTCATCAGACACCACAAAAGGTGTTAGTTCATCTAGACAGCAGGACGGTGGCCATGGAAGTCGGAATCCGCTAAGGAGTGTGTAACAACTCACCTGCCGAATGAACTAGCCCTGAAAATGGATGGCGCTTAAGCGTGATACCCATACCTCGCCGTCAGCGTTGAAGTGACGCGCTGACGAGTAGGCAGGCG-------------------------------------------------------------------------------------------------------------------------------------------------------------------------------------------------------------------GCTTGTGGACTTGTTAAGAACCTTGCCCTCATGGCATGTATCTCTGTTGGTTCGTACTCTGCCCCTGTTATCGAGTTCCTAGAGGAATGGGGTCTGGAGTCCCTGGAAGAAAATGCACACTCAACAACACCGTGCACGAAGGTCTTTGTCAATGGTGTCTGGATGGGCGTACACCGTGACCCTGCTAATCTAGTCAAGACCATTAAGAAACTGAGGAGAAAGGATGATATCAGTCCTGAAGTCTCAGTTGTTCGTGATATCCGGGAGAAGGAGCTCAGAATCTATACTGATGCCGGCCGCGTCTGCAGGCCCTTGTTTATCGTTGAGAACCAACAACTCCTTCTCCAAAAGAAGCATATTAGGTGGCTGAACAGCGGATACAATGATGAAGCGGAGGAGTATAAATGGGAGCAGCTGATCAAAGGTGGTGTCATTGAGTTGCTTGACGCTGAAGAGGAGGAGACGGTCATGATTTCGATGACACCGGAGGACCTGGAAAATTCCCGACTGCAAGCTGCTGGCGTTGACCCACGCGCCGATGATAGTGATTTTGACCCCGCGGCTCGTCTCAAAGCTGGCACTCGTGCTCATGCTTGGACTCATTGTGAGATTCACCCAAGTATGATTCTTGGTATCTGCGCCAGTATTATTCCCTTTCCCGATCATAACCAAGTAAGTGTATCCG-TTTTS-------ACCGATTTCAAC-GTTTCCTTAATCT-----------------------------------------------------------------------------------------------------------------------------------------------TAGGGTAAGAGCCTACCAAGCCTACGATCAATAGCCAAGTTTGATAGAACAAATGGCCACATTGGGAATGAGAAGCCCCAAGTAGAGTAATCTACCAGCAGTCAAGAATATTAGTCAATGCTCGCAAGAGTGAACTAGCTAACTGAAATCTTAAAATC--ATTTAATAATGGTTCTTGAGATAACGTAA-GGGAAAAAATTGATA-GTACCTTACTATAAGTGTTGTCCAACATTACTGGTGCCAGAAGACTCGGTAACGCCAGAAACGCAAACGTTAGTCGTCTTAATCAGGCGTAAAGGGTAAGTAGGCTGCTTTAACAG--TTA-TTATTT-AGAAAGCTCTTTAATT-----------------------------------------------------------------AAATTAAA-GTAAGT-ATTAATGAATTAAAGCTAGAATCAAATAGAGGATAAGACAAATAACGCTAAGAGTAAGGCTGATATCTTTAGATACTTTGCGGAATACTAAAGGTGAAAACTTTTATCTACTAATGATTGACGCTGAGGAACGAAGGTGAGAATAGAAAACAGGATTAGAGACCCAGGTATCTCTCACTGTCAACGATGAATGGTGGTTGTTAGTTTACAGCT--------------------------------------------------------------CCGCCTAAACTAGTAACGATGTTAACGCGATAACCATTCCGCCTTGCGAGTACGGTTGCAAAACTGAAACCAAAAAAATTAGTCGGTCTCGAAGCAAACGGAGTGAAGCATG-TTATTTAATACGATACTACGCGTAAAATCTTACCAGTTCTTGCATAATCTC-TTTAAATTATATTATATAAA--AATAGTATT-------------AC-TACTGCACTACAA------------------------------------GCTTCAATTCTCA------------TTGCTGCTGCAGGTCT---------------------------------------------------------------------------------------------------------------------------TTTACAAAGCTCTGCTTGC-------------------------------------
>S_PP594574
------------------------------GTCGTAACAAGGTTTCCGTAGGTGAACCTGCGGAAGGATCATTATTGAATAAACTTGA-T-GGGTTGTAGCTGGCTTC--TCG-AAGTA-TGTGCACGCTC---ATCATCTT--TATCTATCAT-CCACCTGTGCACCATTTGTAGTC-CCGTAAAG----TG-AGAACGG-TAGA---------CCCTCGATACGGCGA-------TATTAGCCCTTCGGATGTGGAGAA-TGT------------------G--TAGCTTTCTCCAAA--------ATGC-CTG-TG----AT-----CATTTTTTCGGACTATGT---CTTCTCATATAC-CAT-GTAGTATGT-TGC-AGAATGTAT--CAA-T--TAGG--ACTTTG-TTCC--TATAAAA-C-TCAATACAACTTTCAGCAACGGATCTCTTGGCTCTCGCATCGATGAAGAACGCAGCGAAATGCGATAAGTAATGTGAATTGCAGAATTCAGTGAATCATCGAATCTTTGAACGCACCTTGCGCTCCTTGGTATTCCGAGGAGCATGCCTGTTTGAGTGTCATTAAATT-CTCAACCA-CACCATTTT-GTTTT-TAC-AA-CT-GGC-----TGT-GGCTTGG-ATGTGGGGG------TATTTGTGGG-CCTCTA-----TTTGAGGTCGGCTCCCCTAAAATGCATTAGCGGAACCGTTTGCGG-T---CAG-TCGCC-GGTGTGAT-AATTATC-TACGCC-CAAGAC-AATG--CCTGCTCTCTTT-GTGTTCAGC-TTCTAGC--------CGTC-CATT--TG-----TG------GACAAT-TT-CTGAAA-A-TTTGACCTCAAATCAGGTAGGACTACCCGCTGAACTTAAGCATATCAATAAGCGGAGGAAAAG-----------AAACTAACAAG-------------GATTCCCCTAGTAACTGCGAGTGAAGC-----------------------------------GGGAAAAGCTCAAATTTA---------------------------------------------------------------------------------AAATCTGGCGGTCTTTGGCCGTCCGAGTTGT----------------------------------------------------------------------------------------------------------------------------------CCCCTAGTAACTGCGAGTGAAGCGGGAAAAGCTCAAATTTAAAATCTGGCGGTCTTTGGCCGTCCGAGTTGTAATCTAGAGAAGTGTTACCCGCGCTGGACCGTGTACAAGTCTCCTGGAATGGAGCGTCATAGAGGGTGAGAATCCCGTCTCTGACACGGACTACCAGGGC-TTTGTGGTATGCTCTCAAAGAGTCGAGTTGTTTGGGAATGCAGCTCAAAATGGGTGGTAAATTCCATCTAAAGCTAAATATTGGCGAGAGACCGATAGCGAACAAGTACCGTGAGGGAAAGATGAAAAGAACTTTGGAAAGAGAGTTAAACAGTACGTGAAATTGCTGAAAGGGAAACGCTTGAAGTCAGTCACGTTGGCCAGGGATCAGCCTCGC--TCC--TGCGTGGTGTACTTTCTGGTTTGACGGGTCAGCATCAATTTTGA--CCACTGGAAAAAGGCTTAGGGAATGTGGCAGCCTCGGCTGTGTTATAGCCCTTTTTGTCATATA-CAGTGGTTGGGATTGAGGAACTCAGCACGCCGCAAGGCC-GGGTTTCGACCACGTTCGTGCTTAGGATGCTGGCATAATGGCTTTAAGCGACCCGTCTTGAAACACGGACCAAGGAGTCTAACAT-GCCTGCAAGTGTTTGGGTGGAAAACCCGAGCGCGTAATGA-AAGTGAAAGTTGAGATCCCTGTCGTGGGGAGCATCGACGCCCGGACCAGAAC-TTTTGGGACGGATCCGCGGTAGAGCATGTATGTTGGGACCCGAAAGATGGTGAACTATGCCTGAATAGGGTGAAGCCAGAGGAAACTCTGGTGGAGGCTCGTAGCGATTCTGACGTGCAAATCGATCGTCAAATTTGGGTATAGGGGCG-AA-AGACTAATCGAACCATCTAGTAGCTGGTTCCTGCCGAAGTTTCCCTCAGGATAGCAGAAACTCATATCAGATTTATGTGGTAAAGCGAATGATTAGAGGCCTTGGGGTTGAAACAACCTTAACCTATTCTCAAACTTTAAATATGTAAGAACGAGCCGTTTCTTGATTGAACCGCTCGGCGATTGAGAGTTTCTAGTGGGCCATTTTTGGTAAGCAGAACTGGCGATGCGGGATGAACCGAACGCGAGGTTAAGGTGCCGGAATTCACGCTCATCAGACACCACAAAAGGTGTTAGTTCATCTAGACAGCAGGACGGTGGCCATGGAAGTCGGAATCCGCTAAGGAGTGTGTAACAACTCACCTGCCGAATGAACTAGCCCTGAAAATGGATGGCGCTTAAGCGTGATACCCATACCTCGCCGTCAGCGTTGAAGTGACGCGCTGACGAGTAGGCAGGCGTGGAGGTCAG--------------------------------------------------------------------------------------------------------------------------------------------------------------------------------------------------------------------------GAACCTTGCCCTCATGGCGTGTATTTCCGTGGGCTCATATTCTGCTCCTGTCATCGAGTTCTTGGAAGAATGGGGTCTGGAGTCCCTGGAGGAAAACGCACACTCAACAACACCGTGCACAAAGGTCTTTGTTAATGGTGTCTGGATGGGCGTACACCGTGACCCAGCTAACCTAGTCAAAACTATCAAAAAGCTGAGGCGAAAAGATGATATTAGTCCTGAGGTCTCAGTTGTCCGCGATATCCGAGAGAAGGAACTCAGAATTTATACTGACGCCGGCCGCGTCTGTCGACCTCTATTCATCGTCGAGAACCAGCAACTCCTTCTCCAAAAGAAGCATATTAGATGGTTGAACAGCGGCTATAATGATGAAGGGGAGGAATATAAGTGGGAGCAGATGATCAAGGGGGGCGTGATTGAGTTGCTTGATGCTGAAGAAGAGGAGACTGTCATGATTTCGATGACACCAGAGGACCTGGAAAATTCCCGACTGCAAGCTGCTGGAGTTGACCCGCGCGCCGATGATGGCGATTTTGACCCTGCAGCTCGTCTCAAAGCTGGCACTCGTGCTCATGCCTGGACTCATTGTGAAATTCATCCAAGTATGATTCTTGGTATCTGCGCTAGTATTATCCCCTTCCCCGATCACAACCAAGTAAGTTATTCCT-TCTCG-------ACTAATTTCAAC-ATGCCTT-ACTCC---------------------------------------------------------------------------------------------------------------------------------------------GGTAGGGTAAAAGCCTACCAAGCCTACGATCAATAGCCAAGTTTGATAGAACAAATGGCCACATTGGGAATGAGAAGCCCCAAGTAGAGTAATCTACCAGCAGTCAAGAATATTAGTCAATGCTCGCAAGAGTGAACTAGCTAACTGAAATCTTACCTACCAATCAACGATTGGAGGTTGAGATAACGTAA-GGGAAAAATCTGATA-GTACCTTACTATAAGTGTTGTCCAACATTACTGGTGCCAGAAGACTCGGTAACGCCAGAAACGCAAACGTTAGTCGTCTTAAACAGGCGTAAAGGGTAAGTAGGCTGCTTTAACAG--TTA-TTATTT-AGAAAGCTCTTTAATT-----------------------------------------------------------------CTATTAAA-GTAAGT-AATAATGAATTAAAGCTAGAATCAAATAGAGGATAAGACAAATAACGCTAAGAGTAAGGCTGATATCTTTAGATACTTAGCGGAATACTAAAGGTGAAAACTTTTATCTATTAATGATTGACGCTGAGGAACGAAGGTGAGAATAGAAAACAGGATTAGAGACCCAGGTATCTCTCACTGTCAACGATGAATGGTGGTTGTTAGTTTACAGCT--------------------------------------------------------------CTGCCTAAACTAGTAACGATGTTAACGCGATAACCATTCCGCCTTGCGAGTACGGTTGCAAAACTGAAACCAAAAAAATTAGTCGGTCTCGAAGCAAACGGAGTGAAGCATG-TTATTTAATACGATACTACGCGTAAAATCTTACCAGTTCTTGCATAATCTC-TTTAAATTATAAACTATAAT--TACAGTCTGAGA----------CT-------------------------------------------------GGCACTATTTATATA-----------TTAATATATAAACTATGTATAGTTGATTAC---------------------------------------------------------------------------------------------------------------------------------------------------------------------
>S_PP594583
--------------------------------CGTAACAAGGTTTCCGTAGGTGAACCTGCGGAAGGATCATTATTGAATAACTATGG-T-GGGTTGTTGCTGGCTTC--TTG-AAGCA-TGTGCACACCT---GCTGTCTT--TATC---TATCCCCATTGTGCACCACTTGTAGTC-TTGGAGGG----AA-------------------------------------------------------------------------------------------------------CAGT--------GACT-TTTGCG---TCC-----TT-CTTCCAGGTCTATGTC--TTTCTCACAGAC-ATT-GTAGTATGTTCAT-AGAATGTGA--TCA-AAGAGGG--CCTTTG-TGCC--TATAGAA-C-TATATACAACTTTCAGCAACGGATCTCTTGGCTCTCGCATCGATGAAGAACGCAGCGAAATGCGATAAGTAATGTGAATTGCAGAATTCAGTGAATCATCGAATCTTTGAACGCACCTTGCGCTTCTTGGTATTCCGAGGAGCATGCCTGTTTGAGTGTCATTAAATT-CTCAATCC-CTTCTGGTA---CTT-TGTATG-CT-AGT-----CGT-GGCTTGG-ATATTGGGGG-----TTTCTGCAGGTCCTCATTA--TGTTGAGATCAGCTCCCCTTAAATTCATTAGCAGAACTGTTTGCAG-T---CTG-TCACT-GGTGTGAT-AATTATC-TGCACC--------AA-G--GCTGCTTTCTGTGTTGTTCAGC-TTCTAAT--------TGTCTTTCC---------TA------GACAACGAA-TTGACT-A-TTTGACCTCAAATCAGGTAGGACTACCCGCTGAACTTAAGCATATCAATAAGCGGAGGAAAAG-----------AAACTAACAAG-------------GATTCCCCTAGTAACTGCGAGTGAAGC-----------------------------------GGGAAAAGCTCAAATTTA---------------------------------------------------------------------------------AAATCTGACGGTCCTTGGCTGTCCGAGTTGTAATCTAGAGAAG--TGTTACCCGCGC---------------------------------------------------------------------------------------------------------------------------------------------TTTAAAATCTGACGGTCCTTGGCTGTCCGAGTTGTAATCTAGAGAAGTGTTACCCGCGCTGGACCGTGTACAAGTCTCCTGGAATGGAGCGTCATAGAGGGTGAGAATCCCGTCTCTGACATGGACTACCAGGGC-TTTGTGGTATGCTCTCAAAGAGTCGAGTTGTTTGGGAATGCAGCTCAAAATGGGTGGTAAATTCCATCTAAAGCTAAATATTGGCGAGAGACCGATAGCGAACAAGTACCGTGAGGGAAAGATGAAAAGAACTTTGGAAAGAGAGTTAAACAGTACGTGAAATTGCTGAAAGGGAAACGCTTGAAGTCAGTCACATTGGCCAGGGATCAGCCTTGCATATT--TGCATGGTGTACTTTCTGG-TTGATGGGTCAGCATCAATTTTGA--CTGCTGGAAAAAGGCCTGGGGAATGTGACAGCTCTGGCTGTGTTATAGACC--CTTGTCATATA-CAGCGGTTGGGATTGAGGAACTCAGCACGCCGCAAGGCC-GGGTTTCGACCACGTTCGTGCTTAGGATGCTGGCATAATGGCTTTAAGCGACCCGTCTTGAAACACGGACCAAGGAGTCTAACAT-GCCTGCGAGTGTTTGGGTGGAAAACCCAAGCGCGTAATGA-AAGTGAAAGTTGAGATCCCTGTCGTGGGGAGCATCGACGCCCGGACCAGAAC-TTTTGGGACGGATCTGCGGTAGAGCATGTATGTTGGGACCCGAAAGATGGTGAACTATGCCTGAATAGGGTGAAGCCAGAGGAAACTCTGGTGGAGGCTCGTAGCGATTCTGACGTGCAAATCGATCGTCAAATTTGGGTATAGGGGCG-AA-AGACTAATCGAACCATCTAGTAGCTGGTTCCTGCCGAAGTTTCCCTCAGGATAGCAGAAACTCATATCAGATTTATGTGGTAAAGCGAATGATTAGAGGCCTTGGGGTTGAAACAACCTTAACCTATTCTCAAACTTTAAATATGTAAGAACGAGCCGTTTCTTGACTGAACCGCTCGGCGATTGAGAGTTTCTAGTGGGCCATTTTTGGTAAGCAGAACTGGCGATGCGGGATGAACCGAACGCGAGGTTAAGGTGCCGGAATTCACGCTCATCAGACACCACAAAAGGTGTTAGTTCATCTAGACAGCAGGACGGTGGCCATGGAAGTCGGAATCCGCTAAGGAGTGTGTAACAACTCACCTGCCGAATGAACTAGCCCTGAAAATGGATGGCGCTTAAGCGTGATACCCATACCTCGCCGTCAGCATTGAAGTGATATGCTGACGAGTAGGCAGGCGTGGAGGTCAG-----------------------------------------------------------------------------------------------------------------------------------------------------------------------------------------------AGAAGGTCAAGCTTGTGGTCTCGTGAAGAATCTTGCCCTCATGTCGTGTATCTCCGTCGGCTCGTATTCTGCCCCTGTTATTGAGTTTCTAGAAGAGTGGGGCCTGGAATCTCTCGAAGAGAATGCACATTCGACGACGCCCTGCACAAAAGTCTTCGTCAATGGTGTCTGGATGGGTGTCCACCGTGACCCCGCTAATCTTGTTAAAACTATAAAAAAACTCAGGCGGAAGGATGACATCAGTCCCGAAGTCTCRGTTGTTCGTGATATCCGTGAAAAAGAGCTGAGGATCTACACGGATGCTGGCCGGGTTTGTCGCCCACTATTCATCGTCGAAAACCAACAACTGCTTCTCCAAAAGAAGCATATAAGATGGTTGAATAACGGTTTCAACGATGAAAATGAGGAGTACAAGTGGGAGCAGCTGATCAAGGGCGGTGTCATCGAATTACTGGACGCAGAAGAAGAGGAGACCGTAATGATTTCAATGACACCAGAAGATTTGGAAAACTCTCGCTTACAGGCCGCCGGTATTGACACACGTGCTGAGGATGGCGAGTTCGACCCTGCAGCACGCCTCAAAGCTGGCACCCACGCTCATACTTGGACCCACTGTGAAATTCATCCCAGTATGATTCTCGGCATTTGCGCTAGCATTATTCCATTCCCCGATCATAACCAAGTAAGTCTATCCT-ACTTG-------ATCGGAATTGGC-TTTGTCTCATATG---------------------------------------------------------------------------------------------------------------------------------------------GGTAGGGTAAAGGCCTACCAAGCCTACGATCAATAGCCAAGTTTGATAGAACAAATGGCCACATTGGGAATGAGAAGCCCCAAGTAGAGTAATCTACCAGCAGTCAAGAATATTAGTCAATGCTCGCAAGAGTGAACTAGCTAACTGAAATCTTAAAATC-ATTGTAACAATGGTTCTTGAGATAACGTAA-GGGATAAAAATGATA-GTACCTTACTATAAGTGTTGTCCAACATTACTGGTGCCAGAAGACTCGGTAACGCCAGAAACGCAAACGTTAGTCGTCCTAAACAGGCGTAAAGGGTAAGTAGGCTGCTTTGAAAG--TTG-TTAATA-ATAAAGCTCTTTAAAAATT---------------------------------------------------------------TTTTAAA-GTAAAT-AATAATGAATTAAAGCTAGAATCAAATAGGGGATAAGCCAAATAATATTTAGTGTAAGGCTAATATCTTTAGATACTAAATGGAATACT-AAGGTGAAAACTTTTATCTACTAATGATTGACGCTGAGGAACGAAGGTGAGAATAGAAAACAGGATTAGAGACCCAGGTATCTCTCACTGTCAACGATGAATGGTAGTTGTTAGTT----------------------------------------------------------------------AAACTTAACTAGTAACGATGTTAACGCGTTAACCATTCCGCCTTGCGAGTACGGTTGCAAAACTGAAACCAAAAAAATTAGTCGGTCTCGGAGCAAACGGAGTGAAGCATG-TTATTTAATACGATAGTACGCGTAAAATCTTACCAGTTCTTGCATATTCTC-TTTA--TCAATAAATATGTAT-AATAGCTGT------------------------------------------------------------------TATTCTTTTTAAC-----------TAAAGGGTAG-----------------------------------------------------------------------------------------------------------------------------------------------------------------------------------------
>S_PP594588
---------------------------------------------------------------------------------------------------------------------------------------------------------------------------------------------------------------------------------------------------------------------------------------------------------------------------------------------CCCTCAGGTCTATGT---ATTTTCATATAC-CAC-GTAGTATGT-TGC-AGAATGTAT--TCA----TGGG--CCTCTG-TGCC--TATAAAA-C-CTTATACAACTTTCAGCAACGGATCTCTTGGCTCTCGCATCGATGAAGAACGCAGCGAAATGCGATAAGTAATGTGAATTGCAGAATTCAGTGAATCATCGAATCTTTGAACGCACCTTGCGCTCCTTGGTATTCCGAGGAGCATGCCTGTTTGAGTGTCATTTAATT-CTCAACCC-TTCCAGCT-----TT-TGT-GG-CT-GGT-----TGT-GGCTTGG-ATATGGGAGA-------CTTGCAGG-CCTCTGTA---TTTGAGGTCAGCTCTCCTGAAATGCATTAGCGGAACTGTTTGCAG-T---CCG-TCACT-GGTGTGAT-AATTATC-TACGCC-AAAA---GACA--ACTGCTCTCTGT-CTGTTCAGC-TTATAAC--------KGTC-TCTC--TG-----TA------GACAAC--T-TTGAAC-G-TTTGACCTCAAATCAGGTAGGACTACCCGCTGAACTTAAGCATATCAATAAGCGGAGGAAAAG-----------AAACTAACAAG-------------GATTCCCCTAGTAACTGCGAGTGAAGC-----------------------------------GGGAAAAGCTCAAATTTA---------------------------------------------------------------------------------AAATCTGGCGGTCCATGGCCGTCCGAGT------------------------------------------------------------------GT-----------------------------------------------------------------------------------------------GCTCAAATTTAAAATCTGGCGGTCCATGGCCGTCCGAGTTGTAATCTAGAGAAGTGTTACCCGCGCTGGACCGTGTACAAGTCTCCTGGAATGGAGCGTCATAGAGGGTGAGAATCCCGTCTCTGACACGGACTACCAGGGC-TTTGTGGTATGCTCTCAAAGAGTCGAGTTGTTTGGGAATGCAGCTCAAAATGGGTGGTAAATTCCATCTAAAGCTAAATATTGGCGAGAGACCGATAGCGAACAAGTACCGTGAGGGAAAGATGAAAAGAACTTTGGAAAGAGAGTTAAACAGTACGTGAAATTGCTGAAAGGGAAACGCTTGAAGTCAGTCGCGTTGGCCAGGGATCAGCCTCGC--AAT--TGCGTGGTGTACTTTCTGG-TTGACGGGTCAGCATCAATTTTGA--CCGTTGGAAAAAGGTTTGGGGAATGTGGCAGCTCCGGCTGTGTTATAGCCC--CTTGCCATATA-CAACGGTTGGGATTGAGGAACTCAGCACGCCGCAAGGCC-GGGTTTCGACCACGTCCGTGCTTAGGATGCTGGCATAATGGCTTTAAGCGACCCGTCTTGAAACACGGACCAAGGAGTCTAACAT-GCCTGCGAGTGTTTGGGTGGAAAACCCGAGCGCGTAATGA-AAGTGAAAGTTGAGATCCCTGTCGTGGGGAGCATCGACGCCCGGACCAGAAC-TTTTGGGACGGATCCGCGGTAGAGCATGTATGTTGGGACCCGAAAGATGGTGAACTATGCCTGAATAGGGTGAAGCCAGAGGAAACTCTGGTGGAGGCTCGTAGCGATTCTGACGTGCAAATCGATCGTCAAATTTGGGTATAGGGGCG-AA-AGACTAATCGAACCATCTAGTAGCTGGTTCCTGCCGAAGTTTCCCTCAGGATAGCAGAAACTCGTATCAGATTTATGTGGTAAAGCGAATGATTAGAGGCCTTGGGGTTGAAACAACCTTAACCTATTCTCAAACTTTAAATATGTAAGAACGAGCCGTTTCTTGATTGAACCGCTCGGTGATTGAGAGTTTCTAGTGGGCCATTTTTGGTAAGCAGAACTGGCGATGCGGGATGAACCGAACGTGAGGTTAAGGTGCCGGAATTCACGCTCATCAGACACCACAAAAGGTGTTAGTTCATCTAGACAGCAGGACGGTGGCCATGGAAGTCGGAATCCGCTAAGGAGTGTGTAACAACTCACCTGCCGAATGAACTAGCCCTGAAAATGGATGGCGCTTAAGCGTGATACCCATACCTCACCGTCAGTGTTGAAGTGACACACTGACGAGTAGGCAGGCGTGGA---------------------------------------------------------------------------------------------------------------------------------------------------------------------------------------------------------------------------------------------------TGTATTTCCGTTGGTTCATACTCTGCTCCAGTTATTGAATTCTTGGAGGAATGGGGCTTGGAGTCACTGGAGGAGAATGCACATTCAACAACACCMTGTACAAAAGTCTTCGTCAACGGCGTTTGGATGGGTGTGCATCGTGACCCCGCCAATCTTGTCAAAACCATCAAGAAATTAAGGCGGAAGGATGATATCAGTCCTGAAGTCTCGGTCGTTCGTGACATTCGAGAAAAGGAACTCAGGATCTACACTGATGCTGGYCGCGTCTGTCGCCCATTATTTATCGTCGAGAATCAACAGCTTCTTCTCCAAAAGAAACATATCAGGTGGTTGAACAACGGCTACAATGACGAGAACGAAGAGTACAAGTGGGAGCAGTTGATCAAAGGCGGTGTTATTGAGTTGCTAGATGCTGAGGAAGAGGAAACAGTCATGATTTCGATGACGCCAGAAGATCTAGAGAACTCGCGTTTGCAAGCCGCTGGTGTTGATCCACGTGCCGATGAAGGCGACTTTGACCCTGCGGCACGTCTCAAGGCTGGGACTCATGCTCATACCTGGACGCACTGCGAAATTCATCCAAGCATGATCCTCGGCATTTGCGCTAGTATTATCCCCTTCCCTGATCATAATCAAGTAAGTCCACCAT-CCTCG-------ACATTTATTGGC-ATTACCTTACTCT---------------------------------------------------------------------------------------------------------------------------------------------GGAAGGGTAAAAGCCTCCCAAGCCTACGATCAATAGCCAAGTTTGATAGAACAGATGGCCACATTGGGAATGAGAAGCCCCAAGTAGAGTAATCTACCAGCAGTCAAGAATATTAGTCAATGCTCGCAAGAGTGAACTAGCTAACTGAAATCTTAAAATC-ATCGTAATGATGGTATTTAAGATAACGTAA-GGGATAAAAATGATA-GTACCTTACTATAAGTGTTGTCCAACATTACTGGTGCCAGAAGACTCGGTAACGCCAGAAACGCAAACGTTAGTCGTCCTAATCAGGCGTAAAGGGTAAGTAGGCTGCTTTAAAAG--TTT-TTAATT-GGAAAGCTCTTTAAATAACAG------------------------CGGCGCAGC----------AGGATAAACCTGCTGCTGCTGTTAA-GTAATT-AAAAATTAATTAAAGCTAGAATCAAATAGAGGATAAGCCAAATAATATTTAGAGTAGGGCTGATATCCTTAGATACTAAATAGAATACT-GAGGTGAAAACATTTATCTACTATTGATTGACGCTGAGGAACGAAGGTGAGAATAGAAAACAGGATTAGAGACCCAGGTATCTCTCACTGTCAACGATGAATGGTAGTTGTTAGAT-----------------------------------------------------------------------AAAATATCTAGTAACGATGTTAACGCGATAACCATTCCGCCTTGCGAGTACGGTTGCAAAACTGAAACCAAAAAAATTAGTCGGTCTCGGAGCAAACGGAGTGAAGCATG-TTATTTAATACGATAATACGCGTAAAATCTTACCAGTTCTTGCATAATTTTCTTTAAATTAATTTAAAATATAAAGTAACCGC----------------------------------------------------------------GGCAGCAATTAAA----------------------------------------------------------------------------------------------------------------------------------------------------------------------------------------------------------------
>S_PP594590
T--------------------------------------------------------------------------------AACCTGG-T-GGGCTGTCGCTGGCTCC--TCG-GAGCA-TGTGCACGCTC---GCCATCTT--TATC---TAT-CCACCTGTGCACAATATGTAGAC-TCGAGGGA----AA-ATAGCTA-GTGG---------CCGTCTATGGC------------------------------------TGC------------------A-----------------------------AAG-YG---------GGTC-CTCTCAAGTCTATGT---CTTTTCATATAC-CAC-CTAGTATGT-CAC-AGAATGTAT--CTA-A--TGGG--CCATCG-TGCC--TATAAAA-G-CATATACAACTTTCAGCAACGGATCTCTTGGCTCTCGCATCGATGAAGAACGCAGCGAAATGCGATAAGTAATGTGAATTGCAGAATTCAGTGAATCATCGAATCTTTGAACGCACCTTGCACTCCTTGGTATTCCGAGGAGTATGCCTGTTTGAGTGTCAGTAAATT-CTCAACCC-TCTCAGAT-----TT-TGT-GA-CTGAGT-----AGT-GGATTGG-ATTGTGGGGG------ATGTGCCGG-CCTCT-----TGTTGAAGTCAGCTCCCCTGAAATGCATTAGCGGAACTGTTTGCGG-T--CCCG-TCACT-GGTGTGAT-AATTATC-TACGCC-GAAGAC-AAGTGGATTGCTCTCTAT-CTGTTCAGC-TGCCCAACCCAGTGTCGTC-CCCCCTGGGTGAATG------ACCAAC-TT-TTGAAA-G-CTTGACCTCAAATCAGGTAGGACTACCCGCTGAACTTAAGCATATCAATAAGCGGAGGAAAAG-----------AAACTAACAAG-------------GATTCCCCTAGTAACTGCGAGTGAAGC-----------------------------------GGGAAAAGCTCAAATTTA---------------------------------------------------------------------------------AAATCTGGCGGTCTCTGGCCG-----------------------------------------------------------------------------------------------------------------------------------------------------------------------------------------------------------------------------------------------------------------------------------------------------------------------------------GCTCTCAAAGAGTCGAGTTGTTTGGGAATGCAGCTCAAAATGGGTGGTAAATTCCATCTAAAGCTAAATA-TGGCGAGAGACCGATAGCGAACAAGTACCGTGAGGGAAAGATGAAAAGAACTTTGGAAAGAGAGTTAAACAGTACGTGAAATTGCTGAAAGGGAAACGCTTGAAGTCAGTCGCGTCGGCCGGGGATCAGCTTCGC--ATT--TGCGTGGTGTACTTTCCGG-TTGACGGGTCAGCATCAGTTTTGA--CCGCTGGAAAAAGGCGAGGGGAATGTGGCAGCTCCGGCTGTGTTATAGCCC--TTCGTTGTATA-CAGTGGTTGGGACTGAGGAACTCAGCACGCCGCAAGGCC-GGGTTTCGACCACGTTCGTGCTTAGGATGCTGGCATAATGGCTTTAAGCGACCCGTCTTGAAACACGGACCAAGGAGTCTAACAT-GCCTGCGAGTGTTTGGGTGGAAAACTCGAGCGCGCAATGA-AAGTGAAAGTTGAGATCCCTGTCGCGGGGAGCATCGACGCCCGGACCAGAAC-TTTTGGGACGGATCCGCGGTAGAGCATGTATGTTGGGACCCGAAAGATGGTGAACTATGCCTGAATAGGGTGAAGCCAGAGGAAACTCTGGTGGAGGCTCGTAGCGATTCTGACGTGCAAATCGATCGTCAAATTTGGGTATAGGGGCG-AA-AGACTAATCGAACCATCTAGTAGCTGGTTCCTGCCGAAGTTTCCCTCAGGATAGCAGAAACTCATATCAGATTTATGTGGTAAAGCGAATGATTAGAGGCCTTGGGGTTGAAACAACCTTAACCTATTCTCAAACTTTAAATATGTAAGAACGAGCCGTTTCTTGATTGAACCGCTCGGCGATTGAGAGTTTCTAGTGGGCCATTTTTGGTAAGCAGAACTGGCGATGCGGGATGAACCGAACGCGAGGTTAAGGTGCCGGAATTCACGCTCATCAGACACCACAAAAGGTGTTAGTTCATCTAGACAGCAGGACGGTGGCCATGGAAGTCGGAACCCGCTAAGGAGTGTGTAACAACTCACCTGCCGAATGAACTAGCCCTGAAAATGGATGGCGCTTAAGCGTGATACCCATACCTCGCCGTCAGCGTTGAAGTGACGCGCTGACGAGTAGGCAGGCGTGGAGGTCAGTGAAGAAGCCTGGCAGT------------------------------------------------------------------------------------------------------------------------------------------------------------------------------GGAAGGTCAAGCATGCGGTCTCGTCAAGAACCTTGCACTTATGTCCTGTATCTCCGTTGGCTCGTATTCCGCCCCTGTTATCGAGTTTCTGGAGGAGTGGGGTTTGGAATCGCTCGAGGAGAACGCACATTCAACAACGCCGTGCACGAAAGTCTTTGTAAATGGTGTATGGATGGGTGTACATCGCGACCCTGCCAACCTTGTCAAGACAATAAAAAAGTTAAGAAGGAAGGATGATATTAGTCCTGAGGTCTCTGTTGTTCGTGATATCCGAGAGAGGGAACTCAGGATCTATACTGATGCAGGCCGTGTCTGTCGACCACTATTCATCGTCGAGAACCAACAGCTTCTCTTCCAAAAAAAGCACATCAGGTGGTTGAATAATGGCTATAACGATGACGGTGAGGAGTATAAATGGGAGCAGCTGATCAAGGGCGGTGTCATTGAATTACTTGATGCTGAAGAAGAGGAGACTGTCATGATTTCAATGACTCCAGAGGATCTAGAGAACTCCCGGCTGCAAGCTGCTGGTGTTGATACTCGCGCGGATGATAGTGATTTTGATCCTGCGGCGCGTCTCAAGGCTGGCACCCATGCTCATACTTGGACACATTGTGAAATCCACCCAAGCATGATCCTCGGCATATGCGCTAGCATCATCCCTTTCCCTGACCACAACCAAGTAAGTCCATTGT-TTTGA-------TTAATAGTCAAA-CTTACCTA--------------------------------------------------------------------------------------------------------------------------------------------------GGTAGGGTAAAAGCCTACCAAGCCTACGATCAATAGCCAAGTTTGATAGAACAAATGGCCACATTGGGAATGAAAAGCCCCAAGTAGAGTAATCTACCAGCAGTCGAGAATATTAGTCAATGCTCGAAAGAGTGAACTAGCTAACTGAAATCTTAAAATC---ATTAATAATGGTATTTAAGATAACGTAA-GGGAAAAAATTGATA-GTACCTTACTATAAGTGTTGTCCAACTTTACTGGTGCCAGAAGACTCGGTAACGCCAGAAACGCAAACGTTAGTCGTCTTAATCAGGCGTAAAGGGTAAGTAGGCTGCTTTAAAAGTTTTA-TTAATT-AAAAAGCTCTTTAATATAAT-------------------------------------------------------------TTAAAATT-GTAATTAAAAAATGAATTAAAGCTAGAATCAAGCATAGGATAATATAAAGAATATTTAGAGTAAGGCTGATATCTGTAGATACTAAATGGAATTCTAAAGGTGAAAACTTTTATCCAATACTGATTGACGCTGAGGAACGAAGGTGAGAATAGAAAACAGGATTAGAGACCCAGGTATCTCTCACTGTCAACGATGAATGGTGGTTGTTAGTATT--------------------------------------------------------------------TCTCAATACTAGTAACGATGTTAACGCGATAACCATTCCGCCTTGCGAGTACGGTTGCAAAACTGAAACCAAAAAAATTAGTCGGTCCTGAAGCAAACGAAGTGGAGCATG-TTATTTAATACGATACTACGCGTAAAATCTTACCAGTAATTGCATATTCCC-TCTAAT--ATTAAATATTTT--AGTAGCAGC-------------AGCAAATTAATTTGCTCTGCG------GCTTAATAACAGGTTT---CGGCCTACTGTAATTAGTTG----------ATTAATAGCAATTTTTAAT---------------------------------------------------------------------------------------------------------------------------------------------------------------------------------
>S_PP594593
----------------------------------------------------------TGCGGAAGGATCATTATTGAATAAACTTGG-T-GGGTTGTCGCTGGCTTT--TCG-AAGCA-TGTGCACGCCT---GCTGRCTT--TATC---CAT-CCACCTGTGCACCATTTGTAGTC-TTGGGGGAT---TG-AAAGCAGTTTGA---------ACCTCGATATAATAGGGCTCTGCAGCCTTTGTTCGGATTAGGGGAA-TGC-CTTGCA-----AATGC-T--TGGCTTGTCCTGTG-------------CTG-TA----AT-----CACCCTCCTTGACTATGTC--TTTTGCATATAC-CAT-GTAGCATGT-CGC--GAATGTAT--TAA-A--TGGG--CCGCAG-TGCC--TATAAAC-A-TCAATACAACTTTCAGCAACGGATCTCTTGGCTCTCGCATCGATGAAGAACGCAGCGAAATGCGATAAGTAATGTGAATTGCAGAATTCAGTGAATCATCGAATCTTTGAACGCACCTTGCGCTCCTTGGTATTCCGAGGAGCATGCCTGTTTGAGTGTCATTAAATT-CTCAATCA-CACTTAGCT----TTGCAA-AG-CT-GGG-----TGT-GGCTTGG-ATAATGGGGC-----TGTTTGCGGG-CC----------TTGCGGTCGGCTGCCCTGAAATGCATTAGCGGAGCCGTTTGCGG-T---CAG-TCACA-GGTGTGAT-AAATATC-TACGCC-AACGAC-AAAG--GCTGCTCTCTGT-CTGTTCTGC-TCATAAC--------AGTC-CTTT-ATA-----TG------GACAAT-AT-TTGAAT-A-CTTGACCTCAAATCAGGTAGGACTACCCGCTGAACTTAAGCATATCAATAAGCGGAGGAAAAG-----------AAACTAACAAG-------------GATTCCCCTAGTAACTGCGAGTGAAGC-----------------------------------GGGAAAAGCTCAAATTTG---------------------------------------------------------------------------------AAATCTGGCGGTCCTTGGCCGTCCGAGTTGTAATCTAGAGAAG--TGTTACCCGCGCTGGAC---------------------------------------------------------------------------------------------------------------------------------GCTCAAATTTGAAATCTGGCGGTCCTTGGCCGTCCGAGTTGTAATCTAGAGAAGTGTTACCCGCGCTGGACCGTGTACAAGTCTCCTGGAATGGAGCATCATAGAGGGTGAGAATCCCGTCTCTGACACGGACTACCAGGGC-TTTGTGGTATGCTCTCAAAGAGTCGAGTTGTTTGGGAATGCAGCTCAAAATGGGTGGTAAATTCCATCTAAAGCTAAATATTGGCGAGAGACCGATAGCGAACAAGTACCGTGAGGGAAAGATGAAAAGAACTTTGGAAAGAGAGTTAAACAGTACGTGAAATTGCTGAAAGGGAAACGCTTGAAGTCAGTCGCGTCGGCCGGGAATCAGCCTCGC--AAT--TGCGTGGTGTACTTTCTGG-TTGACGGGTCAGCATCAATTTTGA--CCGCTGGAGAAAGGCTTGGGGAATGTGGCAGCTCCGGCTGTGTTATAGCCC--TTTGTCACATA-CAGCGGTTGGGATTGAGGAACTCAGCACGCCGCAAGGCC-GGGTTTCGACCACGTTCGTGCTTAGGATGCTGGCATAATGGCTTTAAGCGACCCGTCTTGAAACACGGACCAAGGAGTCTAACAT-GCCTGCGAGTGTTTGGGTGGAAAACCCGAGCGCGTAATGA-AAGTGAAAGTTGAGATCCCTGTCGTGGGGAGCATCGACGCCCGGACCAGAAC-TCTTGGGACGGATCCGCGGTAGAGCATGTATGTTGGGACCCGAAAGATGGTGAACTATGCCTGAATAGGGTGAAGCCAGAGGAAACTCTGGTGGAGGCTCGTAGCGATTCTGACGTGCAAATCGATCGTCAAATTTGGGTATAGGGGCG-AA-AGACTAATCGAACCATCTAGTAGCTGGTTCCTGCCGAAGTTTCCCTCAGGATAGCAGAAACTCATATCAGATTTATGTGGTAAAGCGAATGATTAGAGGCCTTGGGGTTGAAACAACCTTAACCTATTCTCAAACTTTAAATATGTAAGAACGAGCCGTTTCTTGATTGAACCGCTCGGCGATTGAGAGTTTCTAGTGGGCCATTTTTGGTAAGCAGAACTGGCGATGCGGGATGAACCGAACGCGAGGTTAAGGTGCCGGAATTCACGCTCATCAGACACCACAAAAGGTGTTAGTTCATCTAGACAGCAGGACGGTGGCCATGGAAGTCGGAATCCGCTAAGGAGTGTGTAACAACTCACCTGCCGAATGAACTAGCCCTGAAAATGGATGGCGCTTAAGCGTGATACCCATACCTCGCCGTCAGCGTTGAAGTGACGCGCTGACGAGTAGGCAGGCGT--------------------------------------------------------------------------------------------------------------------------------------------------------------------------------------------------------AGAGGGTCAAGCTTGTGGCCTTGTAAAGAACCTTGCCCTCATGGCATGTATTTCCGTCGGCTCTTATTCCGCCCCCGTTATCGAGTTTTTGGAAGAATGGGGTCTGGAATCCTTGGAAGAGAATGCTCATTCAACGACACCGTGCACAAAGGTGTTCGTCAACGGTGTCTGGATGGGTGTACACCGTGATCCTTCCAACCTGGTGAAGACCATTAAAAAGCTGAGGCGGAAGGATGATATAAGTCCCGAAGTCTCCGTTGTCCGTGATATACGAGAGAAAGAGCTTAGGATTTATACCGATGCTGGCCGTGTCTGTCGGCCGCTATTCATTGTTGAAAACCAACAGCTTCTTCTTCAAAAGAAACACATCAGATGGTTGAACAGCGGTTACAATGATGAAGGAGAGGAGTACAAGTGGGAACAGCTGATCAAGGGGGGCGTTATCGAGTTACTCGACGCCGAAGAAGAGGAGACTGTCATGATTTCAATGACGCCCGAAGACCTAGAAAATTCTCGACTGCAAGCCGCTGGTGTCGACCCCCATGCTGATGATAATGATTTTGACCCTGCGGCACGCCTCAAAGCTGGGACCCATGCCCATACATGGACTCACTGTGAGATCCACCCAAGCATGATTCTTGGTATATGTGCTAGCATCATCCCCTTCCCCGATCATAACCAAGTAAGCCCATGCT-TCGTG-------GCTGATTTCTAT-GTTTACTTACTCT------------------------------------------------------------------------------------------------------------------------------------------GTTGGTAGGGTAAAGGCCTACCAAGCCTACGATCAATAGCCAAGTTTGATAGAACAAATGGCCACATTGGGAATGAGAAGCCCCAAGTAGAGTAATCTACCAGCAGTCAAGAATATTAGTCAATGCTCGCAAGAGTGAACTAGCTAACTGAAATCTTAAAATC--ATTTAACAATGGTTCTTGAGATAACGTAA-GGGAAAAAAATGATA-GTACCTTACTATAAGTGTTGTCCAAAATTACTGGTGCCAGAAGACTCGGTAACGCCAGAAACGCAAACGTTAGTCGTCTTAATCAGGCGTAAAGGGTAAGTAGGCTGCTTTAAAAG--TTATTTTATT-AGAAAGCTCTTAAAAAAAA--------------------------------------------------------------AATTTTAA-GTAATA-AATAATGAATTAAAGCTAGAATCAAATAGAGGATAAGACAAATAACGCTTAGAGTAAGGCTGATATCTCCATATACTTTGCGGAATACTAAAGGTGAAAACTTTTATCTACTATTGATTGACGCTGAGGAACGAAGGTGAGAATAGAAAACAGGATTAGAGACCCAGGTATCTCTCACTGTCAACGATGAATGGTGGTTGTTAGTTTA--------------------------------------------------------------------AATTTAAACTAGTAACGATGTTAACGCGATAACCATTCCGCCTTGCGAGTACGGTTGCAAAACTGAAACCAAAAAAATTAGTCGGTCTCGAAGCAAACGGAGTGAAGCATG-TTATTTAATACGATAGTACGCGTAAAATCTTACCAGTTCTTGCATATTCTC-TTTAAATTATTTAATATAAT--TTTAGTTATCA-----------CT-TGCCATATTAACA------------------------------------GCCTTAA------------------------------------------------------------------------------------------------------------------------------------------------------------------AAAAGCTTATTTAT-------------------------------------
>S_PP594596
------------------------------GTCGTAACAAGGTTTCCGTAGGTGAACCTGCGGAAGGATCATTATTGAATAAACTTGG-T-GGGTTGTAGCTGGCTTC--TCG-AAGCA-TGTGCACACCA---ACCATCTT--TATCTATCAT-CCACCTGTGCACTTTTTGTAGTC-TRGGAAA-----TG-AGAACAA-CATA---------CTCTCAATAAGGTG---------AACAACCTGTTGGATGTGGAGAA-TGC-TRC--------------A--TAGCTCTCTCCAAA--------TTGT-TTG-TC----AT-----CA-GTTCTTGGACTATGTC--TTTATCATATA--CAA-CTAGTATGT-TAC-AGAATGTAT--CAA-T--TGGG--ACTTTG-TGCC--TATACAA-TATCAATACAACTTTCAGCAACGGATCTCTTGGCTCTCGCATCGATGAAGAACGCAGCGAAATGCGATAAGTAATGTGAATTGCAGAATTCAGTGAATCATCGAATCTTTGAACGCACCTTGCGCTCCTTGGTATTCCGAGGAGCATGCCTGTTTGAGTGTCATTAAATT-CTCAACTG-CACCATGTT---TCT-CAA-AC-TT-GGT-----TGT-GGCTTGG-ATGATGGGGGATA--TTATTGCGGG-CTTCTG-----TTTGAGGTCGGCTCCCCTGAAATGCATTAGCAGAACCGTTTGCGG-T---CAG-TCGCC-GGTGTGAT-AATTATC-TACGCT-GAAGAC-AAAG--RCCGCTCTCTGT-GTGTTCAGC-TTCTAAT--------GGTC-CATT--TG-----TG------GACAAC-TT-CTGAAT-A-TTTGACCTCAAATCAGGTAGGACTACCCGCTGAACTTAAGCATATCAATAAGCGGAGGAAAAG-----------AAACTAACAAG-------------GATTCCCCTAGTAACTGCGAGTGAAGC-----------------------------------GGGAAAAGCTCAAATTTA---------------------------------------------------------------------------------AAATCTGGTGGTCTTTGGCCATCCGAGTTGTAATCTAGAGAAG--TGTT----------------------------------------------------------------------------------------------------------------------------------------------GCTCAAATTTAAAATCTGGTGGTCTTTGGCCATCCGAGTTGTAATCTAGAGAAGTGTTACCCGCGCTGGACCATGTACAAGTCTCCTGGAATGGAGCGTCATAGAGGGTGAGAATCCCGTCTCTGACATGGACTACCAGGGC-TTTGTGGTATGCTCTCAAAGAGTCGAGTTGTTTGGGAATGCAGCTCAAAATGGGTGGTAAATTCCATCTAAAGCTAAATATTGGCGAGAGACCGATAGCGAACAAGTACCGTGAGGGAAAGATGAAAAGAACTTTGGAAAGAGAGTTAAACAGTACGTGAAATTGCTGAAAGGGAAACGCTTGAAGTCAGTCACGTTGGCCAGGGATCAGCCTTGC--TCC--TGCTTGGTGTACTTTCTGG-TTGACGGGTCAGCATCAATTTTGA--CCACTGGAAAAAGGCTTGGGGAATGTAGCAGCTTTTGCTGTGTTATAGCCC--TTTGTCATATA-CAGCGGTTGGGATTGAGGAACTCAGCACGCCGTAAGGCC-GGGTTTCGACCACGTTCGTGCTTAGGATGCTGGCATAATGGCTTTAAGCGACCCGTCTTGAAACACGGACCAAGGAGTCTAACAT-GCCTGCAAGTGTTTGGGTGGAAAACCCGAGCGCGYAATGA-AAGTGAAAGTTGAGATCCCTGTCGTGGGGAGCATCGACGCCCGGACCAGAAC-TTTTGGGACGGATCCGCGGTAGAGCATGTATGTTGGGACCCGAAAGATGGTGAACTATGCCTGAATAGGGTGAAGCCAGAGGAAACTCTGGTGGAGGCTCGTAGCGATTCTGACGTGCAAATCGATCGTCAAATTTGGGTATAGGGGCG-AA-AGACTAATCGAACCATCTAGTAGCTGGTTCCTGCCGAAGTTTCCCTCAGGATAGCAGAAACTCGTATCAGATTTATGTGGTAAAGCGAATGATTAGAGGCCTTGGGGTTGAAACAACCTTAACCTATTCTCAAACTTTAAATATGTAAGAACGAGCCGTTTCTTGATTGAACCGCTCGGCGATTGAGAGTTTCTAGTGGGCCATTTTTGGTAAGCAGAACTGGCGATGCGGGATGAACCGAACGCGAGGTTAAGGTGCCGGAATTCACGCTCATCAGACACCACAAAAGGTGTTAGTTCATCTAGACAGCAGGACGGTGGCCATGGAAGTCGGAATCCGCTAAGGAGTGTGTAACAACTCACCTGCCGAATGAACTAGCCCTGAAAATGGATGGCGCTTAAGCGTGATACCCATACCTCGCCGTCAGCGTTGAAGTGACGCGCTGACGAGTAGGCAGGCGT---------------------------------------------------------------------------------------------------------------------------------------------------------------------------------------------------------------CAAGCTTGTGGACTCGTTAAGAACCTTGCTCTCATGGCATGTATCTCCGTCGGTTCATACTCTGCTCCTGTCATCGAGTTCCTGGAGGAGTGGGGTCTGGAGTCCCTGGAAGAAAATGCACATTCAACAACACCATGCACGAAGGTCTTTGTCAATGGTGTCTGGATGGGTGTACACCGGGACCCTGCTAACCTAGTCAAGACCATTAAAAAACTGAGACGAAAGGATGATATCAGTCCTGAAGTCTCAGTTGTCCGTGATATCCGAGAAAAGGAGCTCAGAATATACACTGACGCTGGTCGCGTCTGCCGACCCTTGTTCATTGTTGAGAACCAGCAACTTCTGCTCCAAAAAAAGCATATTAGGTTGTTGAACAGCGGTTACAATGATGAGGGGGAGGAGTACAAGTGGGAGCAGCTGATTAAAGGGGGTGTCATCGAGTTGCTTGATGCTGAAGAGGAGGAGACTGTCATGATTTCAATGACACCGGAGGACCTGGAGAATTCCAGACTACAAGCCGCCGGCGTCGATCCACACACCGATGATGGTGATTTTGACCCCGCAGCCCGCCTCAAAGCTGGCACTCGYGCTCACGCTTGGACTCATTGTGAGATTCACCCAAGTATGATTCTTGGTATCTGTGCCAGTATTATTCCCTTCCCCGATCATAATCAAGTAAGTCCCTGCT-TTTTG-------ACTTGTCTCAGT-ATCTCCTTACTCT-------------------------------------------------------------------------------------------------------------------------------------------------GGGTAAAAGCCTACCAAGCCTACGATCAATAGCCAAGTTTGATAGAACAAATGGCCACATTGGGAATGAGAAGCCCCAAGTAGAGTAATCTACCAGCAGTCAAGAATATTAGTCAATGCTCGCAAGAGTGAACTAGCTAACTGAAATCTTACCTTCCAATCAGCGATTGGAGGTTGAGATAACGTAA-GGGAAAAAATTGATA-GTACCTTACTATAAGTGTTGTCCAACATTACTGGTGCCAGAAGACTCGGTAACGCCAGAAACGCAAACGTTAGTCGTCCTAATCAGGCGTAAAGGGTAAGTAGGCTGCTTTAACAG--TTA-TTATTT-AGAAAGCTCTTTAAAA-----------------------------------------------------------------TTATTAAA-GTAAGT-AATAATGAATTAAAGCTAGAATCAAATAGAGGATAAGACAAATAACGCTAAGAGTAAGGCTGATATCTTTAGATACTTAGCGGAATACTAAAGGTGAAAACTTTTATCTACTAATGATTGACGCTGAGGAACGAAGGTGAGAATAGAAAACAGGATTAGAGACCCAGGTATCTCTCACTGTCAACGATGAATGGTGGTTGTTAGTTTACTAGCCCCAGGTGCGGCTGCTTAAACAGCTTTTGCTGGCTAAGCGGGAGCCGGCACAAACGGGGCTACACTCTAAACTAGTAACGATGTTAACGCGATAACCATTCCGCCTTGCGAGTACGGTTGCAAAACTGAAACCAAAAAAATTAGTCGGTCTCGAAGCAAACGGAGTGAAGCATG-TTATTTAATACGATACTACGCGTAAAATCTTACCAGTTCTTGCATAATCTC-TTTAAATTATAAAATTAATGATATTAATCTCAGCACAGCACTAGGCTGGCTTTCGCTAGCCTAGCGTACCCGCTCTGCGGAACCTTTGTTGCGTAGCAACCAACCTTTGGTTGGCCCGCTACTGGGAGCAACTTAATGTTGCCCCCGCCAGCAGC-----------------------------------------TTCCGCTT--------------------------------------------------------TGCGGGCCGGCAGCTTTGCTGGGCGGCTA--------TGATTACTAGTC----TGC
>S_PP594605
-----------------------------------------------------------------GGATCATTATTGAATAAACTTGG-T-AGGTTGTCGCTGGCTTT--TCG-AAGCA-TGTGCACGCCC---GCCATCTT--TATC---CAT-CCACCTGTGCACCTTTTGTAGTC-TTGGAGAA----TG-AGAGCGG-CTTAC--------CTCTCAATGGGCT----------TCTAGTCCTTTGGATATGAAGAA-TGC-TGTGCG-----AAAGCAA--TGGCTATCTTCAAT--------AAGC-TTG-TA----ATC---CTT-CTCTAAGGTCTATGT---CTTTTTATACAC-TAC-AT-GTATGT-CGC-AGAATGTAT--TAC-A--TGGG--CCTTTG-TGCC--TATACAA-C-TCTATACAACTTTCAGCAACGGATCTCTTGGCTCTCGCATCGATGAAGAACGCAGCGAAATGCGATAAGTAATGTGAATTGCAGAATTCAGTGAATCATCGAATCTTTGAACGCACCTTGCGCTCCTTGGTATTCCGAGGAGCATGCCTGTTTGAGTGTCACTAAATT-CTCAACTG-CTCTAGCW-----TT-TGT-GG-CT-GGT-----TGC-AGCTTGG-ATGTTGGGGG-----TTTCTGCAGG-CCTGTTTT---CTACGGGTCAGCTCCCCTGAAATGCATTAGCAGAACCGTTTGCGG-T---CTG-TCGCC-GGTGTGAT-AATTATC-TACACC-AATGAC-AAAG--GCTGCTCTCT-T-GTGTTCAGC-TTCTAAT--------CGTC-CCCT--------GTG------GACAAC-TTATTGAAC-A-TTTGACCTCAAATCAGGTAGGACTACCCGCTGAACTTAAGCATATCAATAAGCGGAGGAAAAG-----------AAACTAACAAG-------------GATTCCCCTAGTAACTGCGAGTGAAGC-----------------------------------GGGAAAAGCTCAAATTTA---------------------------------------------------------------------------------AAATCTGGCGGTCTTTGGCCGTCCGAGTTGTAATCTAGAGAAG--TGTTA---------------------------------------------------------------------------------------------------------------------------------------------GCTCAAATTTAAAATCTGGCGGTCTTTGGCCGTCCGAGTTGTAATCTAGAGAAGTGTTACCCGCGCTGGACCGTGTACAAGTCTCCTGGAATGGAGCGTCATAGAGGGTGAGAATCCCGTCTCTGACACGGACTACCAGGGC-TTTGTGGTATGCTCTCAAAGAGTCGAGTTGTTTGGGAATGCAGCTCAAAATGGGTGGTAAATTCCATCTAAAGCTAAATATTGGCGAGAGACCGATAGYGAACAAGTACCGTGAGGGAAAGATGAAAAGAACTTTGGAAAGAGAGTTAAACAGTACGTGAAATTGCTGAAAGGGAAACGCTTGAAGTCAGTCGCGTCAGCTGGGGATCAGCCTCGC--ATT--AGCGTGGTGTACTTCCTGG-TTGACGGGTCAGTATCAATTTTGA--CCGCTGGAAAAAGGCTTGGGGAATGTGGCAGCTCCGGCTGTGTTATAGCCT--CTTGTCATATA-CAGCGGTTGGGATTGAGGAACTCAGCACGCCGCAAGGCC-GGGTTTCGACCACGTTCGTGCTTAGGATACTGGCATAATGGCTTTAAGCGACCCGTCTTGAAACACGGACCAAGGAGTCTAACAT-GCCTGCGAGTGTTTGGGTGGCAAACCCGAGCGCGTAATGA-AAGTGAAAGTTGAGATCCCTGTCGTGGGGAGCATCGACGCCCGGACCAGAAC-TTTTGGGACGGATCCGCGGTAGAGCATGTATGTTGGGACCCGAAAGATGGTGAACTATGCCTGAATAGGGTGAAGCCAGAGGAAAYTCTGGTGGAGGCTCGTAGCGATTCTGACGTGCAAATCGATCGTCAAATTTGGGTATAGGGGCG-AA-AGACTAATCGAACCATCTAGTAGCTGGTTCCTGCCGAAGTTTCCCTCAGGATAGCAGAAACTCATATCAGATTTATGTGGTAAAGCGAATGATTAGAGGCCTTGGGGTTGAAACAACCTTAACCTATTCTCAAACTTTAAATATGTAAGAACGAGCCGTTTCTTGACTGAACCGCTCGGTGATTGAGAGTYTCTAGTGGGCCATTTTTGGTAAGCAGAACTGGCGATGCGGGATGAACCGAACGCGAGGTTAAGGTGCCGGAATTCACGCTCATCAGACACCACAAAAGGTGTTAGTTCATCTAGACAGCAGGACGGTGGCCATGGAAGTCGGAACCCGCTAAGGAGTGTGTAACAACTCACCTGCCGAATGAACTAGCCCTGAAAATGGATGGCGCTTAAGCGTGATACCCATACCTCGCCGTCAGCGTTGAAGTGACGCGCTGACGAGTAGGCAGGCGT--------------------------------------------------------------------------------------------------------------------------------------------------------------------------------------------------------------CCAAGCTTGCGGTCTCGTCAAGAACCTTGCCCTGATGTCGTGTATCTCCGTCGRCTCATATTCCGCTCCCGTAATTGAGTTCTTGGAGGAGTGGGGTTTGGAATCACTGGAGGAGAACGCCCACTCGACAACACCGTGTACAAAAGTTTTTGTCAACGGTGTTTGGATGGGTGTACATCGTGACCCCGCCAACCTTGTGAAGACGATCAAAAAGCTGAGGCGGAAGGACGATATCAGTCCTGAAGTCTCAGTAGTCCGCGATATCCGAGAGAAGGAGCTTAGGATTTACACTGACGCTGGGCGTGTCTGTCGGCCATTATTCATCGTCGAGAATCAACAACTCCTTCTCCAAAAGAAGCACATCAGGTGGTTGAACAATGGTTATAATGATGAGGGTGAGGAATATAAGTGGGAACAGTTGATCAAGGGTGGTGTAATCGAGTTACTGGATGCCGAAGAAGAGGAGACTGTCATGATTTCAATGACGCCAGAAGATCTTGAGAATTCTCGACTGCAAGCCGCCGGTGTTGACATCCGGGCTGATGATGGTGATTTTGACCCTGCGGCGCGTCTCAAGGCTGGGACTCATGCTCATACTTGGACGCACTGCGAGATTCACCCGAGTATGATTCTTGGTATCTGCGCCAGCATTATCCCCTTCCCCGATCATAACCAAGTAAGTTCACCTG--TCTG-------GTTGATCTTGAC-CTGTCCTTACTCG-----------------------------------------------------------------------------------------------------------------------------------------AGTTGGTAGGGTAAAGGCCTACCAAGCCTACGATCAATAGCCAAGTTTGATAGAACAAATGGCCACATTGGGAATGAGAAGCCCCAAGTAGAGTAATCTACCAGCAGTCAAGAATATTAGTCAATGCTCGCAAGAGTGAACTAGCTAACTGAAATCTTAAAATC--ATTTAA-AATGGTATTTAAGATAACGTAA-GGGAAAAAAATGATA-ATACCTTACTATAAGTGTTGTCTAACATTACTGGTGCCAGAAGACTCGGTAACGCCAGAAACGCAAACGTTAGTCGTCCTAAACAGGCGTAAAGGGTAAGTAGGCTGCTTTGACAG--TTA-TTAATT-AGAAAGCTCTTTAAATATTA-------------------------------------------------------------AATTTAAA-GTAATT-AATAATGAATTAAAGCTAGAATCAAATAGAGGATAATGAATATAATGGATTGAGTAAGGCTGATATCTTTAGATACTATTCAGAATACTTAAGGTGAAAACTTTTATCTACTATTGATTGACGCTGAGGAACGAAGGTGAGAATAGAAAACAGGATTAGAGACCCTGGTATCTCTCACTGTCAACGATGAATGGTGGTTATTAGTTT---------------------------------------------------------------------AAATTAAATTAGTAACGATGTTAACGCGATAACCATTCCGCCTTGCGAGTACGGTTGCAAAACTGAAACCAAAAAAATTAGTCGGTCTCGAAGCAAACGGAGTGAAGCATG-TTATTTAATACGAAACTACGCGTAAAATCTTACCAGTTCTTGCATATTCTC-TTTAAATTATTTAATATAGA--AGTAGTAAT-------------CT-AACTT--------------------------------------------TAATTAACGATTAG-----------TGTAAG---------------------------------------------------------------------------------------------------------------------------------------------------------------------------------------------
>S_PP594606
------------------------------GTCGTAACAAGGTTTCCGTAGGTGAACCTGCGGAAGGATCATTATTGAATAAACTTGG-T-GGGCTGTTGCTGGCTTT--ACA-AAGCA-TGTGCACGCCT---GCTAACTTT-TATC---AAT-CCACCTGTGCACTATCTGTAGTC-TTGGGAAGT---TA-ACAGCCA-------------------GATAAWGCCT-------TTGTGGCTT----------------------------------------TTG---------------------GG-TTG-TA----AT-----CAACTTCTCTGACTATGT---TTTTGCATTCAT-CAT-GTAACATGT-AGTCAGAATGGTA--CACCA--AGGC--CTTTTG-TGCC--TATAAAT-A-TCATTACAACTTTCAGCAACGGATCTCTTGGCTCTCGCATCGATGAAGAACGCAGCGAAATGCGATAAGTAATGTGAATTGCAGAATTCAGTGAATCATCGAATCTTTGAACGCACCTTGCGCTCCTTGGTATTCCGAGGAGCATGCCTGTTTGAGTGTCATTTAATT-CTCATCCA-CACTTGGT---TTGT-TAA-GC-TA-GGC-----TGT-GGTTTGG-ATAGTGGGGG-TA--CTTTTGCGGG-CTTCGCTT----CTGAGGTCAGCTCCCCTAAAATGTATCAGCAGAACGGTTTGCGG-T---CAG-TCACCGGTTGTGAT-AATTATC-TACGCC-CACGAC-AAAAATGCCGCTCTCTGT-CTGTTCAAG-TCATTAG---------------------------T------GACAAC-TT-CTGAAC-ACCTTGACCTCAAATCAGGTAGGACTACCCGCTGAACTTAAGCATATCAATAAGCGGAGGAAAAG-----------AAACTAACAAG-------------GATTCCCCTAGTAACTGCGAGTGAAGC-----------------------------------GGGAAAAGCTCAAATTTG---------------------------------------------------------------------------------AAATCTGGCGGTCATTGACTGTCCGAATTGTAATCTAGAGAAG--TGTTACCCGCGCTGGAC---------------------------------------------------------------------------------------------------------------------------------GCTCAAATTTGAAATCTGGCGGTCATTGACTGTCCGAATTGTAATCTAGAGAAGTGTTACCCGCGCTGGACCGTGTACAAGTCTCCTGGGATGGAGCATCATAGAGGGTGAGAATCCCGTCTCTGACACGGACTACCAGGGC-TTTGTGGTATGCTCTCAAAGAGTCGAGTTGTTTGGGAATGCAGCTCAAAATGGGTGGTAAATTCCATCTAAAGCTAAATATTGGCGAGAGACCGATAGCGAACAAGTACCGTGAGGGAAAGATGAAAAGAACTTTGGAAAGAGAGTTAAACAGTACGTGAAATTGCTGAAAGGGAAACGCTTGAAGTCAGTCTCGTTGGCCAGGGATCAGCCTTGCATTTT--TGCGTGGTGTACTTCCTGG-TTGACGGGTCAGCATCAATTTCGA--CTGCTGGAAAAAGGCTTAGGGAATGTGGCAGCTTCGGCTGTGTTATAGCCC--TTGGTCACATA-CAGCGGTTGGGATTGAGGAACTCAGCACGCCGCAAGGCC-GGGTTTCGACCACGTTCGTGCTTAGGATGCTGGCATAATGGCTTTAAGCGACCCGTCTTGAAACACGGACCAAGGAGTCTAACAT-GCCTGCGAGTGTTCAGGTGGAAAACCTGAGCGCATAATGA-AAGTGAAAGTTGAGATCCCTGTCGTGGGGAGCATCGACGCCCGGACCAGAAC-TTCTGGGACGGATCCGCGGTAGAGCATGTATGTTGGGACCCGAAAGATGGTGAACTATGCCTGAATAGGGTGAAGCCAGAGGAAACTCTGGTGGAGGCTCGTAGCGATTCTGACGTGCAAATCGATCGTCAAATTTGGGTATAGGGGCG-AA-AGACTAATCGAACCATCTAGTAGCTGGTTCCTGCCGAAGTTTCCCTCAGGATAGCAGAAACTCATATCAGATTTATGTGGTAAAGCGAATGATTAGAGGCCTTGGGGTTGAAACAACCTTAACCTATTCTCAAACTTTAAATATGTAAGAACGAGCCGTTTCTTGACTGAACCGCTCGGTGATTGAGAGTTTCTAGTGGGCCATTTTTGGTAAGCAGAACTGGCGATGCGGGATGAACCGAACGCGAGGTTAAGGTGCCGGAATTCACGCTCATCAGACACCACAAAAGGTGTTAGTTCATCTAGACAGCAGGACGGTGGCCATGGAAGTCGGAATCCGCTAAGGAGTGTGTAACAACTCACCTGCCGAATGAACTAGCCCTGAAAATGGATGGCGCTTAAGCGTGATACCCATACCTCGCCGTCAGCGTTGAAGTGATGCGTTGACGAGTAGGCAGGCGTGGAGG---------------------------------------------------------------------------------------------------------------------------------------------------------------------------------------------------AGAGGGTCAAGCTTGCGGCCTTGTCAAGAACCTTGCCCTCATGGCGTGTATTTCCGTCGGCTCATATTCCGCTCCAGTAATCGAGTTCTTGGAAGAATGGGGTCTGGAATCCCTGGAAGAGAACGCCCATTCAACAACCCCGTGCACAAAGGTCTTCGTCAACGGTGTCTGGATGGGCGTACATCGGGACCCTTCCAACCTGGTGAAGACTATCAAAAAGCTGAGACGGAAAGATGATATAAGTCCCGAAGTCTCTGTCGTTCGTGATATACGGGAGAAGGAGCTCAGGATCTATACCGATGCTGGCCGTGTCTGTCGGCCGTTGTTCATCGTCGAAAACCAACAGCTTCTTCTTCAAAAGAAACATATCAAATGGTTGAACAGCGGTTACAATGACGAGGGAGAAGAGTATAAGTGGGAACAGCTAATCAAGGGTGGTGTCATCGAATTGCTTGACGCCGAGGAAGAGGAGACTGTTATGATTTCGATGACACCAGARGATTTGGAAAACTCTCGGCTGCAGGCTGCTGGTGTCGACCCTCATGCGGACGATAATGATTTTGACCCTGCAGCACGACTCAAAGCTGGCACTCACGCTCATACTTGGACTCACTGCGAGATCCACCCAAGCATGATTCTTGGTATATGTGCTAGCATTATCCCCTTCCCAGATCATAACCAAGTAGGCCTTGCTT--CCTG-------ACCAGT-CATGC-GTTTACTTATTCT----------------------------------------------------------------------------------------------------------------------------------------TAGTTGGTAGGGTAAAGGCCTACCAAGCCTACGATCAATAGCCAAGTTTGATAGAACAAATGGCCACATTGGGAATGAGAAGCCCCAAGTAGAGTAATCTACCAGCAGTCAAGAATATTAGTCAATGCTCGCAAGAGTGAACTAGCTAACTGAAATCTTACCTTCCAATCAACGATTGGAGGTTGAGATAACGTAA-GGGAAAAAAATGATA-GTACCTTACTATAAGTGTTGTCCAAAATTACTGGTGCCAGAAGACTCGGTAACGCCAGAAACGCAAACGTTAGTCGTCTTAATCAGGCGTAAAGGGTAAGTAGGCTGTTTTAAAAG--TTA-TTAATT-AGAAAGCTCTTTAAATTAA--------------------------------------------------------------AAATTAAA-GTAATT-AATAATGAATTAAAGCTAGAATCAAATAGAGGATAAGACAAATAACGCTAAGAGTAAGGCTGATATCTCTAGATACTTTGCGGAATACTAAAGGTGAAAACTTTTATCTACTATTGATTGACGCTGAGGAACGAAGGTGAGAATAGAAAACAGGATTAGAGACCCAGGTATCTCTCACTGTCAACGATGAATGGTGGTTGTTAGTTTAA-------------------------------------------------------------------AGTTTAAACTAGTGACGATGTTAACGCGATAACCATTCCGCCTTGCGAGTACGGTTGCAAAACTGAAACCAAAAAAATTAGTCGGTCTCGAAGCAAACGGAGTGAAGCATGTTTATTTAATACGAGAGTACGCGTAAAATCTTACCAGTTCTTGCATATTCTC-TTTAAATTATTTAATATAAT--TTTATTTATC---------------ATCAATCTT----------------------------------------TGATTGGCTTTTGA-----------TGAGTAGCT------------------------------------------------------------------------------------------------------------------------------------------------------------------------------------------
>S_PP594611
------------------------GTAAAAGTCGTAACAAGGTTTCCGTAGGTGAACCTGCGGAAGGATCATTATTGAATAAACTTGG-T-GGGTTGTCGCTGGCTCC--TTG-GAGCA-TGTGCACGCCT---TCCAAYTT--TATC---CAT-CCACCTGTGCACCTTTTGTAGTC-TTGGAAAT----TG-AAAGTAG-CTCAA--------AACTCAAATGGCTTC--------CTGGCCAATTCGGATGTGAGGAG-TGT-TGT------------C-A--TGGCTCTCCTCAAC---------GAG-TTG-CA----AT-----CA-TTTTCAAGGCTATGA---TTTTTCATAAAC-CAT-GTAGTATGT-TGC-AGAATGTAT--CCA----TGGG--CCTTTG-TGCC--TATAAAA-C-TCTATACAACTTTCAGCAACGGATCTCTTGGCTCTCGCATCGATGAAGAACGCAGCGAAATGCGATAAGTAATGTGAATTGCAGAATTCAGTGAATCATCGAATCTTTGAACGCATCTTGCGCTCCTTGGTATTCCGAGGAGCATGCCTGTTTGAGTGTCATTTAATTCCTCAACCA-CACTAGCT-----TTATGA-GC-TT-GCT-----TGT-GGCTTGG-ATGTGGGGGT----GGTTTTGCGGG-CCTTTGT----GTAAAGGTCAGCTCCCCTGAAATGTATTAGCCGAATCGTTTGCGG-T---CAG-TCACC-GGTGTGAT-AATTATC-TACGCC-AAAGAC-CTAA--ACTGCTTTCTGT-GTATTCAGC-TTCTAAT--------TGTC-CCCT---------TG------GACAAC-TT-TTGAAC-A-TTTGACCTCAAATCAGGTAGGACTACCCGCTGAACTTAAGCATATCAATAAGCGGAGGAAAAG-----------AAACTAACAAG-------------GATTCCCCTAGTAACTGCGAGTGAAGC-----------------------------------GGGAAAAGCTCAAATTTA---------------------------------------------------------------------------------AAATCTGGCGGTCCTTGGCCGTCCGAGTTGTAATCTAGAGAAG--CGTTACCCGCGCTGGA----------------------------------------------------------------------------------------------------------------------------------GCTCAAATTTAAAATCTGGCGGTCCTTGGCCGTCCGAGTTGTAATCTAGAGAAGCGTTACCCGCGCTGGACCGTGTACAAGTCTCCTGGAATGGAGCGTCATAGAGGGTGAGAATCCCGTCTCTGACACGGACTACCAGGGC-TTTGTGGTATGCTCTCAAAGAGTCGAGTTGTTTGGGAATGCAGCTCAAAATGGGTGGTAAATTCCATCTAAAGCTAAATATTGGCGAGAGACCGATAGCGAACAAGTACCGTGAGGGAAAGATGAAAAGAACTTTGGAAAGAGAGTTAAACAGTACGTGAAATTGCTGAAAGGGAAACGCTTGAAGTCAGTCGCGTTGGCCGGGGATCAGCCTCGC--ATT--TGCGTGGTGTACTTTCCGG-TTGACGGGTCAGCATCAATTTTGA--CCGCTGGAAAAAGGCTTAGGGAATGTGGCAGCTTCGGCTGTGTTATAGCCC--TTTGTCACATA-CAGYGGTTGGGATTGAGGAACTCAGCACGCCGCAAGGCC-GGGTTTCGACCACGTTCGTGCTTAGGATGCTGGCATAATGGCTTTAAGCGACCCGTCTTGAAACACGGACCAAGGAGTCTAACAT-GCCTGCGAGTGTTTGGGTGGAAAACCCGAGCGCGCAATGA-AAGTGAAAGTTGAGATCCCTGTCGTGGGGAGCATCGACGCCCGGACCAGAAC-TTTTGGGACGGATCCGCGGTAGAGCATGTATGTTGGGACCCGAAAGATGGTGAACTATGCCTGAATAGGGTGAAGCCAGAGGAAACTCTGGTGGAGGCTCGTAGCGATTCTGACGTGCAAATCGATCGTCAAATTTGGGTATAGGGGCG-AA-AGACTAATCGAACCATCTAGTAGCTGGTTCCTGCCGAAGTTTCCCTCAGGATAGCAGAAACTCATATCAGATTTATGTGGTAAAGCGAATGATTAGAGGCCTTGGGGTTGAAACAACCTTAACCTATTCTCAAACTTTAAATATGTAAGAACGAGCCGTTTCTTGATTGAACCGCTCGGCGATTGAGAGTTTCTAGTGGGCCATTTTTGGTAAGCAGAACTGGCGATGCGGGATGAACCGAACGCGAGGTTAAGGTGCCGGAATTCACGCTCATCAGACACCACAAAAGGTGTTAGTTCATCTAGACAGCAGGACGGTGGCCATGGAAGTCGGAATCCGCTAAGGAGTGTGTAACAACTCACCTGCCGAATGAACTAGCCCTGAAAATGGATGGCGCTTAAGCGTGATACCCATACCTCGCCGTCAGCGTTGAAGTGACGCGCTGACGAGTAGGCAGGCGTGGAGGTCA------------------------------------------------------------------------------------------------------------------------------------------------------------------------------------------------GGAAGGCCAAGCTTGCGGTCTCGTTAAGAACCTTTCTCTCATGGCATGTATCTCCGTTGGGTCATATTCCGCTCCTGTTATCGAATTCTTGGAAGAATGGGGCCTGGAATCTCTAGAAGAAAACGCGCATTCAACAATACCGTGCACAAAAGTCTTTGTCAATGGTGTCTGGATGGGTGTGCATCGTGATCCGGCCAATCTGGTGAAGACCATTAAAAAGTTGAGGCGGAAGGATGATATTAGTCCTGAAGTCTCAGTTGTACGTGATATTCGGGAGAAAGAGCTCAGGATCTATACCGATGCTGGCAGAGTCTGCCGGCCACTATTCATTGTAGAGAACCAGCAACTCCTCCTTCAAAAGAAGCACATTAGGTGGATAAATAGTGGCTATAACGATGAAGGGGAGGAGTACAAGTGGGAGCAATTAATCAAGGGCGGCGTCATTGAGTTRCTTGATGCTGAAGAAGAAGAGACTGTCATGATTTCGATGACGCCAGAGGACTTGGAAAATTCTCGGCTGCAAGCCGCTGGTGTTGACCCCCGCGCCGACGAAAATGACTTTGACCCTGCGGCACGCCTCAAGGCCGGTACTCACGCTCACACTTGGACTCACTGTGAGATCCATCCAAGCATGATTCTCGGTATCTGTGCTAGCATTATTCCCTTCCCTGATCATAACCAAGTAAGTACATCTG-TCTCG-------GCTAATCCGAAC--ACAATTTACATT-----------------------------------------------------------------------------------------------------------------------------------------AGTTGGTAGGGTAAAGGCCTACCAAGCCTACGATCAATAGCCAAGTTTGATAGAACAAATGGCCACATTGGGAATGAGAAGCCCCAAGTAGAGTAATCTACCAGCAGTCAAGAATATTAGTCAATGCTCGCAAGAGTGAACTAGCTAACTGAAATCTTAAAATC--ATTTAATTATGGTTCTTGAGATAACGTAA-GGAACAAAAATGATA-GTACCTTACTATAAGTGTTGTCCAACATTACTGGTGCCAGAAGACTCGGTAACGCCAGAAACGCAAACGTTAGTCGTCTTAATCAGGCGTAAAGGGTAAGTAGGCTGCTTTAACAA--TTA-TTGGTT-AGAAAGCTCTTTACTGGCT-----------------------------------------------------------CTGCCTTTAAA-GTAATT-AATAATGAATTAAAGCTAGAATCAAATAGAGGATAAGACAAATAACGCTAAGAGTAAGGCTGATATCTATAGATACTTAGCGGAATACTAAAGGTGAAAACTTTTATCTACTATTGATTGACGCTGAGGAACGAAGGTGAGAATAGAAAACAGGATTAGAGACCCAGGTATCTCTCACTGTCAACGATGAATGGTAGTTGTTAGTTATT-------------------------------------------------------------------AAATTAAACTAGTAACGATGTTAACGCGATAACCATTCCGCCTTGCGAGTACGGTTGCAAAACTGAAACCAAAAAAATTAGTCGGTCTCGAAGCAAACGGAGTGAAGCATG-TTATTTAATACGATACTACGCGTAAAATCTTACCAGTTCTTGCATATTCTC-TTTAAAATATTAAATATTGT--TATAGTTAT-------------TT-AACAGCCTTAGCTGC---------------------------------AGCAGCAATGAAAAA-----------TTGCTAGCGCAGCTTTAGCAGTGCAGAC-------------------------------------------------TAGCT-----------------------------------------------------------------------------------------------------------------
>S_PP594612
----------------------------------------------------------------------------------------------------------------------------------------------------------------------------------------------------------------------------------------------------------------------------------------------TGGCTTTTCTCAAG---------AGG-CTG-CA----ATC---TCTCCTCTTAGGTCTATGTC--TTTTTCATACAC-CAT-GTAGTATGT-TGC-AGAATGTAT--CTC-A--TGGG--CCTCTG-TGCC--TATAAAA-C-TTAATACAACTTTCAGCAACGGATCTCTTGGCTCTCGCATCGATGAAGAACGCAGCGAAATGCGATAAGTAATGTGAATTGCAGAATTCAGTGAATCATCGAATCTTTGAACGCACCTTGCGCTCCTTGGTATTCCGAGGAGCATGCCTGTTTGAGTGTCATTAAATT-CTCAACCC-TTCCAGCT-----TT-TGT-GG-CT-GGT-----CGT-GGCTTGG-ATGTGGGAGA------TACTGCAGG-CCTCTGTA---TTTGAGGTCAGCTCTCCTGAAATGCATTAGCGGAACTGTTTGCGGAT---CCG-TCACT-GGTGTGAT-AATTATC-TACGCC----AAC-GATG--ACCGCTCTCTAT-GTGTTCAGC-TTCTAAC--------TGTC-TCTT--TG-----TG------GACAAC-TT-TTGAAC-C-TTTGACCTCAAATCAGGTAGGACTACCCGCTGAACTTAAGCATATCAATAAGCGGAGGAAAAG-----------AAACTAACAAG-------------GATTCCCCTAGTAACTGCGAGTGAAGC-----------------------------------GGGAAAAGCTCAAATTTA---------------------------------------------------------------------------------AAATCTGGCGGTCCTTGGCCGTCCGAGT---------------------------------------------------------------------------------------------------------------------------------A-TTCCCCTAGTAACTGCGAGTGAAGCGGGAAAAGCTCAAATTTAAAATCTGGCGGTCCTTGGCCGTCCGAGTTGTAATCTAGAGAAGTGTTACCCGCGCTGGACCGTGTACAAGTCTCCTGGAATGGAGCGTCATAGAGGGTGAGAATCCCGTCTCTGACACGGACTACCAGGGC-TTTGTGGTATGCTCTCAAAGAGTCGAGTTGTTTGGGAATGCAGCTCAAAATGGGTGGTAAATTCCATCTAAAGCTAAATATTGGCGAGAGACCGATAGCGAACAAGTACCGTGAGGGAAAGATGAAAAGAACTTTGGAAAGAGAGTTAAACAGTACGTGAAATTGCTGAAAGGGAAACGCTTGAAGTCAGTCGCGTTGGCCAGGGATCAGCCTCGCA-ATT--TGCGTGGTGTACTTTCTGG-TTGACGGGTCAGCATCAATTTTGA--CCGCTGGAAAAAGGTTTGGGGAATGTGGCAGCTCCGGCTGTGTTATAGCCC--CTTGTCATATA-CAGCGGTTGGGATTGAGGAACTCAGCACGCCGCAAGGCC-GGGTTTCGATCACGTTCGTGCTTAGGATGCTGGCATAATGGCTTTAAGCGACCCGTCTTGAAACACGGACCAAGGAGTCTAACAT-GCCTGCGAGTGTTTGGGTGGAAAACCCGAGCGCGTAATGA-AAGTGAAAGTTGAGATCCCTGTCGTGGGGAGCATCGACGCCCGGACCAGAAC-TTTTGGGACGGATCCGCGGTAGAGCATGTATGTTGGGACCCGAAAGATGGTGAACTATGCCTGAATAGGGTGAAGCCAGAGGAAACTCTGGTGGAGGCTCGTAGCGATTCTGACGTGCAAATCGATCGTCAAATTTGGGTATAGGGGCG-AA-AGACTAATCGAACCATCTAGTAGCTGGTTCCTGCCGAAGTTTCCCTCAGGATAGCAGAAACTCATATCAGATTTATGTGGTAAAGCGAATGATTAGAGGCCTTGGGGTTGAAACAACCTTAACCTATTCTCAAACTTTAAATATGTAAGAACGAGCCGTTTCTTGACTGAACCGCTCGGCGATTGAGAGTTTCTAGTGGGCCATTTTTGGTAAGCAGAACTGGCGATGCGGGATGAACCGAACGCGAGGTTAAGGTGCCGGAATTCACGCTCATCAGACACCACAAAAGGTGTTAGTTCATCTAGACAGCAGGACGGTGGCCATGGAAGTCGGAATCCGCTAAGGAGTGTGTAACAACTCACCTGCCGAATGAACTAGCCCTGAAAATGGATGGCGCTTAAGCGTGATACCCATACCTCGCCGTCAGCGTTGAAGTGACGCGCTGACGAGTAGGCAGGCGTGGAGGTCAGTGAAGAAG---------------------------------------------------------------------------------------------------------------------------------------------------------------------------------------AGAAGGCCAGGCTTGCGGTCTTGTCAAGAACCTTGCCCTCATGTCATGTATCTCCGTTGGTTCATACTCAGCTCCGGTTATTGAGTTCTTGGAGGAGTGGGGTCTGGAGTCATTGGAGGAGAATGCACATTCAACGACACCATGTACAAAGGTCTTCGTCAATGGTGTGTGGATGGGTGTACACCGTGATCCTGCCAATCTTGTCAAGACCATCAAAAAACTGAGGCGGAAGGATGATATCAGTCCTGAAGTTTCAGTTGTTCGTGATATCCGGGAGAAGGAGCTTAGGATCTACACTGATGCTGGTCGTGTCTGTCGACCGTTGTTCATCGTCGAGAATCAACAACTTCTTCTCCAAAAGAAACATATCAGGTGGCTGAACAATGGCTGTAATGATGAGAATGAGGAATACAAGTGGGAGCAGTTGATCAAAGGCGGTGTCATTGAGTTGCTGGATGCTGAAGAAGAGGAAACTGTCATGATTTCGATGACGCCAGAGGATCTAGAGAACTCACGCCTGCAAGCCGCTGGCGTTGACCCACGTGCCGATGAAAGTGACTTTGACCCCGCGGCGCGTCTTAAGGCTGGGACTCACGCTCATACCTGGACTCACTGTGAAATTCATCCAAGTATGATTCTCGGCATTTGCGCTAGCATYATTCCCTTCCCCGACCACAACCAAGTAAGTCTGTCCT-CA----------GCCGTTGTTGACTTTTATCTTACTCT----------------------------------------------------------------------------------------------------------------------------------------------GTAGGGTAAAGGCCTACCAAGCCTACGATCAATAGCCAAGTTTGATAGAACAAATGGCCACATTGGGAATGAGAAGCCCCAAGTAGAGTAATCTACCAGCAGTCAAGAATATTAGTCAATGCTCGCAAGAGTGAACTAGCTAACTGAAATCTACAAATC-ATTGTAATAATGGTATTATAGATAACGTAA-GGGATAAAAATGATA-GTACCTTACTATAAGTGTTGTCCAACATTACTGGTGCCAGAAGACTCGGTAACGCCAGAAACGCAAACGTTAGTCGTCCTAAACAGGCGTAAAGGGTAAGTAGGCTGCTTTAAAAG--TTT-ATAATT-AGAAAGCTCTTTAAAAC----------------------------------------------------------------CAATTAAA-GTAATT-AAAAATAAATTAAAGCTAGAATCAAATAGAGGATAAGCCAAATAATATTTAGAGTAGGGCTGATATCCTTAGATACTAAATAGAATACTTAAGGTGAAAACTTTTATCTACTATTGATTGACGCTGAGGAACGAAGGTGAGAATAGAAAACAGGATTAGAGACCCAGGTATCTCTCACTGTCAACGATGAATGGTAGTTGTTAGA-----------------------------------------------------------------------AAAATATTCTAGTAACGATGTTAACGCGATAACCATTCCGCCTTGCGAGTACGGTTGCAAAACTGAAACCAAAAAAATTAGTCGGTCTCGGAGCAAACGGAGTGAAGCATG-TTATTTAATACGAAAATACGCGTAAAATCTTACCAGTTCTTGCATATTCTC-TTTAAATTAGTAAAATATAA--AATAAGCAGT---------------AGCAGTAGCTGTTGC---------------------------------AAAGATAATCACCAG-----------TTAACAAT-------------------------------------------------------------------------------------------------------------------------------------------------------------------------------------------
>S_PP594614
----------------------AAGTAAAAGTCGTAACAAGGTTTCCGTAGGTGAACCTGCGGAAGGATCATTATTGAATAAACTTGG-T-GGGTTGTAGCTGGCTTT--TCG-AAGCA-TGTGCACACCT---ATCACCTT--TATCTATCAT-CCCCCTGTGCACCTTCTGTAGTC-CTGTGGAA----TG-AGAACGG-CAGA---------CCCTCGATAAGGTG---------ACTAGCCTTTCGGATGTGGGGAA-TGC-TGCATG-----AAAGT-G--TAGCTCTCCCCAAA---------TGC-CTG-TG----AT-----CA-TTTCATGGACTATGT----TTTTCATATAC-CAT-GTAGCATGT-TGC-AGAATGTAT--CAA----TGGG--ACTCTG-TGCC--TATAAAA-C-TCAATACAACTTTCAGCAACGGATCTCTTGGCTCTCGCATCGATGAAGAACGCAGCGAAATGCGATAAGTAATGTGAATTGCAGAATTCAGTGAATCATCGAATCTTTGAACGCACCTTGCGCTCCTTGGTATTCCGAGGAGCATGCCTGTTTGAGTGTCATTAAATT-CTCAACCA-CACCAATT-----TC-TAC-AA-CT-GGT-----TGT-GGCTTGG-ATCTTGGGGG-TA--TTCCTGCGGG-CCTCTCTC--CACTGAGGTCGGCTCCCCTGAAATGCATTAGCGGAACCGTTTGCGG-T---CAG-TCACC-GGTGTGAT-AATTATC-TACGCC-CAAGAC-AAAG--GCTGCTCTCT---GTGTTCAGC-TTCTAAT--------CGTC-CATT--TG-----CG------GACAAT-TT-CTGATT-C-TTTGACCTCAAATCAGGTAGGACTACCCGCTGAACTTAAGCATATCAATAAGCGGAGGAAAAG-----------AAACTAACAAG-------------GATTCCCCTAGTAACTGCGAGTGAAGC-----------------------------------GGGAAAAGCTCAAATTTA---------------------------------------------------------------------------------AAATCTGGCGGTCTTTGGCCGTCCGAGTTGTAATCTAGAGAAG--TGTTACCCGCGCTGGACC--------------------------------------------------------------------------------------------------CCCCTAGTAACTGCGAGTGAAGCGGGAAAAGCTCAAATTTAAAATCTGGCGGTCTTTGGCCGTCCGAGTTGTAATCTAGAGAAGTGTTACCCGCGCTGGACCGTGTACAAGTCTCCTGGAATGGAGCGTCATAGAGGGTGAGAATCCCGTCTCTGACACGGACTACCAGGGC-TTTGTGGTATGCTCTCAAAGAGTCGAGTTGTTTGGGAATGCAGCTCAAAATGGGTGGTAAATTCCATCTAAAGCTAAATATTGGCGAGAGACCGATAGCGAACAAGTACCGTGAGGGAAAGATGAAAAGAACTTTGGAAAGAGAGTTAAACAGTACGTGAAATTGCTGAAAGGGAAACGCTTGAAGTCAGTCGCGTTGACCAGGGATCAGCCTCGC--TCC--TGCGTGGTGTACTTTCTGG-TTGACGGGTCAGCATCAATTTTGA--CTGCTGGAGAAAGGCTTAGGGAATGTGGCAGCTCCGGCTGTGTTATAGCCC--TTTGTCACATA-CAGCGGTTGGGATTGAGGAACTCAGCACGCCGCAAGGCC-GGGTTTCGACCACGTTCGTGCTTAGGATGCTGGCATAATGGCTTTAAGCGACCCGTCTTGAAACACGGACCAAGGAGTCTAACAT-GCCTGCGAGTGTTTGGGTGGAAAACCCGAGCGCGTAATGA-AAGTGAAAGTTGAGATCCCTGTCGTGGGGAGCATCGACGCCCGGACCAGAAC-TTTTGGGACGGATCCGCGGTAGAGCATGTATGTTGGGACCCGAAAGATGGTGAACTATGCCTGAATAGGGTGAAGCCAGAGGAAACTCTGGTGGAGGCTCGTAGCGATTCTGACGTGCAAATCGATCGTCAAATTTGGGTATAGGGGCG-AA-AGACTAATCGAACCATCTAGTAGCTGGTTCCTGCCGAAGTTTCCCTCAGGATAGCAGAAACTCATATCAGATTTATGTGGTAAAGCGAATGATTAGAGGCCTTGGGGTTGAAACAACCTTAACCTATTCTCAAACTTTAAATATGTAAGAACGAGCCGTTTCTTGATTGAACCGCTCGGCGATTGAGAGTTTCTAGTGGGCCATTTTTGGTAAGCAGAACTGGCGATGCGGGATGAACCGAACGCGAGGTTAAGGTGCCGGAATTCACGCTCATCAGACACCACAAAAGGTGTTAGTTCATCTAGACAGCAGGACGGTGGCCATGGAAGTCGGAATCCGCTAAGGAGTGTGTAACAACTCACCTGCCGAATGAACTAGCCCTGAAAATGGATGGCGCTTAAGCGTGATACCCATACCTCGCCGTCAGCGTTGAAGTGACGCGCTGACGAGTAGGCAGGCGTGGAGGTCAG-----------------------------------------------------------------------------------------------------------------------------------------------------------------------------------------------AGAAGGGCAAGCTTGTGGACTCGTTAAGAACCTTGCCCTCATGGCATGTATCTCCGTAGGTTCATACTCTGCTCCTGTCATCGAGTTCCTGGAAGAGTGGGGTCTGGAGTCCCTGGAGGAAAACGCGCACTCAACAACACCGTGCACGAAGGTCTTTGTCAATGGTGTTTGGATGGGTGTACACCGTGACCCTGCTAATCTAGTCAAGACCATCAAAAAGCTGAGGCGAAAAGATGATATCAGTCCTGAAGTCTCAGTTGTCCGTGATATCCGAGAAAAGGAGCTCAGAATATACACTGACGCCGGCCGCGTCTGCCGGCCCTTGTTCATTGTTGAGAACCAGCAACTCCTTCTCCAAAAGAAGCATATTAGGTGGTTGAAYAGCGGTTACAACGATGAAGGAGAGGAGTATAAGTGGGARCAGCTAATCAAAGGGGGCGTCATTGAGTTGCTCGATGCTGAAGAAGAGGAGACTGTCATGATTTCGATGACACCAGAGGACCTGGAGAATTCCCGATTGCAAGCTGCTGGCGTTGATCCACGCACAGATGATAGCGAGTTTGACCCCGCGGCTCGTCTCAAAGCTGGCACTCGTGCTCATGCTTGGACTCATTGTGAGATTCATCCAAGTATGATTCTCGGCATCTGYGCCAGTATAATTCCCTTCCCCGATCATAACCAAGTAAGTTTTTCTT-TTTTG-------ACTGATTTCCAC-ATTTCCTTACTCT----------------------------------------------------------------------------------------------------------------------------------------------GGTGGGTAAAGGCCTACCAAGCCTACGATCAATAGCCAAGTTTGATAGAACAAATGGCCACATTGGGAATGAGAAGCCCCAAGTAGAGTAATCTACCAGCAGTCAAGAATATTAGTCAATGCTCGCAAGAGTGAACTAGCTAACTGAAATCTTAAAATC--ATTTAACAATGGTTCTTGAGATAACGTAA-GGGAAAAAATTGATA-GTACCTTACTATAAGTGTTGTCCAACATTACTGGTGCCAGAAGACTCGGTAACGCCAGAAACGCAAACGTTAGTCGTCTTAATCAGGCGTAAAGGGTAAGTAGGCTGCTTTAACAG--TTA-TTAATT-AGAAAGCTCTTTAATT-----------------------------------------------------------------TTATTAAA-GTAAGT-AATAATGAATTAAAGCTAGAATCAAATAGAGGATAAGACAAATAACGCTCAGAGTAAGGCTGATATCTTTAGATACTTTGCGGAATACTAAAGGTGAAAACTTTTATCTACTAATGATTGACGCTGAGGAACGAAGGTGAGAATAGAAAACAGGATTAGAGACCCAGGTATCTCTCACTGTCAACGATGAATGGTGGTTGTTAGTTT---------------------------------------------------------------------CAAATAAACTAGTAACGATGTTAACGCGATAACCATTCCGCCTTGCGAGTACGGTTGCAAAACTGAAACCAAAAAAATTAGTCGGTCTCGAAGCAAACGGAGTGAAGCATG-TTATTTAATACGATACTACGCGTAAAATCTTACCAGTTCTTGCATAATCTC-TTTAAATTATTAAATATACT--AATATTATA-------------CT-AATCTAACT----------------------------------------GCACTATTAATATG-----------TAAAAATATAAACTGTGTATAGGTTG-------------------------------------------------------------------------------------------------------------------------------------------------------------------------
>S_PP594616
T---TCTTGGTCA-TTTAGAGGAAGTAAAAGTCGTAACAAGGTTTCCGTAGGTGAACCTGCGGAAGGATCATTATTGAATAAACTTGG-T-AGGTTGTTGCTGGCTCC--TAG-GAGCA-TGTGCACACCG---GCCATCTT--TATC--CCAT-CCACCTGTGCACCCTTTGTAGTC-TTTGAGGAGACTTG-AGATCAT-GTGGGACTTGACTCTCTCGATGAGCTTT--------GTGAGCTTTTCGGATGTGAGGGATTGC-TGTGGC--GAAAGCAT-A--TAGCTCTTCCTCAATGCAAGCCCATC-TCT-CT----AC-----TA-CCTCATAGTCTATGT---ATTTTCATATAC---T-ATAGAATGT-CGC-AGAATGTTT--TAC----ATGG--CCTTTG-TGCC--TCTAAAA-A-TCTATACAACTTTCAGCAACGGATCTCTTGGCTCTCGCATCGATGAAGAACGCAGCGAAATGCGATAAGTAATGTGAATTGCAGAATTCAGTGAATCATCGAATCTTTGAACGCACCTTGCGCTCCTTGGTATTCCGAGGAGCATGCCTGTTTGAGTGTCATTAAATT-ATCAAGCA-CATGCAGCT----GT-TGT-GG-CTGAAC-----TATGGGCTTGG-ACTATGGGGG-TG-TATTTTGCGGG-CCTCT------TGAGAGGTTGGCTCCCCTGAAAAGAATTAGCAGGACTGTTTGCGG-T---GTG-CTACT-GGTGTGAT-AATTATC-TACGCC-TGAAGT-GT----ACTGCTCTCTGT-ATGTTCAGC-TCCTAAT--------TGTC-CTTG--------CTG------GACTATATT-AATGAT-A-TTTGACCTCAAATCAGGTAGGACTACCCGCTGAACTTAAGCATATCAATAAGCGGAGGAAAAG-----------AAACTAACAAG-------------GATTCCCCTAGTAACTGCGAGTGAAGC-----------------------------------GGGAAAAGCTCAAATTTA---------------------------------------------------------------------------------AAATCTGGCGGCCGAAGGCCGCCCGAATTGTAAACTAGAGAAG--TGTTACCCGCGCTGGACCGTGTACAAAGTCTCCTGAA-----------------------------------------------------------------------------------------CTGCGAGTGAAGCGGGAAAAGCTCAAATTTAAAATCTGGCGGCCGAAGGCCGCCCGAATTGTAAACTAGAGAAGTGTTACCCGCGCTGGACCGTGTACAAGTCTCCTGGAATGGAGCGTCACAGAGGGTGAGAATCCCGTCTTTGACACGGACTACCAGGKY-TTTGTGGTATGCTCTCAAAGAGTCGAGTTGTTTGGGAATGCAGCTCAAAATGGGTGGWAAATTCCATCTAAAGCTAAATATTGGCGAGAGACCGATAGCGAACAAGTACCGTGAGGGAAAGATGAAAAGAACTTTGGAAAGAGAGTTAAACAGTACGTGAAATTGCTGAAAGGGAAACGCTTGAAGTCAGTCTCGTTGGCCGGGGATCAGCCTTGC--TTT--TGCTTGGTGTACTTCCCGG-TTGATGGGTCAGCATCAATTTTGA--CCGCTGGAAAAAGGCTTAGGGAATGTGGCAGCTCCGGCTGTGTTATAGCCC--TATGTCACATA-CAGCGGTTGGGATTGAGGAACTCAGCACGCCGCAAGGCC-GGGTTTCGACCACGTTCGTGCTTAGGATGCTGGCATAATGGCTTTAAGCGACCCGTCTTGAAACACGGACCAAGGAGTCTAACAT-GCCTGCGAGTGTTTGGGTGCAAAACCCGAGCGCATAATGA-AAGTAAAAGTTGAGATCCCTGTCGTGGGGAGCATCGACGCCCGGACCAGAAC-TTTTGGGACGGATCCGCGGTAGAGCATGTATGTTGGGACCCGAAAGATGGTGAACTATGCCTGAATAGGGTGAAGCCAGAGGAAACTCTGGTGGAGGCTCGTAGCGATTCTGACGTGCAAATCGATCGTCAAATTTGGGTATAGGGGCG-AA-AGACTAATCGAACCATCTAGTAGCTGGTTCCTGCCGAAGTTTCCCTCAGGATAGCAGAAACTCGTATCAGATTTATGTGGTAAAGCGAATGATTAGAGGCCTTGGGGTTGAAACAACCTTAACCTATTCTCAAACTTTAAATATGTAAGAACGAGCCGTTTCTTGATTGAACCGCTCGGCGATTGAGAGTTTCTAGTGGGCCATTTTTGGTAAGCAGAACTGGCGATGCGGGATGAACCGAACGCGAGGTTAAGGTGCCGGAATTCACGCTCATCAGACACCACAAAAGGTGTTAGTTCATCTAGACAGCAGGACGGTGGCCATGGAAGTCGGAATCCGCTAAGGAGTGTGTAACAACTCACCTGCCGAATGAACTAGCCCTGAAAATGGATGGCGCTTAAGCGTGATACCCATACCTCGCCGTCAGCGTTGAAGTGACGCGCTGACGAGTAGGCAGGCGTGGAGGTCAGTG---------------------------------------------------------------------------------------------------------------------------------------------------------------------------------------------AGAAGGTCAAGCTTGTGGTCTTGTCAAGAACCTTGCTCTTATGTCTTGCATTTCTGTCGGCTCATATTCTGCTCCTGTGATTGAGTTCTTGGAGGAGTGGGGTCTGGAATCACTAGAGGAGAACGCGCACTCTACGACACCATGCACCAAGGTCTTTGTCAATGGTGTATGGATGGGTGTGCATCGTGATCCCGCAAACCTCGTGAAGACCATCAAAAAGTTGAGGCGGAAGGACGATATCAGCCCTGAAGTCTCGGTTGTTCGCGATATTCGAGAGAAAGAGCTCAGGATCTACACGGATGCCGGCCGTGTCTGTCGGCCGCTGTTCATTGTTGAGAACCAGCAGCTTCTTCTTCAAAAGAAGCATATCAGGTGGCTGAATTCTGGCTACAACGATGATGGAGAGGATTATAAGTGGGAGCAGCTGATCAAAGGCGGTGTCATCGAGTTGCTGGATGCTGAAGAAGAAGAGACTGTCATGATCTCGATGACGCCAGAGGATCTGGAGAATTCTAGGCTGCAGGCTGCTGGGGTTGACACCCGCCCTGATGATGGCGATTTTGATCCTGCGGCTCGTCTCAAAGCTGGAACCCATGCTCATACTTGGACTCACTGTGAGATTCACCCAAGTATGATTCTTGGTATCTGCGCTAGTATCATCCCTTTCCCTGATCATAATCAAGTAAGTTCACTCT-TATAT------------TCTTGGC-CTTGACTTACTCT---------------------------------------------------------------------------------------------------------------------------------------------GGTGGGGTAAAGGCCTACCAAGCCTACGATCAATAGCCAAGTTTGATAGAACAGATGGCCACATTGGGAATGAGAAGCCCCAAGTAGAGTAATCTACCAGCAGTCAAGAATATTAGTCAATGCTCGCAAGAGTGAACTAGCTAACTGAAATCTTAAAATC--ATTTAAAAGTGGTATTTAAGATAACGTAA-GGGAAAAAAATGATA-GTACCTTACTATAAGTGTTGTCCAACATTACTGGTGCCAGAAGACTCGGTAACGCCAGAAACGCAAACGTTAGTCGTCCTAATCAGGCGTAAAGGGTAAGTAGGCTGCTTTGAAAG--TTA-TTAATT-AGGAAGCTCTTTAAA---------------------------------------------------------------------TTAAA-GTAATT-AATAATGAATTAAAGCTAGAATCAAACATAGGATAATGAATATAATGATTTGAGTAAGGCTGGTATCTCTAAATACATTTCAGAATACTTAAGGTGAAAACTATTATCTAATAATGATTGACGCTGAGGAACGAAGGTGAGAATAGAAAACAGGATTAGAGACCCAGGTATCTCTCACTGTCAACGATGAATGGTAGTTGTTAGTTT---------------------------------------------------------------------AAAATAAACTGGTAACGATGTTAACGCGATAACCATTCCGCCTTGCGAGTACGGTTGCAAAACTGAAACCAAAAAAATTAGTCGGTCTCGAAGCAAACGAAGTGAAGCATG-TTATTTAATACGATACTACGCGTAAAATCTTACCAGTTCTTGCATATTCTC-TTTAAATTATTAGAAATTTA--ATTAGCAGT-------------CT-ATCA---------------------------------------------CAATCAATCTTTGA-----------TGGTG----------------------------------------------------------------------------------------------------------------------------------------------------------------------------------------------
>S_PP594618
T---------------TAGAGGAAGTAAAAGTCGTAACAAGGTTTCCGTAGGTGAACCTGCGGAAGGATCATTATTGAATAGACTTGG-T-GGGCTGTCGCTGGCTTT--ACG-AAGCA-TGTGCACGCCT---GCTGACTTTATATC---TAT-CCACCTGTGCACTCTCTGTAGTC-TTGGGAGGT---TG-AAAGCAG-CTGA---------ACCTCGAAAGGCCTT-------CTTGACCTTTTGGATTGGTGGGGA-TGC-CTTGCG-----AACGC-T--TGGCTCTCCT-------------AGG-TTG-TA----AT-----CA-CTTCTCTGACTATGT---TTTCACATACAC-TTT-GTAGCATGT-CAC-AGAATGTAT--CAATA--TGGG--CCTCTG-CGCC--TATAAAC-A-TCAATACAACTTTCAGCAACGGATCTCTTGGCTCTCGCATCGATGAAGAACGCAGCGAAATGCGATAAGTAATGTGAATTGCAGAATTCAGTGAATCATCGAATCTTTGAACGCACCTTGCGCTCCTTGGTATTCCGAGGAGCATGCCTGTTTGAGTGTCATTTAATT-CTCAACCA-CACTTGGC-----TT-TGTTAGGCT-GGG---CTTGT-GGCTTGG-ATATGGGGGT----ACTTTTGCGGG-CTTC-----------ATGTCAGCTCCCCTAAAATGCATTAGCGGAACCGTTTGCGG-T---CAG-TCACC-GGTGTGAT-AACTATC-TACGCC-AAAGAC-AAAG--ACTGCTCTCTGT-CTGTTCAGC-TCATAAC--------TGTC-CGTCCCTA-----CA------GACGAC-TT-TTGAAC-G-TTTGACCTCAAATCAGGTAGGACTACCCGCTGAACTTAAGCATATCAATAAGCGGAGGAAAAG-----------AAACTAACAAG-------------GATTCCCCTAGTAACTGCGAGTGAAGC-----------------------------------GGGAAAAGCTCAAATTTA---------------------------------------------------------------------------------AAATCTGGCGGTCATTGGCTGTCCGAGTTGTAATCTAGAGAAG--TGTTACCCGCGCTGGACCGTGTACA-------------------------------------------------------------------------------------------------------------------------GCTCAAATTTAAAATCTGGCGGTCATTGGCTGTCCGAGTTGTAATCTAGAGAAGTGTTACCCGCGCTGGACCGTGTACAAGTCTCCTGGAATGGAGCATCATAGAGGGTGAGAATCCCGTCTCTGACACGGACTACCAGGGC-TTTGTGGTATGCTCTCAAAGAGTCGAGTTGTTTGGGAATGCAGCTCAAAATGGGTGGTAAATTCCATCTAAAGCTAAATATTGGCGAGAGACCGATAGCGAACAAGTACCGTGAGGGAAAGATGAAAAGAACTTTGGAAAGAGAGTTAAACAGTACGTGAAATTGCTGAAAGGGAAACGCTTGAAGTCAGTCGCGTTGGCCGGGGATCAGCCTCGCA-TTT--TGCGTGGTGTACTTCCTGG-TTGACGGGTCAGCATCAATTTTGA--CCGCTGGAAAAAGACTTAGGGAATGTGGCAGCTCCGGCTGTGTTATAGCCC--TTGGTCACATA-CAGCGGTTGAGATTGAGGAACTCAGCACGCCGCAAGGCC-GGGTTTCGACCACGTTCGTGCTTAGGATGCTGGCATAATGGCTTTAAGCGACCCGTCTTGAAACACGGACCAAGGAGTCTAACAT-GCCTGCGAGTGTTTGGGTGGAAAACCCGAGCGCGTAATGA-AAGTGAAAGTTGAGATCCCTGTCGTGGGGAGCATCGACGCCCGGACCAGAAC-TTCTGGGACGGATCCGCGGTAGAGCATGTATGTTGGGACCCGAAAGATGGTGAACTATGCCTGAATAGGGTGAAGCCAGAGGAAACTCTGGTGGAGGCTCGTAGCGATTCTGACGTGCAAATCGATCGTCAAATTTGGGTATAGGGGCG-AA-AGACTAATCGAACCATCTAGTAGCTGGTTCCTGCCGAAGTTTCCCTCAGGATAGCAGAAACTCATATCAGATTTATGTGGTAAAGCGAATGATTAGAGGCCTTGGGGTTGAAACAACCTTAACCTATTCTCAAACTTTAAATATGTAAGAACGAGCCGTTTCTTGATTGAACCGCTCGGCGATTGAGAGTTTCTAGTGGGCCATTTTTGGTAAGCAGAACTGGCGATGCGGGATGAACCGAACGCGAGGTTAAGGTGCCGGAATTCACGCTCATCAGACACCACAAAAGGTGTTAGTTCATCTAGACAGCAGGACGGTGGCCATGGAAGTCGGAATCCGCTAAGGAGTGTGTAACAACTCACCTGCCGAATGAACTAGCCCTGAAAATGGATGGCGCTTAAGCGTGATACCCATACCTCGCCGTCAGCGTTGAAGTGACGCGCTGACGAGTAGGCAGGCG---------------------------------------------------------------------------------------------------------------------------------------------------------------------------------------------------------AGAAGGTCAAGCTTGTGGCCTTGTCAAGAACCTTGCCCTCATGGCATGCATTTCCGTCGGCTCGTATTCCGCTCCCGTTATCGAGTTCTTGGAAGAATGGGGTCTGGAATCCCTGGAAGAGAACGCCCATTCAACAACCCCATGCACAAAGGTCTTCGTCAACGGTGTCTGGATGGGTGTACATCGGGATCCTTCCAACCTGGTGAAGACCATTAAAAAGCTGAGGCGGAAAGATGATATAAGTCCTGAAGTCTCAGTTGTTCGTGATATACGAGAAAAGGAGCTCAGGATTTATACCGATGCTGGCCGCGTCTGCCGGCCATTGTTCATTGTCGAAAACCAGCAGCTTCTTCTTCAAAAGAAACACATCAAATGGTTGAACAGCGGTCACAACGATGAAGGAGAGGAGTATAAGTGGGAGCAGCTAATCAAAGGCGGTGTCATCGAGTTACTTGATGCCGAAGAAGAGGAGACTGTCATGATTTCGATGACGCCAGAGGATCTGGAAAACTCTCGGCTGCAAGCCGCTGGTGTCGACCCTCACGCAGACGATAATGAATTTGACCCTGCTGCACGTCTCAAAGCTGGCACCCATGCTCACACTTGGACTCATTGTGAGATCCACCCAAGCATGATTCTTGGTATATGTGCTAGCATCATTCCCTTCCCCGACCATAACCAAGTAAGCTCCTGCT-TCCTG-------ACTGATTCATAT-GTTTACTTATTCT---------------------------------------------------------------------------------------------------------------------------------------------GGTAGGGTAAAGGCCTACCAAGCCTACGATCAATAGCCAAGTTTGATAGAACAAATGGCCACATTGGGAATGAGAAGCCCCAAGTAGAGTAATCTACCAGCAGTCAAGAATATTAGTCAATGCTCGCAAGAGTGAACTAGCTAACTGAAATCTTAAAATC--ATTTAACAATGGTTCTTGAGATAACGTAA-GGGAAAAAAATGATA-GTACCTTACTATAAGTGTTGTCCAAAATTACTGGTGCCAGAAGACTCGGTAACGCCAGAAACGCAAACGTTAGTCGTCTTAATCAGGCGTAAAGGGTAAGTAGGCTGCTTTAAAAG--TTA-TTAATT-AGAAAGCTCTTTAAATAA---------------------------------------------------------------AAATTAAA-GTAATT-AATAATGAATTAAAGCTAGAATCAAATAGAGGATAAGACAAATAACGCTAAGAGTAAGGCTGATATCTCTAGATACTTTGCGGAATACTAAAGGTGAAAACTTTTATCTACTATTGATTGACGCTGAGGAACGAAGGTGAGAATAGAAAACAGGATTAGAGACCCAGGTATCTCTCACTGTCAACGATGAATGGTGGTTGTTAGTTTA--------------------------------------------------------------------AAATTAAACTAGTGACGATGTTAACGCGATAACCATTCCGCCTTGCGAGTACGGTTGCAAAACTGAAACCAAAAAAATTAGTCGGTCTCGAAGCAAACGGAGTGAAGCATG-TTATTTAATACGATACTACGCGTAAAATCTTACCAGTTCTTGCATATTCTC-TTTAAATTATTTAATATAAT--TTTAG-------------------------------------------------------------------------------------------------------------------------------------------------------------------------------------------------------------------------------------------------------------------------------------------------
>S_PP594619
----------------TAGAGGAAGTAAAAGTCGTAACAAGGTTTCCGTAGGTGAACCTGCGGAAGGATCATTATTGAATAAACTTGG-A-CGGTTGTAGCTGGCTTT--TCG-AAGCA-TGTGCACGCCT---GCCATCTT--TATC---CAT-CCACCTGTGCACCCTTTGTAGTC-TTGGGGGG----TA-AGATCAG-CTGGTT----AACCCCTCGTTTGGCCTT--------TCTGGCCTTTCGGATTTGAGAGA-TGC-TGCGCGCAAAAGCAGT-G--CGGCTCTTCTCTGAC-------CAGT-TTG-TG----AT-----TT-CCTCTAGGTCTATGTT--TTCTCAATACAC-CCT-GTAGTATGT-TGT-AGAATGCAT--TAT-A--TGGG--CCTTTG-TGCC--TATAAAACC-TCAATACAACTTTCAGCAACGGATCTCTTGGCTCTCGCATCGATGAAGAACGCAGCGAAATGCGATAAGTAATGTGAATTGCAGAATTCAGTGAATCATCGAATCTTTGAACGCACCTTGCGCTCCTTGGTATTCCGAGGAGCATGCCTGTTTGAGTGTCGCTACATT-CTCAACCG-CTCCAGCT-----GT-TAT-GG-TT-GGA-----TGT-GGCTTGG-ATATTGGGGG------CTCTGCCGG-CCTCT------CTTAAGGTCGGCTCCCCTAAAATGCATTAGCGGAACTGTTTGCGG-T---CCG-TCACC-GGTGTGAT-AATTATC-TACGCC-AAAGAC-GAAG--GCTGCTCTCTGT-CTGTTCAGC-TTCCAAT--------TGTC-TTTG---------TA------GACAAC-TTTATATAT-A-ATTGACCTCAAATCAGGTAGGACTACCCGCTGAACTTAAGCATATCAATAAGCGGAGGAAAAG-----------AAACTAACAAG-------------GATTCCCCTAGTAACTGCGAGTGAAGC-----------------------------------GGGAAAAGCTCAAATTTG---------------------------------------------------------------------------------AAATCTGGCGGTCTTTGGCCGTCCGAGTTGTAATCTAGAGAAG--TGTTACCCGCGCTGGACCGTGTAC------------------------------------------------------------------------------------------------------CTGCGAGTGAAGCGGGAAAAGCTCAAATTTGAAATCTGGCGGTCTTTGGCCGTCCGAGTTGTAATCTAGAGAAGTGTTACCCGCGCTGGACCGTGTACAAGTCTCCTGGAATGGAGCGTCATAGAGGGTGAGAATCCCGTCTCTGACACGGACTACCAGGGC-TTTGTGGTATGCTCTCAAAGAGTCGAGTTGTTTGGGAATGCAGCTCAAAATGGGTGGTAAATTCCATCTAAAGCTAAATATTGGCGAGAGACCGATAGCGAACAAGTACCGTGAGGGAAAGATGAAAAGAACTTTGGAAAGAGAGTTAAACAGTACGTGAAATTGCTGAAAGGGAAACGCTTGAAGTCAGTCGCGTCGGCCAGGGATCAGCCTCGT--ATC--TGCGTGGTGTACTTTCTGG-TTGATGGGTCAGCATCAATTTTGGACCCGCTGGAAAAAGGGTTGGGGAATGTGGCAGCTCTGGCTGTGTTATAGCCC--TTTGTCATATACCAGCGGTTGGGATTGAGGAACTCAGCACGCCGCAAGGCC-GGGTTTCGACCACGTTCGTGCTTAGGATGCTGGCATAATGGCTTTAAGCGACCCGTCTTGAAACACGGACCAAGGAGTCTAACATGGCCTGCGAGTGTTTGGGTGGAAAACCCGAGCGCGTAATGA-AAGTGAAAGTTGAGATCCCTGTCGTGGGGAGCATCGACGCCCGGACCAGAAC-TTTTGGGACGGATCCGCGGTAGAGCATGTATGTTGGGACCCGAAAGATGGTGAACTATGCCTGAATAGGGTGAAGCCAGAGGAAACTCTGGTGGAGGCTCGTAGCGATTCTGACGTGCAAATCGATCGTCAAATTTGGGTATAGGGGCG-AA-AGACTAATCGAACCATCTAGTAGCTGGTTCCTGCCGAAGTTTCCCTCAGGATAGCAGAAACTCATATCAGATTTATGTGGTAAAGCGAATGATTAGAGGCCTTGGGGTTGAAACAACCTTAACCTATTCTCAAACTTTAAATATGTAAGAACGAGCCGTTTCTTGACTGAACCGCTCGGCGATTGAGAGTTTCTAGTGGGCCATTTTTGGTAAGCAGAACTGGCGATGCGGGATGAACCGAACGCGAGGTTAAGGTGCCGGAATTCACGCTCATCAGACACCACAAAAGGTGTTAGTTCATCTAGACAGCAGGACGGTGGCCATGGAAGTCGGAATCCGCTAAGGAGTGTGTAACAACTCACCTGCCGAATGAACTAGCCCTGAAAATGGATGGCGCTTAAGCGTGATACCCATACCTCGCCGTCAGCGTTGAAGTGACGCGCTGACGAGTAGGCAGGCGTGGA--------------------------------------------------------------------------------------------------------------------------------------------------------------------------------------------------------------------TGGTCTCGTGAAGAACCTCGCTCTTATGTCATGCATCTCCGTCGGTTCATATTCTGCTCCTGTCATCGAATTTTTGGAGGAGTGGGGTTTGGAATCACTGGAGGAAAATGCGCACTCGACAACGCCATGCACGAAGGTTTTTGTCAATGGTGTTTGGATGGGTGTACATCGTGACCCCGCCAATCTTGTGAAGACCATCAAAAAGCTAAGGCGGAAGGACGATATCAGTCCTGAAGTCTCAGTTGTTCGCGATATCCGAGAGAAGGAGCTCAGGATCTACACTGATGCCGGCCGTGTCTGCCGCCCGCTATTTATTGTCGAGAACCAGCAACTCCTTCTCCAAAAGAAGCATATCAGGTGGTTGAATAGTGGTTATAATGACGAGGGCGAGGAGTACAAGTGGGAGCAGCTGATCAAGGGCGGTGTCGTCGAACTGTTGGACGCTGAAGAAGAGGAAACTGTTATGATTTCAATGACGCCGGAGGATCTTGAGAATTCTCGRCTGCAAGCCGCTGGTGTCGACACCCGGGCTGATGATGGCGAGTTTGACCCCGCAGCACGTCTCAAGGCTGGGACCCATGCTCATACTTGGACTCACTGTGAGATTCACCCAAGTATGATTCTTGGTATCTGTGCCAGTATCATCCCTTTCCCCGATCACAATCAAGTAAGTCCATCTT--TCTA-------ACTGGTCTTGAC-CTTGCTTTACTCT----------------------------------------------------------------------------------------------------------------------------------TTAAGGTAGTTGGAAGGGTAAAGGCCTCCCAAGCCTACGATCAATAGCCAAGTTTGATAGAACAAATGGCCACATTGGGAATGAGAAGCCCCAAGTAGAGTAATCTACCAGCAGTCAAGAATATTAGTCAATGCTCGCAAGAGTGAACTAGCTAACTGAAATCTTAAAATC--ATTTATTAATGGTATTTAAGATAACGTAA-GGGAAAAAAATGATA-GTACCTTACTATAAGTGTTGTCCAACATTACTGGTGCCAGAAGACTCGGTAACGCCAGAAACGCAAACGTTAGTCGTCCTAAACAGGCGTAAAGGGTAAGTAGGCTGCTTTAAAAG--TTA-TTAATT-AGAAAGCTCTTTAAATTTT--------------------------------------------------------------ACTTTAAA-GTAAAT-AATAATGAATTAAAGCTAGAATCAAATAGAGGATAATGAATATAATGGAATGAGTAAGGCTGATATCTTTAGATACATTTCAGAATACT-AAGGTGAAAACTTTTATCTACTAATGATTGACGCTGAGGAACGAAGGTGAGAATAGAAAACAGGATTAGAGACCCTGGTATCCCTCACTGTCAACGATGAATGGTGGTTGTTAGTTTT--------------------------------------------------------------------AAAATAAACTAGTAACGATGTTAACGCGATAACCATTCCGCCTTGCGAGTACGGTTGCAAAACTGAAACCAAAAAAATTAGTCGGTCTCGAAGCAAACGGAGTGAAGCATG-TTATTTAATACGATACTACGCGTAAAATCTTACCAGTTCTTGCATATTATC-TTTAAATTATTAGATATTGA--TTTAGCAGT-------------CT-AGCAT--------------------------------------------CAATCAACAAT-----------------------------------------------------------------------------------------------------------------------------------------------------------------------------------------------------------------
>S_PP594624
------------------------------GTCGTAACAAGGTTTCCGTAGGTGAACCTGCGGAAGGATCATTATTGAATAAACTTGG-T-GGGTTGTAGCTGGCTTC--TTG-AAGCA-TGTGCACGCCC---ATCATCTT--TATATATCAT-CCACCTGTGCACCTTTTGTAGTC-TTATGAAA----TG-AGAGCGG-CAGA---------CCCTCGGTAAGGTG---------ACTAGCCTTTCGGATGTGAGGAG-TGT-GGCGTG-----AAAGC-G--CTGCTCTCTCCAAA--------ATGC-CTG-CA----AT-----CA-TTTCTTGGACTATGT---CTTTTCATATAC-CAT-GTAGTATGT-CGC-AGAATGTAT--CAT-T--TGGGC-CTTTTG-TGCC--TATAAAA-C-TTAATACAACTTTCAGCAACGGATCTCTTGGCTCTCGCATCGATGAAGAACGCAGCGAAATGCGATAAGTAATGTGAATTGCAGAATTCAGTGAATCATCGAATCTTTGAACGCACCTTGCGCTCCTTGGTATTCCGAGGAGCATGCCTGTTTGAGTGTCATTAAATT-CTCAACCA-CACCATTTG---TTT-TAC-AA-CT-GGT-----TGT-GGCTTGG-ATGTTGGGGG-TA-CTTTTTGCGGG-CCTCTGT----TTTGAGGTCAGCTCCCCTGAAATGCATTAGCGGAACCGTTTGCGG-T---CTG-TCGCC-GGTGTGAT-AATTATC-TGCGCC-CAAGAC---AG--TCTGCTCTCTTT-GTGTTCAGC-TTCCAAT--------CGTC-CACT--TG-----TG------GACAAT-TT-CTGAAT-A-TTTGACCTCAAATCAGGTAGGACTACCCGCTGAACTTAAGCATATCAATAAGCGGAGGAAAAG-----------AAACTAACAAG-------------GATTCCCCTAGTAACTGCGAGTGAAGC-----------------------------------GGGAAAAGCTCAAATTTA---------------------------------------------------------------------------------AAATCTGGCGGTCTTTGGCTGTCCGAGTTGTAATCTAGAGAAG--TGTTACCCGCGC--------------------------------------------------------------------------------------------------------------------------------------GCTCAAATTTAAAATCTGGCGGTCTTTGGCTGTCCGAGTTGTAATCTAGAGAAGTGTTACCCGCGCTGGACCGTGTACAAGTCTCCTGGAATGGAGCGTCATAGAGGGTGAGAATCCCGTCTCTGACATGGACTACCAGGGC-TTTGTGGTATGCTCTCAAAGAGTCGAGTTGTTTGGGAATGCAGCTCAAAATGGGTGGTAAATTCCATCTAAAGCTAAATATTGGCGAGAGACCGATAGCGAACAAGTACCGTGAGGGAAAGATGAAAAGAACTTTGGAAAGAGAGTTAAACAGTACGTGAAATTGCTGAAAGGGAAACGCTTGAAGTCAGTCGCGTTGGCCAGGGATCAGCCTCGC--TCC--TGCGTGGTGTACTTTCTGG-TTGACGGGTCAGCATCAATTTTGA--CCGCTGGAAAAAGGCTTAGGGAATGTGGCAGCTTCGGCTGTGTTATAGCCC--TTTGTCACACA-CAGCGGTTGGGATTGAGGAACTCAGCACGCCGCAAGGCC-GGGTTTCGACCACGTTCGTGCTTAGGATGCTGGCATAATGGCTTTAAGCGACCCGTCTTGAAACACGGACCAAGGAGTCTAACAT-GCCTGCGAGTGTTTGGGTGGAAAACCCGAGCGCGTAATGA-AAGTGAAAGTTGAGATCCCTGTCGCGGGGAGCATCGACGCCCGGACCAGAAC-TTTTGGGACGGATCCGCGGTAGAGCATGTATGTTGGGACCCGAAAGATGGTGAACTATGCCTGAATAGGGTGAAGCCAGAGGAAACTCTGGTGGAGGCTCGTAGCGATTCTGACGTGCAAATCGATCGTCAAATTTGGGTATAGGGGCG-AA-AGACTAATCGAACCATCTAGTAGCTGGTTCCTGCCGAAGTTTCCCTCAGGATAGCAGAAACTCATATCAGATTTATGTGGTAAAGCGAATGATTAGAGGCCTTGGGGTTGAAACAACCTTAACCTATTCTCAAACTTTAAATATGTAAGAACGGGCCGTTTCTTGATTGAACCGCTCGGCGATTGAGAGTTTCTAGTGGGCCATTTTTGGTAAGCAGAACTGGCGATGCGGGATGAACCGAACGCGAGGTTAAGGTGCCGGAATTCACGCTCATCAGACACCACAAAAGGTGTTAGTTCATCTAGACAGCAGGACGGTGGCCATGGAAGTCGGAATCCGCTAAGGAGTGTGTAACAACTCACCTGCCGAATGAACTAGCCCTGAAAATGGATGGCGCTTAAGCGTGATACCCATACCTCGCCGTCAGCGTTGAAGTGACGCGCTGACGAGTAGGCAGGCGTGGAGGTCA------------------------------------------------------------------------------------------------------------------------------------------------------------------------------------------------AGAAGGGCAAGCTTGTGGACTCGTTAAGAACCTTGCCCTCATGGCATGTATCTCCGTTGGTTCTTACTCTGCTCCTGTCATCGAGTTCCTGGAAGAGTGGGGTCTGGAGTCCCTGGAGGAAAATGCACATTCAACAACACCGTGCACGAAAGTCTTTGTCAATGGTGTCTGGATGGGTGTACATCGTGACCCTGCTAATCTAGTCAAGACCATTAAAAAGCTGAGGCGAAAGGATGATATTAGTCCTGAAGTCTCAGTTGTCCGTGATATCCGAGAGAAGGAACTCAGAATTTACACTGACGCCGGCCGCGTCTGCCGGCCCTTGTTCATTGTTGAGAATCAGCAGCTCCTTCTTCAAAAGAAGCACATTAGGTGGTTGAACAGCGGCTATAACGATGAAGGGGAGGAGTATAAGTGGGAGCAGCTGATCAAAGGGGGTGTCATCGAATTGCTTGATGCTGAAGAAGAGGAGACTGTCATGATTTCAATGACACCAGAGGACTTGGAGAAYTCCCGACTGCAAGCTGCTGGCGTCGACCCACGCACGGATGATAGCGAGTTTGACCCCGCCGCTCGCCTCAAAGCTGGCACTCGTGCTCATGCTTGGACCCACTGTGAGATTCACCCAAGTATGATTCTTGGTATCTGCGCCAGTATTATTCCCTTCCCCGATCACAACCAAGTAAGTTCTTTTCTTTTTG-------ACTGATTTCGAC-ATATCCTTACTCT----------------------------------------------------------------------------------------------------------------------------------------------GGTAGGTAAAAGCCTACCAAGCCTACGATCAATAGCCAAGTTTGATAGAACAAATGGCCACATTGGGAATGAGAAGCCCCAAGTAGAGTAATCTACCAGCAGTCAAGAATATTAGTCAATGCTCGCAAGAGTGAACTAGCTAACTGAAATCTTACCTTCCAATTATCGATTGGAGGTTGAGATAAGGTAA-GGGAAAAAAATGATA-GTACCTTACTATAAGTGTTGTCCAACATTACTGGTGCCAGAAGACTCGGTAACGCCAGAAACGCAAACGTTAGTCGTCCTAATCAGGCGTAAAGGGTAAGTAGGCTGCTTTAACAG--TTC-TTATTT-AGAAAGCTCTTTAATT-----------------------------------------------------------------TTATTAAA-GTAAGT-AATAATGAATTAAAGCTAGAATCAAATAGAGGATAAGACAAATAACGCTAAGAGTAAGGCTGATATCTTTAGATACTTAGCGGAATACTAAAGGTGAAAACTTTTATCTACTAATGATTGACGCTGAGGAACGAAGGTGAGAATAGAAAACAGGATTAGAGACCCAGGTATCTCTCACTGTCAACGATGAATGGTGGTTGTTAGTTTAGCGG---------------------------------------------------------------AAAATTAAACTAGTAACGATGTTAACGCGATAACCATTCCGCCTTGCGAGTACGGTTGCAAAACTGAAACCAAAAAAATTAGTCGGTCTCGAAGCAAACGGAGTGAAGCATG-TTATTTAATACGATACTACGCGTAAAATCTTACCAGTTCTTGCATAATCTC-TTTAAATTATTAAATATAAT--AATATTATA-------------TTAATCTATAGT----------------------------------------CTGGCAACTTTAAG-----------TTGCTAGAATAGC--------------------------------------------------------------------------------------------------------------------------------------------------------------------------------------
>S_PP594628
---------------------------------------------CCGTAGGTGAACCTGCGGAAGGATCATTATTGAATAAATCTGG-T-GGGTTGTTGCTGGCTTC--TCG-GAGCA-TGTGCACATCT---GCCATCTT--TATC---CAT-CCACCTGTGCATCCTTTGTAGTC-TTGGGAAGA---TG-AAAGCAGGCTGA---------ATCTCAAGGAGGCCT-------TCTGGCTTTTTTGGTTGTGTAGAG-TGC-ATTATC-----AGTATGA--TGACTCTTTTCACA---------AGC-TTG-TG----AT-----CA-CTTCCTGGACTATGTT--TCTTTTATATAC-CAT-GTAGCATGT-TGC-AGAATGTAT--CAA-T--GGGG--CCACTG-TACC--TATAAAC-A-TTAATACAACTTTCAGCAACGGATCTCTTGGCTCTCGCATCGATGAAGAACGCAGCGAAATGCGATAAGTAATGTGAATTGCAGAATTCAGTGAATCATCGAATCTTTGAACGCACCTTGCGCTCCTTGGTATTCCGAGGAGCATGCCTGTTTGAGTGTCATTAAATT-CTCAACCA-CAACTGGCT--TGTT-TAT-AC-TTGTCT-----TGT-GGCTTGG-ATGTGGGGGA-TG--TTCTTGCTGG-CCCTC-----TATTGAGATCAGCTCCCCTCAAATRCATTAGTAGAACCGTTTGCGG-T---CAG-TCACT-GGTGTGAT-AATTGTC-TACACC-CATGAT-AAAG--ACTGCTCTCTGT-CTGTTCAGC-TTCTAAT--------TGTC-CTTC--TC-----TG------GACATT-TCATTGAAC-A-TTTGACCTCAAATCAGGTAGGACTACCCGCTGAACTTAAGCATATCAATAAGCGGAGGAAAAG-----------AAACTAACAAG-------------GATTCCCCTAGTAACTGCGAGTGAAGC-----------------------------------GGGAAAAGCTCAAATTTA---------------------------------------------------------------------------------AAATCTGGCAGTTGTTGACTGTCCGAGTTGTAATCTAGAGAAG--TGTTACCCGCGCT-------------------------------------------------------------------------------------------------------------------------------------GCTCAAATTTAAAATCTGGCAGTTGTTGACTGTCCGAGTTGTAATCTAGAGAAGTGTTACCCGCGCTGGACCGTGTACAAGTCTCCTGGAATGGAGCGTCATAGAGGGTGAGAATCCCGTCTCTGACACGGACTCCCAGGGCTTTTGTGGTATGCTCTCAAAGAGTCGAGTTGTTTGGGAATGCAGCTCAAAATGGGTGGTAAATTCCATCTAAAGCTAAATATTGGCGAGAGACCGATAGCGAACAAGTACCGTGAGGGAAAGATGAAAAGAACTTTGGAAAGAGAGTTAAACAGTACGTGAAATTGCTGAAAGGGAAACGCTTGAAGTCAGTCATATTGGCCAGAGCTCAGCCTTGC--AAT--TGCATGGTGTACTTTCTGG-TCAATGGGTCAGCATCAATTTTGA--CTGCTGGAAAAAGGCTTAGGGAATGTGGCAGCTTATGCTGTGTTATAGCCC--CTTGTCACATA-CAGCAGTTGGGATTGAGGAACTCAGCACGCCGCAAGGCC-GGGTTTTGACCACGTTCGTGCTTAGGATGCTGGCAAAATGGCTTTAAGCGACCCGTCTTGAAACACGGACCAAGGAGTCTAACAT-GCCTGCAAGTGTTTGGGTGGAAAACCCGAGTGCGTAATGA-AAGTGAAAGTTGAGATCCCTGTCATGGGGAGCATTGACGCCCGGACCAGAAC-TTTTGGGACGGATCCGCGGTAGAGCATGTATGTTGGGACCCGAAAGATGGTGAACTATGCCTGAATAGGGTGAAGCCAGAGGAAACTCTGGTGGAGGCTCGTAGCGATTCTGACGTGCAAATCGATCGTCAAATTTGGGTATAGGGGCG-AA-AGACTAATCGAACCATCTAGTAGCTGGTTCCTGCCGAAGTTTCCCTCAGGATAGCAGAAACTCATATCAGATTTATGTGGTAAAGCGAATGATTAGAGGCCTTGGGGTTGAAACAACCTTAACCTATTCTCAAACTTTAAATATGTAAGAACGAGCCGTTTCTTGACTGAACCGCTCGGTGATTGAGAGTTTCTAGTGGGCCATTTTTGGTAAGCAGAACTGGCGATGCGGGATGAACCGAACGCGAGGTTAAGGTGCCGGAATTCACGCTCATCAGACACCACAAAAGGTGTTAGTTCATCTAGACAGCAGGACGGTGGCCATGGAAGTCGGAATCCGCTAAGGAGTGTGTAACAACTCACCTGCCGAATGAACTAGCCCTGAAAATGGATGGCGCTTAAGCGTGATACCCATACCTCGCCGTCAGTGTTGAAGTGATGCGCTGACGAGTAGGCAGGCGTGGAGG---------------------------------------------------------------------------------------------------------------------------------------------------------------------------------------------------AGAAGGTCAGGCTTGTGGTCTTGTCAAGAACCTTGCCCTCATGTCGTGCATCTCCGTTGGCTCATATTCTGCTCCTGTCATCGAGTTTTTGGAAGAGTGGGGTCTAGAATCCCTGGAAGAGAATGCACACTCAACTACACCGTGCACGAAGGTCTTTGTCAATGGTGTCTGGATGGGCGTACATCGCGACCCCGCCAATCTGGTGAAGACCATAAAAAAGCTGAGGCGGAAGGACGATATTAGCCCCGAAGTCTCAGTCGTTCGTGATATCCGTGAGAAGGAGCTTAGGATCTATACCGATGCCGGCCGCGTCTGCCGACCGTTGTTTATTGTCGAGAACCAGCAGCTGCTTCTTCAAAAGAAGCACATCAGGTGGCTGAACGGCGGTTACAACGACGACGGAGATGAGTATAAGTGGGAGCAGCTAATTAAGGGGGGTGTCATCGAGTTGCTTGATGCTGAAGAAGAGGAGACCGTCATGATTTCGATGACGCCAGAGGACCTAGAAAATTCTCGTCTGCAAGCGGCAGGCGTTGACCCTCGTGCGGATGATAATGATTTTGACCCTGCAGCGCGCCTCAAGGCTGGCACTCATGCTCAGACTTGGACTCATTGTGAGATCCACCCAAGCATGATTCTCGGCATTTGTGCTAGCATCATCCCCTTCCCGGATCATAACCAAGTAAGTTCATGCT-TCTTG-------CCTGAGCCAAGC-ATTTCCTTACTAT--------------------------------------------------------------------------------------------------------------------------------------------TGGAAGGGTAAAAGCCTCCCAAGCCTACGATCAATAGCCAAGTTTGATAGAACAAATGGCCACATTGGGAATGAGAAGCCCCAAGTAGAGTAATCTACCAGCAGTCAAGAATATTAGTCAATGCTCGCAAGAGTGAACTAGCTAACTGAAATCTTAAAATC--ATTTAACAATGGTTCTTGAGATAACGTAA-GGGACAAAAATGATA-ATACCTTACTATAAGTGTTGTCCAACATTACTGGTGCCAGAAGACTCGGTAACGCCAGAAACGCAAACGTTAGTCGTCTTAATCAGGCGTAAAGGGTAAGTAGGCTGCTTTAACAA--TTA-TTCAAT-ATAAAGCTCTTAAAAATTAA-------------------------------------------------------------GAATTTAA-GTAATT-AATAATGAATTAAAGCTAGAATCAAATAGAGGATCAGACAAATAACGCTAAGAGTAAGGGTTATATCTTTAGATACTTTGCGGAATACTAATGGTGAAAACTTTTATCTACTATTGATTGACGCTGAGGAACGAAGGTGAGAATAGAAAACAGGATTAGAGACCCTGGTATCTCTCACAGTCAACGATGAATGGTGGTTGTTAGTTTC----------------------------------------------------------------------AAAAAACTAGTAACGATGTTAACGCGATAACCATTCCGCCTTGCGAGTACGGTTGCAAAACTGAAACCAAAAAAATTAGTCGCTCTCGAAGCAAACGGAGTGAAGCATG-TTATTTAATACGATACTACGCGTAAAATCTTACCAGTTCTTGCATATTCTC-TTTAAATTATTAAATATAAT--TATAGTCTT-------------CT-GGTAACAGCAGCCGGCCTTTTAC-------------------------TGCCCTAGCTATAAT--------------------------------------------------------------------------------------------------------------------------------------------------------------------------------------------------------------
>S_PP594630
------------------------------------------------------------------GATCATTATTGAATAAACATGG-TGGGGTTGTAGCTGGTTCT--TTG-GAGCA-TGTGCACGCCTT--GCTGTCTT--TATC---CAT-CCACCTGTGCACCTTTTGTAGTC-TTGAGGAGAT--TG-AAATCGG-GGGG-ACCC--AACCATCGAAGGCAACT----------------TCGGAATGTGGGAATTTGC----------CAGTTGC-A--TGGCTGTTCCTTGAG-----GGACCCATCG-TG----ACCACTGGC-TTCTCAAGTCTATGTTTTATATCATTATAC-CCC-GTAGTATGT-CAC-AGAATGCAT--CTT-G--TGGG--CCTTTGTTGCC--TATAAAA-C-ACTATACAACTTTCAGCAACGGATCTCTTGGCTCTCGCATCGATGAAGAACGCAGCGAAATGCGATAAGTAATGTGAATTGCAGAATTCAGTGAATCATCGAATCTTTGAACGCACCTTGCGCTCCTTGGTATTCCGAGGAGCATGCCTGTTTGAGTGTCATTAAATT-CTCAAACC-CTTCCAGCT---TTTGTGTGGC-TT-GGA-----AGT-GGCTTGG-ATCGTTGGGG-GT--TTTCTGCAGG-CCTCTCTT---GTTGAGGTTGGCTCCCCTGAAATGCATTAGCGGAACTGTCTGCGG---------TCACT-GGTGTGATAAACTATC-TGCACC-AAAGC--ACTG--GCTGCTTTCTGT-----TTGGC-TTCCAAT--------CTGT-CCTATACC----CTG------GACAAC-TTTCATGAA-C-TTTGACCTCAAATCAGGTAGGACTACCCGCTGAACTTAAGCATATCAATAAGCGGAGGAAAAG-----------AAACTAACAAG-------------GATTCCCCTAGTAACTGCGAGTGAAGC-----------------------------------GGGAAAAGCTCAAATTTG---------------------------------------------------------------------------------AAATCTGGCGGTCCTTGGCCGTCCGAGTTGTAATCTAGAGAAG--TGTTGCCCGCGCTGGAC--------------------------------------------------------------------------------------------------TCCCCTAGTAACTGCGAGTGAAGCGGGAAAAGCTCAAATTTGAAATCTGGCGGTCCTTGGCCGTCCGAGTTGTAATCTAGAGAAGTGTTGCCCGCGCTGGACCATGTACAAGTCTCCTGGAATGGAGCGTCATGGAGGGTGAGAATCCCGTCTCTGACATGGACTACCAGTGC-TTTGTGGTATGCTCTCAAAGAGTCGAGTTGTTTGGGAATGCAGCTCAGAATGGGTGGTAAATTCCATCTAAAGCTAAATATTGGCGAGAGACCGATAGCGAACAAGTACCGTGAGGGAAAGATGAAAAGAACTTTGGAAAGAGAGTTAAACAGTACGTAAAATTGCTGAAAGGGAAACGCTTGAAGTCAGTCGCGTTGGCCGGGAATCAGCCTTGC--ATT--TGCTTGGTGTACTTTCCGGTTTGACGGGTCAGCATCAATTTTGA--CTGCTGGAAAAAGGCCTGGGGAATGTGGCAGCTTTGGCTGTGTTATAGCCC--CTTGTCACATA-CAGCAGTTGGGATTGAGGAACTCAGCACGCCGAAAGGCC-GGGTTTCGACCACRTCCGTGCTTAGGATGCTGGCATAATGGCTTTAAGCGACCCGTCTTGAAACACGGACCAGGGAGTCTAACAT-GCCTGCGAGTGTTTGGGTGGAAAACCCGAGCGCGTAATGA-AAGTGAAAGTTGAGATCCCTGTCGTGGGGAGCATCGACGCCCGGACCAGAAC-TTTTGGGACGGATCCGCGTTAGAGCATGTATTTTGGGACCCGAAAGAAGGTGAACTATGCCTGAATAGGGTGAAGCCARAGGAAAYTYTGGTGGAGGYYCGTAGCGATTCTAACGKGCAAATCGATCGTCAAATTTGGGT--------------------------------------------------------------------------------------------------------------------------------------------------------------------------------------------------------------------------------------------------------------------------------------------------------------------------------------------------------------------------------------------------------------------------------------------------------------------------------------------------------------------------------------------------------------------------------------------------------------------------------------------------------------------------------------------------AGAAGGTCAAGCTTGTGGGCTTGTCAAAAACCTTGCCCTCATGTCGTGTATCTCCGTCGGCTCATATTCAGCACCGGTGATCGAGTTCTTGGAGGAGTGGGGTTTGGAATCACTAGAGGAGAATGCACACTCGACAACACCGTGCACAAAGGTCTTCGTTAACGGTGTTTGGATGGGTGTGCATCGTGATCCCGCCAACCTTGTAAAGACCATTAAAAAGCTGAGGCGGAAGGATGATATTAGTCCCGAAGTCTCAGTCGTCCGCGATATTCGAGAAAAGGAGCTCAGGATCTACACTGACGCTGGTCGTGTCTGTCGGCCACTGTTTATTGTTGAGAATCAGCAACTCCTTCTTCAAAAGAAACATATCAGATGGTTGAACAGTGGTTTTAATGATGAGGGAGACGAGTATAAGTGGGAGCAATTAATCAAAGGTGGTGTCGTTGAGCTGTTGGATGCTGAGGAAGAGGAGACTGTCATGATTTCGATGACGCCGGAAGATCTAGAGAACTCCCGGTTGCAGGCCGCTGGTGTTGACCCGCATGCCGATGATGGCGACTTCGATCCTGCGGCACGTCTCAAGGCTGGCACTCACGCTCATACTTGGACCCACTGTGAGATCCACCCCAGTATGATCCTTGGTATCTGTGCTAGCATTATTCCCTTCCCTGATCACAACCAAGTGAGTCCATCTTTGACTG-------GTTGGTGTTCAC--GCATC-----------------------------------------------------------------------------------------------------------------------------------------------------GTAGGGTAAAGGCCTACCAAGCCTACGATCAATAGCCAAGTTTGATAGAACAAATGGCCACATTGGGAATGAGAAGCCCCAAGTAGAGTAATCTACCAGCAGTCAAGAATATTAGTCAATGCTCGCAAGAGTGAACTAGCTAACTGAAATCTTAAAATC-ATTGTAATAATGGTATTTGAGATAACGTAA-GGGAGAAAATTGATA-GTACCTTACTATAAGTGTTGTCCAACTTTACTGGTGCCAGAAGACTCGGTAACGCCAGAAACACAAACGTTAGTCGTCCTAATCAGGCGTAAAGGGTAAGTAGGCTGCTTTTAAAG--TTT-TTGATA-AGAAAGCTCTTTAAAAAAT--------------------------------------------------------------TTTTTAAA-GTAATT-GAAAATGAATTAAAGCTAGAATCAAATAGAGGATAAGCCAAATAATATTTAGAGTAAGGCTGATATCTTTAGATACTAAATGGAATACTTAAGGTGAAAACTTTTATCTACTATTGATTGACGCTGAGGAACGAAGGTGAGAATAGAAAACAGGATTAGAGACCCAGGTATCTCTCACTGTCAACGATGAATGGTAGTTGTTAGTTA---------------------------------------------------------------------AAATTTAACTAGTAACGATGTTAACGCGATAACCATTCCGCCTTGCGAGTACGGTTGCAAAACTGAAACCAAAAAAATTAGTCGGTCTCGGAGCAAACGAAGTGAAGCATG-TTATTTAATACGATACTACGCGTAAAATCTTACCAGTTCTTGCATATTCTCAGTTAAATTATTTAATATAGT--------------------------------------------------------------------------------------------------------------------------------------------------------------------------------------------------------------------------------------------------------------------------------------------------------
>S_PP763181
---------------------------------------------------------------------CATTATTGAAT-AACTTGG-T-TGGTTGTTGCTGGCTCT--TAG-GAGCA-TGTGCACACCT---GCCATCTT--TATC--TCAT-CCACCTGTGCACCTTTTGTAGTC-TTTTGGGG----AG-GAAACAA-AGAAA------------------------------------------GAGTGTAGTGTG-TGG-TGAGCC-----------ATCTGGCTTCCTTATGC--------TTGC-TTT-TT----CT----CTT-CCCGAGGGTCTATGTCTTTTTATCATATAC-CAC-AAAGCATGTTAAC-AGAATGTAT--TAT-A--TGGG--CCTTGGTTGCC--TATAAAACCTACTATACAACTTTCAGCAACGGATCTCTTGGCTCTCGCATCGATGAAGAACGCAGCGAAATGCGATAAGTAATGTGAATTGCAGAATTCAGTGAATCATCGAATCTTTGAACGCACCTTGCGCTCCTTGGTATTCCGAGGAGCATGCCTGTTTGAGTGTCATTAAATT-CTCAATCA-CTTCCTGGT---TTT-TAT-GA-CTAGGT-TTTTTGT-GACTTGG-AATGTGGGGGTTATTGATTTGCGGG-CCTCTCTT--TGTTGAGGTCGGCTCCCCTGAAATGCATTAGCGGAACCGTTTGCGG-T---GTG-TCGCC-GGTGTGAT-AATTATC-TACGCC-AATGAC-TTAG-CACTGCTCTCTGT-CTGTTCAGC-TTCTAAT--------CGTC-CCTCTCTC----TTGAGAGGAGACAAC-TA-ATGACA----TTGACCT----------------------------------------------------------------------------------------------------------------------------------------------------------------------------------------------------------------------------------------------------------------------------------------------------------------------------------------------------------------------------------------------------------------------------------------------------------GCTCAAATTTGAAATCTGGCGGTCTCTGGCCGTCCGAGTTGTAAACTAGAGAAGCGTTACCCGCGCTGGACCGTGTACAAGTCTCCTGGAATGGAGCGTCATAGAGGGTGAGAATCCCGTCTCTGACACGGACTCCCAGGGC-TTTGTGGTACGCTCTCAAAGAGTCGAGTTGTTTGGGAATGCAGCTCAAAATGGGTGGTAAATTCCATCTAAAGCTAAATATTGGCGAGAGACCGATAGCGAACAAGTACCGTGAGGGAAAGATGAAAAGAACTTTGGAAAGAGAGTTAAACAGTACGTGAAATTGCTGAAAGGGAAACGCTTGAAGTCAGTCGCGTTGGCCGGGGATCAGCCTTGCAATCT--TGCTTGGTGTACTTCCCAG-TTGACGGGTCAGCATCAATTTTGA--TCGCTGGAAAAAGGCTTAGGGAATGTGGCAGCTTCGGCTGTGTTATAGCCC--TTGGTCATATA-CAGCGGTTGGGATTGAGGAACTCAGCACGCCGCAAGGCC-GGGTTTCGACCACGTTCGTGCTTAGGATGCTGGCATAATGGCTTTAAGCGACCCGTCTTGAAACACGGACCAAGGAGTCTAACAT-GCCTGCGAGTGTTTGGGTGTCAAACCCGAGCGCGTAATGA-AAGTGAAAGTTGAGATCCCTGTCGTGGGGAGCATCGACGCCCGGACCAGAAC-TTTTGGGACGGCTCCGCGGTAGAGCATGTATGTTGGGACCCGAAAGATGGTGAACTATGCCTGAATAGGGTGAAGCCAGAGGAAACTCTGGTGGAGGCTCGTAGCGATTCTGACGTGCAAATCGATCGTCAAATTTGGGTATA---------------------------------------------------------------------------------------------------------------------------------------------------------------------------------------------------------------------------------------------------------------------------------------------------------------------------------------------------------------------------------------------------------------------------------------------------------------------------------------------------------------------------------------------------------------------------------------------------------------------------------------------------------------------------------------------------------------------------------------ATGTCGCGTATTCTGATCGGATCATATTCTGCGCCTGTGATCGAGTTCTTGGAGGAGTGGGGTCTTGAATCATTGGAGGAGAACGCACATTCGACGACGCCGTGCACGAAGGTTTTCGTCAACGGTGTTTGGATGGGTGTGCATCGTGACCCTGCCAACCTTGTGAAGACCATCAAAAAGTTAAGGCGGAAGGACGATATCAGTCCTGAAGTCTCCGTTGTTCGTGATATTCGGGAGAAGGAGCTCAGGATTTATACCGATGCCGGCCGTGTCTGCCGACCGCTATTMATCGTCGAGAACCAACAGCTTCTTCTCCAGAAGAAGCATATTAGGTGGCTGAACAACGGATATAATGACGAGGGTGATGAGTATAAGTGGGAACAGTTGATCAAGGGGGGTGTCATCGAGTTGTTGGATGCCGAAGAAGAAGAGACTGTTATGATTTCGATGACACCGGAGGACTTGGAGAATTCTAGGCTACAGGCTGCTGGAGTTGACCCTCGCACTGACGATGGTGACTTCGACCCCGCTGCGCGTCTCAAGGCCGGAACTCACGCTCATACTTGGACCCACTGTGAGATTCACCCAAGTATGAATCTCGGCATTTGTGCTAGCATCAT-------------------------------------------------------------------------------------------------------------------------------------------------------------------------------------------------------------------------------------------------------------------------------------------------------------------------------------------------------------------------------------------------------------------------------------------------------------------------------------------------------------------------------------------------------------------------------------------------------------------------------------------------------------------------------------------------------------------------------------------------------------------------------------------------------------------------------------------------------------------------------------------------------------------------------------------------------------------------------------------------------------------------------------------------------------------------------------------------------------------------------------------------------------------------------------------------------------------------------------------------------------------------------------------------------------------------------------------------------------------------------------------------------------------------------------------------------------
>S_PQ152686
------------------------------GTCGTAACAAGGTTTCCGTAGGTGAACCTGCGGAAGGATCATTATTGAATAAACCTGG-T-GGGTTGTCGCTGGCTCC--TTG-GAGCA-TGTGCACGCTC---ATCATTTT--TATC---CAT-CCACCTGTGCACACTTTGTAGTC-TTGGGATAG---TA-AGGGGGA-CTGT---------GTTCTGTCGGGT--------------GCAAGCCCGGATGTGAGGAC-TGC-TGTGCA--CACACTGT-A--TGGCTTTACCTCTGC-------ACACACYT-TC----TT-----TC-TGCCTAGGTCTATGT---GGTTTCATACAC-CCCAATAGCATGT-TAT-AGAATGTAT--TCA-A--TGGG--CCTACG-TGCCTATATAAAA-C-TATATACAACTTTCAGCAACGGATCTCTTGGCTCTCGCATCGATGAAGAACGCAGCGAAATGCGATAAGTAATGTGAATTGCAGAATTCAGTGAATCATCGAATCTTTGAACGCACCTTGCGCTCCTTGGTATTCCGAGGAGCATGCCTGTTTGAGTGTCATTAACAT-ATCAACCC-TTCTAGCTT---CTT-TGGAGG-CTGGTT-----TGT-GGCTTGG-ATGCTGGGGG-CA-TATTTTGCTGG-CCTC--------TCAAGGTCAGCTCCCCTGAAATGCATTAGCGGAACCGTTTGCGGGT---CTG-TCACT-GGTGTGAT-AATTATC-TGCGCC-AAAGAC-AAGA--CGTGCTCTCTGT-GTGTTCAGC-TTACAAT--------AGTC-CCGTTTAC----TGG------GACAAACTTAATGAAT-G-CTTGGCCTCAAATCAGGTAGGACTACCCGCTGAACTTAAGCATATCAATAAGCGGAGGAAAAG-----------AAACTAACAAG-------------GATTCCCCTAGTAACTGCGAGTGAAGC-----------------------------------GGGAAAAGCTCAAATTTA---------------------------------------------------------------------------------AAATCTGGCGGTCTTTGGCCGTCCGAGTTGTAATCTAGAGAAG--TGTTACCCGCGCTGGAC-------------------------------------------------------------------------------------------------------TAGTAACTGCGAGTGAAGCGGGAAAAGCTCAAATTTAAAATCTGGCGGTCTTTGGCCGTCCGAGTTGTAATCTAGAGAAGTGTTACCCGCGCTGGACCGTGTACAAGTCTCCTGGAATGGAGCGTCATAGAGGGTGAGAATCCCGTCTCTGACACGGACTCCCAGGGC-TTTGTGGTATGCTCTCAAAGAGTCGAGTTGTTTGGGAATGCAGCTCTAAATGGGTGGTAAATTCCATCTAAAGCTAAATATTGGCGAGAGACCGATAGCGAACAAGTACCGTGAGGGAAAGATGAAAAGAACTTTGGAAAGAGAGTTAAACAGTACGTGAAATTGCTGAAAGGGAAACGCTTGAAGTCAGTCGCGTTGACCAGGGATCAGCCTCGC--ATT--TGCGTGGTGCACTTTCTGG-TTGACGGGTCAGCATCAATTTTGA--CTACTGGAAAAAGTCCTGAGGAATGTGGCAGCTCCGGCTGTGTTATAGCCT--CTGGTCGCATA-CAGTGGTTGGGATTGAGGAACTCAGCACGCCGCAAGGCC-GGGTTTCGACCACGTCCGTGCTTAGGATGCTGGCATAATGGCTTTAAGCGACCCGTCTTGAAACACGGACCAAGGAGTCTAACAT-GCCTGCGAGTGTTTGGGTGGAAAACCCGAGCGCGCAATGA-AAGTGAAAGTTGAGATCCCTGTCGTGGGGAGCATCGACGCCCGGACCAGAAC-TTTTGGGACGGATCCGCGGTAGAGCATGTATGTTGGGACCCGAAAGATGGTGAACTATGCCTGAATAGGGTGAAGCCAGAGGAAACTCTGGTGGAGGCTCGTAGCGATTCTGACGTGCAAATCGATCGTCAAATTTGGGTATAGGGGCG-AA-AGACTAATCGAACCATCTAGTAGCTGGTTCCTGCCGAAGTTTCCCTCAGGATAGCAGAAACTCATATCAGATTTATGTGGTAAAGCGAATGATTAGAGGCCTTGGGGTTGAAACAACCTTAACCTATTCTCAAACTTTAAATATGTAAGAACGAGCCGTTTCTTGACTGAACCGCTCGGCGATTGAGAGTTTCTAGTGGGCCATTTTTGGTAAGCAGAACTGGCGATGCGGGATGAACCGAACGCGAGGTTAAGGTGCCGGAATTCACGCTCATCAGACACCACAAAAGGTGTTAGTTCATCTAGACAGCAGGACGGTGGCCATGGAAGTCGGANTCCGCTAAGGAGTGTGTAACAACTCACCTGCCGAATGAACTAGCCCTGAAAATGGATGGCGCTTAAGCGTGATACCCATACCTCGCCGTCAGCGTTGAAGTGACGCGCTGACGAGTAGGCAGGCGTGGAGGTCAG-------------------------------------------------------------------------------------------------------------------------------------------------------------------------------------CCGAAACACCAGAAGGCCAAGCCTGTGGTCTTGTTAAAAACCTTGCCCTCATGTCATGCATCTCTGTCGGTTCATATTCTGCTCCTGTTATCGAGTTTCTAGAGGAGTGGGGTCTGGAATCACTGGAGGAAAACGCACACTCGAGCACACCGTGCACGAAGGTCTTCGTCAATGGTGTTTGGATGGGTGTACACCGTGACCCCGCCAACCTTGTCAAGACAATCAAAAAGCTGAGGCGCAAGGACGATATCAGTCCTGAAGTCTCAGTTGTCCGTGATATCCGAGAGAAGGAGCTTAGGATTTACACCGAYGCTGGTCGTGTCTGTCGGCCACTGTTTATCGTCGAGAACCAGCAGCTTCTTCTCCAAAAGAAGCACATTAGGTGGCTGAATACTGGTTACAATGACGAGAATGAGGAATACAAGTGGGAGCAGTTGATCAAGGGCGGCATTATTGAGTTATTGGATGCTGAAGAAGAGGAGACCGTTATGATTTCTATGACCCCAGAAGATCTGGAGAACTCTCGGTTGCAGGCTGCTGGTGTTGACCCGCATGCTAACGATGGCGAATTTGACCCTGCGGCACGACTCAAGGCTGGCACCCATGCTCATACTTGGACACACTGCGAGATTCATCCCAGTATGATTCTCGGTATTTGTGCCAGCATTATACCCTTCCCTGATCATAACCAGGTGTGTCCACTTT-TCTTA-------ATTGGTCCTGAATGTTACCTTACYYCCGTTCC-----CCTAGTCTCCTCGTAATACCTATCAATCTG----------------------------------------------------------------------------------------------GTAGTTGGTGGGGTAAAAGCCTACCAAGCCTACGATCAATAGCCAAGTTTGATAGAACAGATGGCCACATTGGGAATGAGAAGCCCCAAGTAGAGTAATCTACCAGCAGTCGAGAATATTAGTCAATGCTCGCAAGAGTGAACTAGCTAACTGAAATCTTAAAATC--ATTATATTATGGTTCTTAAGATAACATAA-GGGAAAAAAATGATA-GTACCTTATTATTAGTGTTGTCCAACATTACTGGTGCCAGAAGACTCGGTAACGCCAGAAACGCAAACGTTAGTCGTCTTAATCAGGCGTAAAGGGTAAGTAGGCTGCTTTAAAAG--TTA-AAATTT-AGAAAGCTCTTTAAAA-----------------------------------------------------------------AAAATAAA-GTAAAT-AATAATGAATTAAAGCTAGAATCAAAAAGAGGATAAGCCAAATAATATTTAGAGTAAGGCTGATATCTTCAAATACTAAATAGAATTCTAATGGTGAAAACTTTTATCTAATAATGATTGACGCTGAGGAACGAAGGTGAGAATAGAAAACAGGATTAGAGACCCAGGTATCTCTCACTGTCAACGATGAATGGTAGTTGTTAGCTT---------------------------------------------------------------------AGCTTAAGTTAGTAACGATGTTAACGCGTTAACCATTCCGCCTTGCGAGTACGGTTGCAAAACTGAAACCAAAAAAATTAGTCGGTCTCGGAGCAAACGGAGTGAAGCATG-TTATTTAATACGAAAACACGCGTAAAATCTTACCAGTTCTTGCATATACTC-TATATTTTAATAAATAAAAT--TATAAATAC----------------GGAAGCGGC---------------------------------------GGCTGCAGTCTTAGT-----------TTGCCGGCCTGGTAAGCAGAAGTCCAGCGGTCCAGC---------------------------------------TTTAGCTG-----------------------------------------------------GACTGCTGGACTGCCGCCGGGCGAGGTGATAAG-----CTGAACTGCTAGTT----TGT
>S_PQ152688
-------------------------TAAAAGTCGTAACAAGGTTTCCGTAGGTGAACCTGCGGAAGGATCATTATTGAATAAACCTGG-T-GGGTTGTCGCTGGCTCC--TTG-GAGCA-TGTGCACGCTC---ATCATTTT--TATC---CAT-CCACCTGTGCACACTTTGTAGTC-TTGGGATAG---TA-AGGGGGA-CTGT---------GTTCTGTCGGGT--------------GCAAGCCCGGATGTGAGGAC-TGC-TGTGCA--CACACTGT-A--TGGCTTTACCTCTGC-------ACACACCT-TC----TT-----TC-TGCCTAGGTCTATGT---GGTTTCATACAC-CCCAATAGCATGT-TAT-AGAATGTAT--TCA-A--TGGG--CCTACG-TGCCTATATAAAA-C-TATATACAACTTTCAGCAACGGATCTCTTGGCTCTCGCATCGATGAAGAACGCAGCGAAATGCGATAAGTAATGTGAATTGCAGAATTCAGTGAATCATCGAATCTTTGAACGCACCTTGCGCTCCTTGGTATTCCGAGGAGCATGCCTGTTTGAGTGTCATTAACAT-ATCAACCC-TTCTAGCTT---CTT-TGGAGG-CTGGTT-----TGT-GGCTTGG-ATGCTGGGGG-CA-TATTTTGCTGG-CCTC--------TCAAGGTCAGCTCCCCTGAAATGCATTAGCGGAACCGTTTGCGGGT---CTG-TCACT-GGTGTGAT-AATTATC-TGCGCC-AAAGAC-AAGA--CGTGCTCTCTGT-GTGTTCAGC-TTACAAT--------AGTC-CCGTTTAC----TGG------GACAAACTTAATGAAT-G-CTTGGCCTCAAATCAGGTAGGACTACCCGCTGAACTTAAGCATATCAATAAGCGGAGGAAAAG-----------AAACTAACAAG-------------GATTCCCCTAGTAACTGCGAGTGAAGC-----------------------------------GGGAAAAGCTCAAATTTA---------------------------------------------------------------------------------AAATCTGGCGGTCTTTGGCCGTCCGAGTTGTAATCTAG----------------------------------------------------------------------------------------------------------------------------------------------------------------------------------------GTCCGAGTTGTAATCTAGAGAAGTGTTACCCGMGCTGGACCGTGTACAAGTCTCCTGGAATGGAGCGTCATAGAGGGTGAGAATCCCGTCTCTGACACGGACTCCCAGGGC-TTTGTGGTATGCTCTCAAAGAGTCGAGTTGTTTGGGAATGCAGCTCTAAATGGGTGGTAAATTCCATCTAAAGCTAAATATTGGCGAGAGACCGATAGCGAACAAGTACCGTGAGGGAAAGATGAAAAGAACTTTGGAAAGAGAGTTAAACAGTACGTGAAATTGCTGAAAGGGAAACGCTTGAAGTCAGTCGCGTTGACCAGGGATCAGCCTCGC--ATT--TGCGTGGTGCACTTTCTGG-TTGACGGGTCAGCATCAATTTTGA--CTACTGGAAAAAGTCCTGAGGAATGTGGCAGCTCCGGCTGTGTTATAGCCT--CTGGTCGCATA-CAGTGGTTGGGATTGAGGAACTCAGCACGCCGCAAGGCC-GGGTTTCGACCACGTCCGTGCTTAGGATGCTGGCATAATGGCTTTAAGCGACCCGTCTTGAAACACGGACCAAGGAGTCTAACAT-GCCTGCGAGTGTTTGGGTGGAAAACCCGAGCGCGCAATGA-AAGTGAAAGTTGAGATCCCTGTCGTGGGGAGCATCGACGCCCGGACCAGAAC-TTTTGGGACGGATCCGCGGTAGAGCATGTATGTTGGGACCCGAAAGATGGTGAACTATGCCTGAATAGGGTGAAGCCAGAGGAAACTCTGGTGGAGGCTCGTAGCGATTCTGACGTGCAAATCGATCGTCAAATTTGGGTATAGGGGCG-AA-AGACTAATCGAACCATCTAGTAGCTGGTTCCTGCCGAAGTTTCCCTCAGGATAGCAGAAACTCATATCAGATTTATGTGGTAAAGCGAATGATTAGAGGCCTTGGGGTTGAAACAACCTTAACCTATTCTCAAACTTTAAATATGTAAGAACGAGCCGTTTCTTGACTGAACCGCTCGGCGATTGAGAGTTTCTAGTGGGCCATTTTTGGTAAGCAGAACTGGCGATGCGGGATGAACCGAACGCGAGGTTAAGGTGCCGGAATTCACGCTCATCAGACACCACAAAAGGTGTTAGTTCATCTAGACAGCAGGACGGTGGCCATGGAAGTCGGAATCCGCTAAGGAGTGTGTAACAACTCACYTGCCGAATGAAMTAGCCCYGAAWAYGGATGGCGCYTAAGCGTGATACCCATACCTCGCCGTCAGCGTTGAAGTGACGCGCTGACGAGTAGGCAGGCGTGGA-------------------------------------------------------------------------------------------------------------------------------------------------------------------------------------------------------AAGGCCAAGCCTGTGGTCTTGTTAAAAACCTTGCCCTCATGTCATGCATCTCTGTCGGTTCATATTCTGCTCCTGTTATCGAGTTTCTAGAGGAGTGGGGTCTGGAATCACTGGAGGAAAACGCACACTCGAGCACACCGTGCACGAAGGTCTTCGTCAATGGTGTTTGGATGGGTGTACACCGTGACCCCGCCAACCTTGTCAAGACAATCAAAAAGCTGAGGCGCAAGGACGATATCAGTCCTGAAGTCTCAGTTGTCCGTGATATCCGAGAGAAGGAGCTTAGGATTTACACCGAYGCTGGTCGTGTCTGTCGGCCACTGTTTATCGTCGAGAACCAGCAGCTTCTTCTCCAAAAGAAGCACATTAGGTGGCTGAATACTGGTTACAATGACGAGAATGAGGAATACAAGTGGGAGCAGTTGATCAAGGGCGGCATTATTGAGTTATTGGATGCTGAAGAAGAGGAGACCGTTATGATTTCTATGACCCCAGAAGATCTGGAGAACTCTCGGTTGCAGGCTGCTGGTGTTGACCCGCATGCTAACGATGGCGAATTTGACCCTGCGGCACGACTCAAGGCTGGCACCCATGCTCATACTTGGACACACTGCGAGATTCATCCCAGTATGATTCTCGGTATTTGTGCCAGCATTATACCCTTCCCTGATCATAACCAGGTGTGTCCACTTT-TCTTA-------ATTGGTCCTGAATGTTACCTTACYYCCGTTCC-----CCTAGTCTCCTCGTAATACCTATCAATCTG-------------------------------------------------------------------------------------------------------------------------------GATCAATAGCCAAGTTTGATAGAACAGATGGCCACATTGGGAATGAGAAGCCCCAAGTAGAGTAATCTACCAGCAGTCGAGAATATTAGTCAATGCTCGCAAGAGTGAACTAGCTAACTGAAATCTTAAAATC--ATTATATTATGGTTCTTAAGATAACATAA-GGGAAAAAAATGATA-GTACCTTATTATTAGTGTTGTCCAACATTACTGGTGCCAGAAGACTCGGTAACGCCAGAAACGCAAACGTTAGTCGTCTTAATCAGGCGTAAAGGGTAAGTAGGCTGCTTTAAAAG--TTA-AAATTT-AGAAAGCTCTTTAAAA-----------------------------------------------------------------AAAATAAA-GTAAAT-AATAATGAATTAAAGCTAGAATCAAAAAGAGGATAAGCCAAATAATATTTAGAGTAAGGCTGATATCTTCAAATACTAAATAGAATTCTAATGGTGAAAACTTTTATCTAATAATGATTGACGCTGAGGAACGAAGGTGAGAATAGAAAACAGGATTAGAGACCCAGGTATCTCTCACTGTCAACGATGAATGGTAGTTGTTAGCTT---------------------------------------------------------------------AGCTTAAGTTAGTAACGATGTTAACGCGTTAACCATTCCGCCTTGCGAGTACGGTTGCAAAACTGAAACCAAAAAAATTAGTCGGTCTCGGAGCAAACGGAGTGAAGCATG-TTATTTAATACGAAAACACGCGTAAAATCTTACCAGTTCTTGCATATACTC-TATATTTTAATAAATAAAAT--TATAAATAC----------------GGAAGCGGC---------------------------------------GGCTGCAGTCTTAGT-----------TTGCCGGCCTGGTAAGCAGAAGTCCAGCGGTCCAGC---------------------------------------TTTAGCTG-----------------------------------------------------GACTGCTGGACTGCCGCCGGGCGA-----------------------------------
>S_PQ152700
------------------------GTAAAAGTCGTAACAAGGTTTCCGTAGGTGAACCTGCGGAAGGATCATTATTGAATAAACTTGG-T-GGGCTGTCGCTGGCTCT--TCG-GAGCA-TGTGCACGCTC---TCCACCTT--TATC---CAT-CCACCTGTGCACTATGTGTAGTC-TTGAGGGA----GA-ATGTCAT-GCAGT--------TCAATTATG-----------------------------------------------------------A-----------------------------CTG-TA----GT----GTC-CTCTCAGGTCTATGT---CTTTTTACACAC-CAC----GTATGT-ATC-AGAATGTAT--CTA-A--TAGG--CCTACG-TGCC--TATAAAA-C-ACAATACAACTTTCAGCAACGGATCTCTTGGCTCTCGCATCGATGAAGAACGCAGCGAAATGCGATAAGTAATGTGAATTGCAGAATTCAGTGAATCATCGAATCTTTGAACGCACCTTGCGCTCCTTGGTATTCCGAGGAGCATGCCTGTTTGAGTGTCATTATATT-CTCAATCC-CATCAGCT-----TT-CGT-GG-TT-GAT-----GCT-GGATTGG-ATGTGGGGGG----TAATCTGCTGG-CCTT-------GCTTAGGTCGGCTCCCCTGAAATGTATTAGCGGAACTGTTTGCGG-T--CCCG-TCACT-GGTGTGAT-AA-TATC-TACGCC-GAAGAC-AGTG--GCTGCTCTCGAT-ATGTTCAGC-TTCTAGC--------TTGT-CCACTATG----GTG------GACGAT-AT-TTGAAC-G-TTTGACCTCAAATCAGGTAGGACTACCCGCTGAACTTAAGCATATCAATAAGCGGAGGAAAAG-----------AAACTAACAAG-------------GATTCCCCTAGTAACTGCGAGTGAAGC-----------------------------------GGGAAAAGCTCAAATTTA---------------------------------------------------------------------------------AAATCTGGTAGTCCTTGGCTGCCCGAGTTGTAATCTAGAGAAG--TGTTACCCGCGCTGGA------------------------------------------------------------------------------------------------------------------------------------------------------------------------------------------------------------------GTCTCCTGGAATGGAGCGTYATAGAGGGTGAGAATCCCGTCTCTGACACGGACTACCAGTGC-TTTGTGGTATGCTCTCAAAGAGTCGAGTTGTTTGGGAATGCAGCTCAAAATGGGTGGTAAATTCCATCTAAAGCTAAATATTGGCGAGAGACCGATAGCGAACAAGTACCGTGAGGGAAAGATGAAAAGAACTTTGGAAAGAGAGTTAAACAGTACGTGAAATTGCTGAAAGGGAAACGCTTGAAGTCAGTCGCGTTGGCCGGGGATCAGCCTCGC--ATT--TGCGTGGTGTACTTTCCGG-TTGACGGGTCAGCATCAATTTTGA--CCACTGGAAAAAGGCTTGGGGAATGTGGCAGCTTCGGCTGTGTTATAGACC--CTTGTTGTATA-CAGTGGTTGGGATTGAGGAACTCAGCACGCCGCAAGGCC-GGGTTTCGACCACGTTCGTGCTTAGGATGCTGGCATAATGGCTTTAAGCGACCCGTCTTGAAACACGGACCAAGGAGTCTAACAT-GCCTGCGAGTGTTTGGGTGGAAAACCCGAGCGCGTAATGA-AAGTGAAAGTTGAGATCCCTGTCGTGGGGAGCATCGACGCCCGGACCAGAAC-TTTTGGGACGGATCCGCGGTAGAGCATGTATGTTGGGACCCGAAAGATGGTGAACTATGCCTGAATAGGGTGAAGCCAGAGGAAACTCTGGTGGAGGCTCGTAGCGATTCTGACGTGCAAATCGATCGTCAAATTTGGGTATAGGGGCG-AA-AGACTAATCGAACCATCTAGTAGCTGGTTCCTGCCGAAGTTTCCCTCAGGATAGCAGAAACTCGTATCAGATTTATGTGGTAAAGCGAATGATTAGAGGCCTTGGGGTTGAAACAACCTTAACCTATTCTCAAACTTTAAATATGTAAGAACGAGCCGTTTCTTGATTGAACCGCTCGGCGATTGAGAGTTTCTAGTGGGCCATTTTTGGTAAGCAGAACTGGCGATGCGGGATGAACCGAACGCGAGGTTAAGGTGCCGGAATTCACGCTCATCAGACACCACAAAAGGTGTTAGTTCATCTAGACAGCAGGACGGTGGCCATGGAAGTCGGAATCCGCTAAGGAGTGTGTAACAACTCACCTGCCGAATGAACTAG---------------------------------------------------------------------------------------------------------------------------------------------------------------------------------------------------------------------------------------------------------------------------------CGGAGACACCAGAAGGCCAAGCTTGCGGGCTTGTCAAAAACCTTGCTCTTATGTCATGTATCTCCGTCGGCTCATATTCTGCTCCCGTCATCGAGTTTCTGGAGGAATGGGGTCTGGAATCGCTCGAGGAGAACGCGCACTCAACAACGCCATGCACGAAAGTTTTCGTCAATGGTGTATGGATGGGAGTGCATCGCGACCCTGCCAATCTTGTCAAAACCATAAAAAAACTAAGAAGAAAGGACGATATCAGTCCTGAAGTCTCGGTTGTTCGGGATATCCGAGAGAAGGAGCTTAGGATCTACACTGATGCTGGTCGCGTTTGTCGGCCACTATTTATTGTCGAGAACCAACAACTTCTGCTTCAAAAGAAGCATATCAGGTGGCTGAACAATGGTTACAATGAAGAGGGCGAAGAGTATAAATGGGAGCAATTAATCAAGGGCGGTGTCATTGAATTACTTGATGCTGAGGAAGAGGAGACTGTCATGATTTCGATGACTCCAGAAGATCTGGAGAATTCTCGGTTACAAGCTGCTGGTGTTGATACGCGCGCTGATGATGGTGAATTTGATCCTGCGGCGCGCCTCAAGGCCGGCACCCATGCTCATACTTGGACACATTGTGAAATCCACCCCAGTATGATTCTTGGTATATGCGCCAGCATCATCCCTTTCCCTGATCATAATCAAGTAAGKTCATGGT-TCTGA-------ACAATTATTGAG-CTTATCTTACTATTCTTC--------AAGTCTCCTCGTAATACCTACCAATCTG-----------------------------------------------------------------------------------------------TAGTTGGTAGGGTAAAGGCCTACCAAGCCTACGATCAATAGCCAAGTTTGATAGAACAAATGGCCACATTGGGAATGAGAAGCCCCAAGTAGAGTAATCTACCAGCAGTCAAGAATATTAGTCAATGCTCGAAAGAGTGAACTAGCTAACTGAAATCATAAAATC---ATTGAAAATGGTATTTAAGATAACGTAA-GGGATAAAAATGATA-GTACCTTACTATAAGTGTTGTCCAACATTACTGGTGCCAGAAGACTCGGTAACGCCAGAAACGCAAACGTTAGTCGTCTTAATCAGGCGTAAAGGGTAAGTAGGCTGCTTTAAAAG--TTT-TTAATTTAAAAAGCTCTTTAAAAGCTGCCCAGCTGCA---------------------------------TAAACTGCAGCTGGGCAGCTTTTAAA-GTAAATTAAAAATGAATTAAAGCTAGAATCAAACATAGGATAATCTAAATAATATTTAGAGTAAGGCTGATATCTTTAGATACTAAATGGAATACTAAAGGTGAAAACTTTTATCTAATAATGATTGACGCTGAGGAACGAAGGTGAGAATAGAAAACAGGATTAGAGACCCAGGTATCTCTCACTGTCAACGATGAATGGTGGTTGTTAGTATG--------------------------------------------------------------------CAAAAATACTAGTAACGATGTTAACGCGATAACCATTCCGCCTTGCGAGTACGGTTGCAAAACTGAAACCAAAAAAATTAGTCGGTCTTGAAGCAAACGAAGTGAAGCATG-TTATTTAATACGAAACTACGCGTAAAATCTTACCAGTACTTGCATATTCCC-TCTAAA--ATTAAATATTTC--AGTGGCAAC-------------AGCTGCTGTAGTTAACT----------------------------------GATAGTAATCTTTGATT--------GTTAAAGGT-------------------------------------------------------------------------------------------------------------------------------------------------------------------------------------------
>S_PQ152702
------------------------------GTCGTAACAAGGTTTCCGTAGGTGAACCTGCGGAAGGATCATTATTGAATAAATCTGG-T-GGGTTGTCGCTGGCTCC--TCG-GAGCA-TGTGCACGCTC---TCCACCTT--TATC---CAT-CCACCTGTGCACCATGTGTAGTC-TTGGGAGA----GA-AAGATTT-GTAGT--------CCCGCTGTGGGCT-------------------------------------------------------G-----------------------------TAA-AG----AC----GTC-CTCTCAGGTCTATGT---CTTTTCATATAC-CAC--TAGTATGT-CGC-AGAATGTAT--ATC-A--TGGG--CCTACG-TGCC--TATAAAA-C-ACAATACAACTTTCAGCAACGGATCTCTTGGCTCTCGCATCGATGAAGAACGCAGCGAAATGCGATAAGTAATGTGAATTGCAGAATTCAGTGAATCATCGAATCTTTGAACGCACCTTGCGCTCCTTGGTATTCCGAGGAGCATGCCTGTTTGAGTGTCATTATATT-CTCAACCC-TTCTCAGTT----TT-AAT-GA-CTGAGT----AAGT-GGATTGG-ATYGTTGGGG----GCATTTGCTGG-CCGTTT----TACTACGGTCGGCTCCCCTGAAATGCATTAGCGGAACTGTTTGCGG-T--CCCG-TCACT-GGTGTGAT-AATTATC-TACGCC-GAAGACGAGAG--GCTGCTCTCCAT-ACGTTCAGC-TTCTAAT--------CAGT-CCCCTCTG----GTG------GACAAT-TT-ATGAAA-G-TTTGACCTCAAATCAGGTAGGACTACCCGCTGAACTTAAGCATATCAATAAGCGGAGGAAAAG-----------AAACTAACAAG-------------GATTCCCCTAGTAACTGCGAGTGAAGC-----------------------------------GGGAAAAGCTCAAATTTA---------------------------------------------------------------------------------AAATCTGATGGTCCTTGGCCGTCCGAGTTGTAATCTAGAGAAG--TGTTACCCGCGCTGGAC-------------------------------------------------------------------------------------------------------------CTGCGAGTGAAGCGGGAAAAGCTCAAATTTAAAATCTGATGGTCCTTGGCCGTCCGAGTTGTAATCTAGAGAAGTGTTACCCGCGCTGGACCGTGTACAAGTCTCCTGGAATGGAGCGTCATAGAGGGTGAGAATCCCGTCTCTGACACGGACTACCAGGGC-TTTGTGGTATGCTCTCAAAGAGTCGAGTTGTTTGGGAATGCAGCTCAAAATGGGTGGTAAATTCCATCTAAAGCTAAATATTGGCGAGAGACCGATAGCGAACAAGTACCGTGAGGGAAAGATGAAAAGAACTTTGGAAAGAGAGTTAAACAGTACGTGAAATTGCTGAAAGGGAAACGCTTGAAGTCAGTCGCGTTGGCCGGGGATCAGCCTCGC---AT--TGCGTGGTGTACTTTCCGG-TTGACGGGTCAGCATCAATTTTGA--CCGCTGGAAAAAGGCTTGGGGAATGTGGCAGCTTCGGCTGTGTTATAGCCC--TTTGTCGCATA-CAGTGGTTGGGATTGAGGAACTCAGCACGCCGTAAGGCC-GGGTTTCGACCACGTTCGTGCTTAGGATGCTGGCATAATGGCTTTAAGCGACCCGTCTTGAAACACGGACCAAGGAGTCTAACAT-GCCTGCGAGTGTTTGGGTGGAAAACCCGAGCGCGTAATGA-AAGTAAAAGTTGAGATCCCTGTCGTGGGGAGCATCGACGCCCGGACCAGAAC-TTTTGGGACGGATCCGCGGTAGAGCATGTATGTTGGGACCCGAAAGATGGTGAACTATGCCTGAATAGGGTGAAGCCAGAGGAAACTCTGGTGGAGGCTCGTAGCGATTCTGACGTGCAAATCGATCGTCAAATTTGGGTATAGGGGCG-AA-AGACTAATCGAACCATCTAGTAGCTGGTTCCTGCCGAAGTTTCCCTCAGGATAGCAGAAACTCGTATCAGATTTATGTGGTAAAGCGAATGATTAGAGGCCTTGGGGTTGAAACAACCTTAACCTATTCTCAAACTTTAAATATGTAAGAACGAGCCGTTTCTTGATTGAACCGCTCGGCGATTGAGAGTTTCTAGTGGGCCATTTTTGGTAAGCAGAACTGGCGATGCGGGATGAACCGAACGCGAGGTTAAGGTGCCGGAATTCACGCTCATCAGACACCACAAAAGGTGTTAGTTCATCTAGACAGCAGGACGGTGGCCATGGAAGTCGGAATCCGCTAAGGAGTGTGTAACAACTCACCTGCCGAATGAACTAGCCCTGAAWATGGATGGCGCTTAAGCGTGATACCCATACCTCGCCGTCAGCGTTGAAGTGACGCGCTGACGAGTAGGCAGGCGTGGAGGTCAG-------------------------------------------------------------------------------------------------------------------------------------------------------------------------------------CAGAGACACCAGAAGGCCAGGCTTGCGGTCTCGTCAAGAACCTTGCTCTTATGTCATGTATTTCCGTCGGCTCATACTCTGCTCCTGTTATTGAGTTTTTGGAGGAATGGGGCTTGGAGTCGCTYGAGGAGAACGCRCATTCAACTACGCCATGCACCAAGGTCTTCGTCAACGGCGTGTGGATGGGAGTGCATCGCGACCCTGCCAATCTCGTCAAGACCATTAAAAAACTAAGAAGGAAGGACGATATCAGTCCTGAAGTCTCGGTTGTTCGAGACATCCGAGAAAAGGAGCTTAGGATTTACACCGATGCCGGCCGTGTCTGTCGTCCACTATTCATTGTCGAGAACCAGCAACTTCTCCTGCAAAAGAGGCATATCAGGTGGTTGAATAATGGCTATAATGATGAGGGCGAGGAGTATAAGTGGGAACAATTGATCAAGGGTGGCGTCATTGAATTGCTTGATGCTGAAGAAGAGGAGACCGTCATGATTTCAATGACACCGGAGGATTTGGAGAACTCCCGGCTACAAGCTGCTGGTGTTGATACGCGCGCTGACGATGGCGATTTTGATCCTGCGGCGCGCCTCAAGGCCGGTACCCATGCTCATACTTGGACGCACTGTGAAATCCACCCAAGTATGATTCTTGGAATATGCGCCAGCATCATTCCTTTCCCTGATCACAATCAAGTGAGTTCATCCC--CAGA-------TTAGAAGTTGGG-TTTGCCTTACAATTCTTC--------AAGTCTCCTCGTAATACCTACCAATCTG---------------------------------------------------------------------------------------------GGTAGTTGGTAGGGTAAAGGCCTACCAAGCCTACGATCAATAGCCAAGTTTGATAGAACAGATGGCCACATTGGGAATGAGAAGCCCCAAGTAGAGTAATCTACCAGCAGTCAAGAATATTAGTCAATGCTCGAAAGAGTGAACTAGCTAACTGAAATCATAAAATC---ATTGAAAATGGTATTTAAGATAACGTAA-GGGATAAAAATGATA-TTMCCTTACTATAAGTGTTGTCCAMCATTACTGGTGCCAGAAGACTCGGTAACGCCAGAAACGCAAACGTTAGTCGTCTTAATCAGGCGTAAAGGGTAAGTAGGCTGCTTTAAAAG--TTT-TTAATTTAAAAAGCTCTTTAAGACCAGCTGGTTTG--------------------------------------------ACCAGCAGGTCTTACTA-GTAATTTAAAAATTAATTAAAGCTAGAATCAAGCATAGGATAATCTAAATAATATTTAGAGTAAGGCTGATATCTTTAGATACTAAATGGAATACTAAAGGTGAAAACTTTTATCTAATACTGATTGACGCTGAGGAACGAAGGTGAGAATAGAAAMCAGGATTAGAGACCCAGGTATCTCTCACTGTCAACGATGAATGGTGGTTGTTAGTATG--------------------------------------------------------------------CAAATATACTAGTAACGATGTTAACGCGATAACCATTCCGCCTTGCGAGTACGGTTGCAAAACTGAAACCAAAAAAATTAGTCGGTCTTGAAGCAAACGAAGTGAAGCATG-TTATTTAATACGAAACTACGCGTAAAATCTTACCAGTACTTGCATATTCCC-TCTAAA--ATTAAATATTCC--AGCCGCAGC-------------TTTAATTATATTTACTGTTG----------------TTGCTTTAGTTAACTAAGTTCATTTTATAAAA------------------------------------------------------------------------------------------------------------------------------------------------------------------------------------------------------------
>S_PV607755
------------------------------------------------------------------------------------TTGG-T-TGGTTGTTGCTGGCTCT--TAG-GAGCA-TGTGCACACCT---GCCATCTT--TATC--TCAT-CCACCTGTGCACCTTTTGTAGTC-TTTGGGGAG------GAAACAA-AGAAA------------------------------------------GAGTGTAGTGTG-TGG-TGAGCC-----------ATCTGGCTTCCTTATGC--------TTGC-TTT-TT----CT----CTT-CCCGAGGGTCTATGTCTTTTTATCATATAC-CAC-AAAGCATGTTAAC-AGAATGTATTATAT-A--TGGG--CCTTGGTTGCC--TATAAAACCTACTATACAACTTTCAGCAACGGATCTCTTGGCTCTCGCATCGATGAAGAACGCAGCGAAATGCGATAAGTAATGTGAATTGCAGAATTCAGTGAATCATCGAATCTTTGAACGCACCTTGCGCTCCTTGGTATTCCGAGGAGCATGCCTGTTTGAGTGTCATTAAATT-CTCAATCA-CTTCCTGGT---TTT-TAT-GA-CTAGGTTTTTTTGT-GACTTGG-AATGTGGGGGTTATTGATTTGCGGG-CCTCTCTT--TGTTGAGGTCGGCTCCCCTGAAATGCATTAGCGGAACCGTTTGCGG-T---GTG-TCGCC-GGTGTGAT-AATTATC-TACGCC-AATGAC-TTAG-CACTGCTCTCTGT-TTGTTCAGC-TTCTAAT--------CGT----------------------GGACAAC-CT-TATATG-----------------------------------------------------------------------------------------------------------------------------------------------------------------------------------------------------------------------------------------------------------------------------------------------------------------------------------------------------------------------------------------------------------------------------------A-TTCCCCTAGTAACTGCGAGTGAAGCGGGAAAAGCTCAAATTTGAAATCTGGCGGTCTCTGGCCGTCCGAGTTGTAAACTAGAGAAGCGTTACCCGCGCTGGACCGTGTACAAGTCTCCTGGAATGGAGCGTCATAGAGGGTGAGAATCCCGTCTCTGACACGGACTCCCAGGGC-TTTGTGGTACGCTCTCAAAGAGTCGAGTTGTTTGGGAATGCAGCTCAAAATGGGTGGTAAATTCCATCTAAAGCTAAATATTGGCGAGAGACCGATAGCGAACAAGTACCGTGAGGGAAAGATGAAAAGAACTTTGGAAAGAGAGTTAAACAGTACGTGAAATTGCTGAAAGGGAAACGCTTGAAGTCAGTCGCGTTGGCCGGGGATCAGCCTTGCAATCT--TGCTTGGTGTACTTCCCAG-TTGACGGGTCAGCATCAATTTTGA--TCGCTGGAAAAAGGCTTAGGGAATGTGGCAGCTTCGGCTGTGTTATAGCCC--TTGGTCATATA-CAGCGGTTGGGATTGAGGAACTCAGCACGCCGCAAGGCC-GGGTTTCGACCACGTTCGTGCTTAGGATGCTGGCATAATGGCTTTAAGCGACCCGTCTTGAAACACGGACCAAGGAGTCTAACAT-GCCTGCGAGTGTTTGGGTGTCAAACCCGAGCGCGTAATGA-AAGTGAAAGTTGAGATCCCTGTCGTGGGGAGCATCGACGCCCGGACCAGAAC-TTTTGGGACGGCTCCGCGGTAGAGCATGTATGTTGGGACCCGAAAGATGGTGAACTATGCCTGAATAGGGTGAAGCCAGAGGAAACTCTGGTGGAGGCTCGTAGCGATTCTGACGTGCAAATCGATCGTCAAATTTGGGTATAGGGG-------------------------------------------------------------------------------------------------------------------------------------------------------------------------------------------------------------------------------------------------------------------------------------------------------------------------------------------------------------------------------------------------------------------------------------------------------------------------------------------------------------------------------------------------------------------------------------------------------------------------------------------------------------------------------------------------------------------------TCTTGCTCTTATGTCGTGTATATCTGTCGGATCATATTCCGCGCCTGTGATCGAGTTCTTGGAGGAGTGGGGTCTTGAATCATTGGAGGAGAACGCACATTCGACGACGCCGTGCACGAAGGTTTTCGTCAACGGTGTTTGGATGGGCGTGCATCGTGACCCTGCCAACCTTGTGAAGACCATCAAAAAGTTAAGGCGGAAGGACGATATCAGTCCTGAAGTCTCCGTTGTTCGTGACATTCGGGAGAAGGAGCTCAGGATTTATACCGATGCCGGCCGTGTCTGCCGACCGCTATTCATCGTCGAGAACCAACAGCTTCTTCTCCAGAAGAAGCATATCAGGTGGCTGAACAACGGATATAATGACGAGGGTGATGAGTATAAGTGGGAACAGTTGATCAAGGGGGGTGTCATCGAGTTGTTGGATGCCGAAGAAGAAGAGACTGTTATGATTTCGATGACACCGGAGGACTTGGAGAATTCTAGGCTACAGGCTGCTGGAGTTGACCCTCGCACTGACGATGGTGACTTTGACCCCGCTGCGCGTCTCAAGGCCGGAACTCACGCTCATACTTGGACCCACTGTGAGATTCACCCGAGTATGATTCTCGGCATTTGTGCTAGCATCATCCCCTTCCCCGATCATAATCAAGTAAG----------------------------------------------------------------------------------------------------------------------------------------------------------------------------------------------------------------------------------------------------------------------------------------------------------------------------------------------------------------------------------------------------------------------------------------------------------------------------------------------------------------------------------------------------------------------------------------------------------------------------------------------------------------------------------------------------------------------------------------------------------------------------------------------------------------------------------------------------------------------------------------------------------------------------------------------------------------------------------------------------------------------------------------------------------------------------------------------------------------------------------------------------------------------------------------------------------------------------------------------------------------------------------------------------------------------------------------------------------------------------------------------------------------------------------
>S_PV607756
------------------------------------------------------------------------------------TTGG-T-TGGTTGTTGCTGGCTCT--TAG-GAGCA-TGTGCACACCT---GCCATCTT--TATC--TCAT-CCACCTGTGCACCTTTTGTAGTC-TTTGGGGAG------GAAACAA-AGAAA------------------------------------------GAGTGTAGTGTG-TGG-TGAGCC-----------ATCTGGCTTCCTTATGC--------TTGC-TTT-TT----CT----CTT-CCCGAGGGTCTATGTCTTTTTATCATATAC-CAC-AAAGCATGTTAAC-AGAATGTATTATAT-A--TGGG--CCTTGGTTGCC--TATAAAACCTACTATACAACTTTCAGCAACGGATCTCTTGGCTCTCGCATCGATGAAGAACGCAGCGAAATGCGATAAGTAATGTGAATTGCAGAATTCAGTGAATCATCGAATCTTTGAACGCACCTTGCGCTCCTTGGTATTCCGAGGAGCATGCCTGTTTGAGTGTCATTAAATT-CTCAATCA-CTTCCTGGT---TTT-TAT-GA-CTAGGTTTTTTTGT-GACTTGG-AATGTGGGGGTTATTGATTTGCGGG-CCTCTCTT--TGTTGAGGTCGGCTCCCCTGAAATGCATTAGCGGAACCGTTTGCGG-T---GTG-TCGCC-GGTGTGAT-AATTATC-TACGCC-AATGAC-TTAG-CACTGCTCTCTGT-TTGTTCAGC-TTCTAAT--------CGT----------------------AGACAAC-CT-TATATG-----------------------------------------------------------------------------------------------------------------------------------------------------------------------------------------------------------------------------------------------------------------------------------------------------------------------------------------------------------------------------------------------------------------------------------A-TTCCCCTAGTAACTGCGAGTGAAGCGGGAAAAGCTCAAATTTGAAATCTGGCGGTCTCTGGCCGTCCGAGTTGTAAACTAGAGAAGCGTTACCCGCGCTGGACCGTGTACAAGTCTCCTGGAATGGAGCGTCATAGAGGGTGAGAATCCCGTCTCTGACACGGACTCCCAGGGC-TTTGTGGTACGCTCTCAAAGAGTCGAGTTGTTTGGGAATGCAGCTCAAAATGGGTGGTAAATTCCATCTAAAGCTAAATATTGGCGAGAGACCGATAGCGAACAAGTACCGTGAGGGAAAGATGAAAAGAACTTTGGAAAGAGAGTTAAACAGTACGTGAAATTGCTGAAAGGGAAACGCTTGAAGTCAGTCGCGTTGGCCGGGGATCAGCCTTGCAATCT--TGCTTGGTGTACTTCCCAG-TTGACGGGTCAGCATCAATTTTGA--TCGCTGGAAAAAGGCTTAGGGAATGTGGCAGCTTCGGCTGTGTTATAGCCC--TTGGTCATATA-CAGCGGTTGGGATTGAGGAACTCAGCACGCCGCAAGGCC-GGGTTTCGACCACGTTCGTGCTTAGGATGCTGGCATAATGGCTTTAAGCGACCCGTCTTGAAACACGGACCAAGGAGTCTAACAT-GCCTGCGAGTGTTTGGGTGTCAAACCCGAGCGCGTAATGA-AAGTGAAAGTTGAGATCCCTGTCGTGGGGAGCATCGACGCCCGGACCAGAAC-TTTTGGGACGGCTCCGCGGTAGAGCATGTATGTTGGGACCCGAAAGATGGTGAACTATGCCTGAATAGGGTGAAGCCAGAGGAAACTCTGGTGGAGGCTCGTAGCGATTCTGACGTGCAAATCGATCGTCAAATTTGGGTATAGGGG-------------------------------------------------------------------------------------------------------------------------------------------------------------------------------------------------------------------------------------------------------------------------------------------------------------------------------------------------------------------------------------------------------------------------------------------------------------------------------------------------------------------------------------------------------------------------------------------------------------------------------------------------------------------------------------------------------------------------TCTTGCTCTTATGTCGTGTATATCTGTCGGATCATATTCCGCGCCTGTGATCGAGTTCTTGGAGGAGTGGGGTCTTGAATCATTGGAGGAGAACGCACATTCGACGACGCCGTGCACGAAGGTTTTCGTCAACGGTGTTTGGATGGGCGTGCATCGTGACCCTGCCAACCTTGTGAAGACCATCAAAAAGTTAAGGCGAAAGGACGATATCAGTCCTGAAGTCTCCGTTGTTCGTGACATTCGGGAGAAGGAGCTCAGGATTTATACCGATGCCGGCCGTGTCTGCCGACCGCTATTCATCGTCGAGAACCAACAGCTTCTTCTCCAGAAGAAGCATATTAGGTGGCTGAACAACGGATATAATGACGAGGGTGATGAGTATAAGTGGGAACAGTTGATCAAGGGGGGTGTCATCGAGTTGTTGGATGCCGAAGAAGAAGAGACTGTTATGATTTCGATGACACCGGAGGACTTGGAGAATTCTAGGCTACAGGCTGCTGGAGTTGACCCTCGCACTGACGATGGTGATTTCGACCCCGCTGCGCGTCTCAAGGCCGGAACTCACGCTCATACTTGGACCCACTGTGAGATTCACCCGAGTATGATTCTCGGCATTTGTGCTAGCATCATCCCCTTCCCCGATCATAATCAAGTAAG----------------------------------------------------------------------------------------------------------------------------------------------------------------------------------------------------------------------------------------------------------------------------------------------------------------------------------------------------------------------------------------------------------------------------------------------------------------------------------------------------------------------------------------------------------------------------------------------------------------------------------------------------------------------------------------------------------------------------------------------------------------------------------------------------------------------------------------------------------------------------------------------------------------------------------------------------------------------------------------------------------------------------------------------------------------------------------------------------------------------------------------------------------------------------------------------------------------------------------------------------------------------------------------------------------------------------------------------------------------------------------------------------------------------------------
>S_PX105037
----------------------------------------------------GTGACCTGCGGAAGGATCATTATTGAATAAACTTGG-T-GGGTTGTTGCTGGCTCC--TCG-GAGCA-TGTGCACGCTC---TCCATCTT--TATC---CAT-CCACCTGTGCACTCTTTGTAGTC-TTGGGAGGT---TG-AGAGCAG-CTG---------------------------------------------------------CGC-CTTGTG-----AGAAC-A--TGGCTCT----------------GGC-TTG-TG----AT-----CT-TCTCTTCGACTATGT----TTTTCATACACTTGT-ATAGCATAA-TGC-AGAATGTAA--CTC-A--TGGG--CCTCTG-TGCC--TATAAGA-A-CAAATACAACTTTCAGCAACGGATCTCTTGGCTCTCGCATCGATGAAGAACGCAGCGAAATGCGATAAGTAATGTGAATTGCAGAATTCAGTGAATCATCGAATCTTTGAACGCACCTTGCGCTCCTTGGTATTCCGAGGAGCATGCCTGTTTGAGTGTCATTTAATT-CTCAATCA-CACCTGCTT-------TGTAGT-TT-GGT-----TGT-GACTTGG-ATGTGGGGGT----ATTCCTGCAGG-CCTTCCAT----GTGAGGTCAGCTCCCCTAAAATGCATTAGCGGAACCGTTTGCGG-T---CAG-TCACC-GGTGTGAT-AATTATC-TACGCC-CACGAC---AG--GCTGCTCTCTGT-CTGTTCAGC-TTCTAAC--------TGTC-TCAA--------AAA------GACAAT-TT-TTGAAT-C-TTTGACCTCAAATCAGGTAGGACTACCCGCTGAACTTAAGCATATCAAAGCGGG----------------------------------------------------------------------------------------------------------------------------------------------------------------------------------------------------------------------------------------------------------------------------------------------------------------------------------------------------------------------------------------CTGCGAGTGAAGCGGGAAAAGCTCAAATTTAAAATCTGGCGGTCCTTGGCCGTCCGAGTTGTAATCTAGAGAAGTGTTACCCGCGCTGGACCGTGTACAAGTCTCCTGGAATGGAGCGTCATAGAGGGTGAGAATCCCGTCTTTGACACGGACTACCAGGGC-TTTGTGGTATGCTCTCAAAGAGTCGAGTTGTTTGGGAATGCAGCTCAAAATGGGTGGTAAATTCCATCTAAAGCTAAATATTGGCGAGAGACCGATAGCGAACAAGTACCGTGAGGGAAAGATGAAAAGAACTTTGGAAAGAGAGTTAAACAGTACGTGAAATTGCTGAAAGGGAAACGCTTGAAGTCAGTCACGTCGGCCGGGGATCAGCCTCGC--ATT--TGCGGGGTGTACTTTCCGG-TTGATGGGTCAGCATCAATTTTGA--CCGCTGGAAAAAGGCTTAGGGAATGTGGCAGCTTCGGCTGTGTTATAGCCC--TTTGTCACATA-CAGCGGTTGAGATTGAGGAACTCAGCACGCCGCAAGGCC-GGGTTTCGACCACGTTCGTGCTTAGGATGCTGGCATAATGGCTTTAAGCGACCCGTCTTGAAACACGGACCAAGGAGTCTAACAT-GCCTGCGAGTGTTTGGGTGGAAAACCCGAGCGCGTAATGA-AAGTGAAAGTTGAGATCCCTGTCGTGGGGAGCATCGACGCCCGGACCAGAAC-TTTTGGGACGGATCCGCGGTAGAGCATGTATGTTGGGACCCGAAAGATGGTGAACTATGCCTGAATAGGGTGAAGCCAGAGGAAACTCTGGTGGAGGCTCGTAGCGATTCTGACGTGCAAATCGATCGTCAAATTTGGGTATAGGGGCG-AA-AGACTAATCGAACCATCTAGTAGCTGGTTCCTGCCGAAGTTTCCCTCAGGATAGCAGAAACTCATATCAGATTTATGTGGTAAAGCGAATGATTAGAGGCCTTGGGGTTGAAACAACCTTAACCTATTCTCAAACTTTAAATATGTAAGAACGAGCCGTTTCTTGATTGAACCGCTCGGCGATTGAGAGTTTCTAGTGGGCCATTTTTGGTAAGCAGAACTGGCGATGCGGGATGAACCGAACGCGAGGTTAAGGTGCCGGAATTCACGCTCATCAGACACCACAAAAGGTGTTAGTTCATCTAGACAGCAGGACGGTGGCCATGGAAGTCGGAATCCGCTAAGGAGTGTGTAACAACTCACCTGCCGAATGAACTAGCCCTGAAAATGGATGGCGCTTAAGCGTGATACCCATACCTCGCCGTCAGCGTTGAAGTGACGCGCTGACGAGTAGGCAGGCGTGGAGGTCAGGAAGAAGC-------------------------------GGCGTGTCACAGGTCCTTAACCGCTATACCTATGCATCCACCCTTTCACACTTGCGCCGTTGTAACACACCGCTCGGACGAGAGGGCAAAATTGCCAAGCCTCGCCAACTCCATAACACGCACTGGGGTATGGTCTGTCCTGCTGAGACGCCAGAAGGCCAGGCTTGTGGTCTCGTCAAGAACCTTGCCCTCATGTCGTGTATCTCCGTTGGCTCGTATTCTGCTCCTGTCATCGAATTCTTGGAAGAATGGGGTCTAGAATCCCTGGAGGAGAACGCACATTCAACAACGCCGTGTACAAAGGTCTTTGTCAATGGCGTCTGGATGGGTGTGCATCGTGACCCTGCCAATCTGGTGAAGACTATTAAAAAGCTAAGACGGAAGGACGACATTAGTCCTGAAGTCTCAGTTGTTCGTGATATTCGGGAGAAGGAACTCAGGATCTATACTGATGCTGGCCGTGTCTGTCGGCCGCTATTCATTGTTGAAAACCAGCAGCTCCTTCTCCAAAAGAAACACATTAGGTGGTTGAATAGCGGTTACAATGATGAAGGGGATGAGTATAAATGGGAGCAGCTGATCAAGGGGGGTGTCATAGAGTTGCTTGATGCTGAAGAAGAGGAGACTGTCATGATTTCGATGACGCCGGAGGACCTAGAAAACTCTCGACTACAAGCTGCCGGTGTTGACCCCCGTGCCGATGACAACGATTTTGACCCTGCGGCGCGTCTTAAAGCCGGTACTCATGCTCACACTTGGACTCATTGTGAGATTCACCCAAGCATGATTCTCGGCATATGTGCTAGCATCATCCCCTTCCCTGACCATAATCAAGTAAGCTCGCCTT-TCTTG-------ACTCGTCCAAAC-ATTTTTTTACTCCGATTCT-----GAAAGTCTCCTCGTAATACCTACCAATCGGCCATGGGTAAAC-------------------------------------------------------------------------------------------------------------------------------------------------------------------------------------------------------------------------------------------------------------------TGGTTCTTGAGATAACGTAA-GGGACAAAAATGATA-GTACCTTACTATAAGTGTTGTCCAACATTACTGGTGCCAGAAGACTCGGTAACGCCAGAAACGCAAACGTTAGTCGTCTTAATCAGGCGTAAAGGGTAAGTAGGCTGCTTTAACAG--TTA-TTGGTT-AGAAAGCTCTTTAAATGTT--------------------------------------------------------------AATTTAAA-GTAATT-AATAATGAATTAAAGCTAGAATCAAATAGAGGATAAGACAAATAACGCTAAGAGTAAGGCTGATATCTTTAGATACTTTGCGGAATACTAAAGGTGAAAACTTTTATCTACTATTGATTGACGCTGAGGAACGAAGGTGAGAATAGAAAACAGGATTAGAGACCCAGGTATCTCTCACTGTCAACGATGAATGGTGGTTGTTAGTTTAG------------------------------------------------------------------CAAAATAAACTAGTAACGATGTTAACGCGATAACCATTCCGCCTTGCGAGTAC--------------------------------------------------------------------------------------------------------------------------------------------------------------------------------------------------------------------------------------------------------------------------------------------------------------------------------------------------------------------------------------------------------------------------------------------
>S_PX423621
---------------------------------------------------------------------------------------------------------TCC--TCG-GAGCA-TGTGCACGCCT----CCATCTT--TATC---CAT-CCACCTGTGCACTCTTTGTAGTC-TTGGGGGT----TG-AGAGCAG-CTG---------------------------------------------------------CGC-CTTGTG-----AGAAC-A--TGGCTCT----------------GGC-TTG-TG----AT-----CT-TCTCTTCGACTATGT----TTTTCATACACTTGT-ATAGCATAA-TGC-AGAATGTAA--TCA----TGGG--CCTCTG-TGCC--TATAAGA-A-CAAATACAACTTTCAGCAACGGATCTCTTGGCTCTCGCATCGATGAAGAACGCAGCGAAATGCGATAA-TAATGTGAATTGCAGAATTCAGTGAATCATCG-ATCTTTGAACGCACCTTGCGCTCCTTGGTATTCCGAGGAGCATGCCTGTTTGAGTGTCATTTAATT-CTCAATCA-CACCTGCTT-------TGTAGT-TT-GGT-----TGT-GACTTGG-ATGTGGGGGT----ATTCCTGCAGG-CCTTCCAT----GTGAGGTCAGCTCCCCTAAAATGCATTAGCGGAACCGTTTGCGG-T---CAG-TCACC-GGTGTGAT-AATTATC-TACGCC-CACGAC---AG--GCTGCTCTCTGT-CTGTTCAGC-TTCTAAC--------TGTC-TCAA---------AA------AACAAT-TT-TTGAAT-C-TTTGACCTCAAATCAGGTAGGACTACCCGCTGAACTTAAGCATATCAAAGCGGGTTGG-------TC---------------------------------------------TTACGGCTTTAAC-----------------------------------GGAA----------------------------------------------------------------------------------------------------------------------------------------------------------------------------------------------------------------------------------------------------------------------------------------------------------------------------------------------------------------------------------------------------------------------------------------------------------------------------------------------------------------------CTAAATATTGGCGAGAGACCGATAGCGAACAAGTACCGTGAGGGAAAGATGAAAAGAACTTTGGAAAGAGAGTTAAACAGTACGTGAAATTGCTGAAAGGGAAACGCTTGAAGTCAGTCGCGTTGGCCGGGGATCAGCCTCGC--ATT--TGCGTGGTGTACTTTCCGG-TTGACGGGTCAGCATCAATTTTGA--CCGCTGGAAAAAGGCTTAGGGAATGTGGCAGCTTCGGCTGTGTTATAGCCC--TTTGTCACATA-CAGCGGTTGGGATTGAGGAACTCAGCACGCCGCAAGGCC-GGGTTTCGACCACGTTCGTGCTTAGGATGCTGGCATAATGGCTTTAAGCGACCCGTCTTGAAACACGGACCAAGGAGTCTAACAT-GCCTGCGAGTGTTTGGGTGGAAAACCCGAGCGCGCAATGA-AAGTGAAAGTTGAGATCCCTGTCGTGGGGAGCATCGACGCCCGGACCAGAAC-TTTTGGGACGGATCCGCGGTAGAGCATGTATGTTGGGACCCGAAAGATGGTGAACTATGCCTGAATAGGGTGAAGCCAGAGGAAACTCTGGTGGAGGCTCGTAGCGATTCTGACGTGCAAATCGATCGTCAAATTTGGGTATAGGGGCG-AA-AGACTAATCGAACCATCTAGTAGCTGGTTCCTGCCGAAGTTTCCCTCAGGATAGCAGAAACTCATATCAGATTTATGTGGTAAAGCGAATGATTAGAGGCCTTGGGGTTGAAACAACCTTAACCTATTCTCAAACTTTAAATATGTAAGAACGAGCCGTTTCTTGATTGAACCGCTCGGCGATTGAGAGTTTCTAGTGGGCCATTTTTGGTAAGCAGAACTGGCGATGCGGGATGAACCGAACGCGAGGTTAAGGTGCCGGAATTCACGCTCATCAGACACCACAAAAGGTGTTAGTTCATCTAGACAGCAGGACGGTGGCCATGGAAGTCGGAATCCGCTAAGGAGTGTGTAACAACTCACCTGCCGAATGAACTAGCCCTGAAAATGGATGGCGCTTAAGCGTGATACCCATACCTCGCCGTCAGCGTTGAAGTGACGCGCTGACGAGTAGGCAGGCGTGGAGGTCAGTGAAGAAGCCT-----------------------------------------------------------ATGCATCCACCCTTTCACACTTGCGCCGTTGTAACACACCGCTCGGACGAGAGGGCAAAATTGCCAAGCCTCGCCAACTCCATAACACGCACTGGGGTATGGTCTGTCCTGCTGAGACGCCAGAAGGCCAGGCTTGTGGTCTCGTCAAGAACCTTGCCCTCATGTCGTGTATCTCCGTTGGCTCGTATTCTGCTCCTGTCATCGAATTCTTGGAAGAATGGGGACTAGAATCCCTGGAGGAGAACGCACATTCAACAACGCCGTGTACAAAGGTCTTTGTCAATGGCGTCTGGATGGGTGTGCATCGTGACCCTGCCAATCTGGTGAAGACTATTAAAAAGGTAAGACGGAAGGACGACATTAGTCCTGAAGTCTCAGTTGTTCGTGATATTCGGGAGAAGGAACTCTGGATCTATACTGATGCTGGCCGTGTCTGTCGGCCGCTATTCATTGTTGAAAACCAGCAGCTCCTTCTCCAAAACAAACACATTAGGTGGTTGAATAGCGGTTACAATGATGAAGGGGATGAGTATAAATGGGAGCAGCTGATCAAGGGGGGTGTCATAGAGTTGCTTGATGCTGAAGAAGAGGAGACTGTCATGATTTCGATGACGCCGGAGGACCTAGAAAACTCTCGACTACAAGCTGCCGGTGTTGACCCCCGTGCCGATGACAACGATTTTGACCCTGCGGCGCGTCTTAAAGCCGGTACTCATGCTCACACTTGGACTCATTGTGAGATTCACCCAAGCATGATTCTCGGCATATGTGCTAGCATCATCCCCTTCCCTGACCATAAACAAGTAAGCTCGCCTT-TCTTG-------ACTCGTCCAAAG-ATTTTTTTACTCCGATTCT-----GAAAGTCTCCTCGTAATACCTACCAATCGG-----------------------------------------------------------------------------------------------------------------------------------------------------------------------------------------------------------------------------------------------------------------------TTATCGATTGGTTCTTGAGATAACGTAA-GGGACAAAAATGATA-GTACCTTACTATAAGTGTTGTCCAACATTACTGGTGCCAGAAGACTCGGTAACGCCAGAAACGCAAACGTTAGTCGTCTTAATCAGGCGTAAAGGGTAAGTAGGCTGCTTTAACAG--TTA-TTGGTT-AGAAAGCTCTTTAAATGTT--------------------------------------------------------------AATTTAAA-GTAATT-AATAATGAATTAAAGCTAGAATCAAATAGAGGATAAGACAAATAACGCTAAGAGTAAGGCTGATATCTTTAGATACTTTGCGGAATACTAAAGGTGAAAACTTTTATCTACTATTGATTGACGCTGAGGAACGAAGGTGAGAATAGAAAACAGGATTAGAGACCCAGGTATCTCTCACTGTCAACGATGAATGGTGGTTGTTAGTTTA--------------------------------------------------------------------GCAATAAAC---------------------------------------------------------------------------------------------------------------------------------------------------------------------------------------------------------------------------------------------------------------------------------------------------------------------------------------------------------------------------------------------------------------------------------------------------------------------------------------
