# Supplementary material for: Studies in Lepiota (Agaricales, Verrucosporaceae): supporting the merger of Chamaemyces into Lepiota and proposing two new species
Source: MycoKeys. 2026 May 28;133:103–25. doi: 10.3897/mycokeys.133.186351 (PMC13237568; doi:10.3897/mycokeys.133.186351)
Supplement: Supplementary material 3 — Treefile [file mycokeys-133-103-s003.treefile]

((((((((((1002:0.0372723651,1006:0.0145681687)93.1/100:0.0168301968,(1000:0.0178444080,994:0.0071962496)98.8/100:0.0174819341)99.7/100:0.0396791062,((1026:0.0317869570,(1051:0.0170412644,1052:0.0000010003)92/100:0.0170299419)99.3/100:0.0270737088,(1043:0.0088598368,1045:0.0109701397)96.2/100:0.0166961170)100/100:0.1255966243)95.2/100:0.0155308532,(((((((728:0.0311031454,(725:0.0134271293,951:0.0126232129)98/100:0.0290224997)0/26:0.0000027464,((729:0.0179330898,730:0.0301655981)94.1/99:0.0108024265,((857:0.0121075230,(726:0.0000021082,932:0.0540433929)82.4/74:0.0063285018)93.1/73:0.0046440987,((846:0.0056285613,854:0.0380284358)99.5/100:0.0272183330,920:0.0103773821)91.9/97:0.0079517670)74.4/46:0.0007485426)59.1/47:0.0063376806)76/75:0.0043192783,818:0.0309847376)83.5/69:0.0080220800,((((732:0.0497445188,727:0.1554896178)72.4/95:0.0148907902,954:0.0407088945)93.4/96:0.0206969940,(871:0.0462966379,(((980:0.0025222523,979:0.0467163997)65.2/98:0.0008440122,982:0.0087699714)90.5/93:0.0039742123,981:0.0017861029)100/100:0.0410450817)93.3/92:0.0090697569)88.9/53:0.0048936999,((((811:0.0196532218,807:0.0054315744)99.9/100:0.0979891961,((969:0.0525354952,970:0.0064300676)77.8/99:0.0068538245,(975:0.0011436274,974:0.0000021776)97/100:0.0141327702)100/100:0.0714386005)75.9/96:0.0093303319,924:0.0613458519)94.9/80:0.0099575228,(947:0.1038507365,961:0.0334102379)72.5/30:0.0047342374)67.4/17:0.0014294950)90/47:0.0068400249)40.7/42:0.0104715512,(((739:0.0106440458,740:0.0030164054)96.4/100:0.0226733116,(938:0.0000020565,941:0.0011515323)92.9/100:0.0060074923)98.2/100:0.0198716238,((844:0.0809502849,955:0.0664362550)35.3/97:0.0155287137,856:0.0723241505)95.5/99:0.0272710170)64.6/74:0.0027151791)100/88:0.0505929344,(((840:0.0000026061,841:0.0000010003)100/100:0.0826754989,((834:0.0016808714,(863:0.0000010003,933:0.0017109545)84/100:0.0043737725)94/97:0.0091528597,966:0.0506970213)68.9/87:0.0033805412)0/53:0.0005562666,823:0.0121750047)97.1/98:0.0257847167)99.3/100:0.0302684273,((843:0.0000010003,953:0.0000010003)99.9/100:0.0624022553,(847:0.0092108770,848:0.0000010003)99.8/100:0.0683270246)100/100:0.0799613910)91.5/98:0.0145576732)98.2/100:0.0241736395,(((1012:0.1128946385,1021:0.0739477728)50.4/95:0.0137796454,(1014:0.0118510119,1015:0.0062433188)100/100:0.1018585730)95.3/100:0.0371604249,((1018:0.0000010003,1020:0.0000010003)100/100:0.1056633482,1658:0.1402472915)32.4/91:0.0456202837)31.7/83:0.0273248532)99.1/100:0.0336597914,((1665:0.0000027303,1666:0.0000022474)100/100:0.0938028104,1674:0.1347631799)98.8/100:0.0452947218)88.5/96:0.0099983006,(1055:0.0898534270,1067:0.2001174517)99.1/100:0.0617373424)94.1/98:0.0209584618,(1670:0.0127449774,1672:0.0020346303)100/100:0.1212584298)88.9/99:0.0149614427,(((((1348:0.0486543700,1402:0.0312386133)95.9/100:0.0205765761,1433:0.1181144073)98.9/100:0.0300068166,(((1516:0.0838028414,1485:0.1102892888)96.1/100:0.0287774602,1450:0.0209561018)95.7/100:0.0115034784,(1498:0.0397871563,1514:0.0339965061)97.8/100:0.0348626552)99.4/100:0.0219270759)18.1/81:0.0119516170,((1354:0.0000029304,1417:0.0047541067)100/100:0.0474989562,1382:0.0009945379)100/100:0.0567357523)93.1/70:0.0080062554,((((1437:0.0531351330,(((L154:0.0000025167,AN:0.0101430532)99.2/100:0.0076232408,LX056:0.0027547427)99.1/100:0.0254204785,1420:0.0807058754)91.4/98:0.0148266491)100/100:0.0450975985,1440:0.0842626695)72.9/62:0.0047949583,((((1351:0.1241391869,((((1406:0.0098405708,1407:0.0043956137)100/100:0.0263894131,1443:0.0583932504)82.3/100:0.0051641232,1488:0.1062233324)74.4/97:0.0034181896,1422:0.1714942867)82.7/99:0.0061994485)80.3/99:0.0079644110,1431:0.1462743864)92.4/99:0.0114817413,1418:0.0548625467)73.7/96:0.0065572653,1426:0.1431993618)86.2/91:0.0064878500)74.8/64:0.0034239109,1441:0.1148072106)65/62:0.0035866066)99.2/99:0.0190490495)100/100:0.0532381026,1572:0.0620720734,1585:0.0630007871);
