# Supplementary material for: Studies in Lepiota (Agaricales, Verrucosporaceae): supporting the merger of Chamaemyces into Lepiota and proposing two new species
Source: MycoKeys. 2026 May 28;133:103–25. doi: 10.3897/mycokeys.133.186351 (PMC13237568; doi:10.3897/mycokeys.133.186351)
Supplement: Supplementary material 4 — Annotation for treefile [file mycokeys-133-103-s004.txt]

S_MN810115	Lepiota alba_HKAS 90371
S_OP954870	Lepiota albofloccosa_HBJU/M/1 (MAA-01) (HT)
S_JN203141	Lepiota amplicystidiata_HMAS53632 (PT)
S_MK651620	Lepiota aspericeps_HKAS46051
S_MK651634	Lepiota ochraceosquamea_HKAS45559 (HT)
S_MH979461	Lepiota umbrosa_S.D. Russell HRL2084
S_EU681776	Lepiota attenuata_HKAS50110 (HT)
S_MK651621	Lepiota clypeolaria_HKAS46074
S_MK651622	Lepiota clypeolaria_HKAS52854
S_FJ998407	Lepiota clypeolarioides_MCVE:16904 *
S_EU416306	Lepiota cortinarius_HKAS 46095
S_OL630458	Lepiota cremea_OKA-TR11019 (HT) *
S_NR_158471	Lepiota elseae_AH40487 (HT) *
S_PP594552	Lepiota erminea_SeSa98
S_MK651626	Lepiota rufobrunnea_HKAS52674
S_PP331855	Lepiota rufobrunnea_MAA23-06 (HT) *
S_HQ718462	Lepiota eurysperma_MFU0900035 (HT) *
S_PP622390	Lepiota faiae-bravae_BCN-IC11111501 (HT) *
S_HQ020412	Lepiota geocarpa_UTC00143916
S_NR_120304	Lepiota geogenia_MEL:2358502 (HT)
S_HQ020411	Lepiota geophana_UTC00253060 (HT)
S_KT315646	Lepiota iberica_JMV800332 (HT) *
S_GU199360	Lepiota kuehneriana_HKAS45723
S_PP594541	Lepiota magnispora_SeSa68
S_MN810131	Lepiota mengei_UTC00253524 (PT)
S_MK651632	Lepiota metulispora_HMGID25584
S_JN203140	Lepiota nigrosquamosa_HKAS 33874 (HT) *
S_KT315648	Lepiota ochraceodisca_PAM02111802 *
S_PP594550	Lepiota oreadiformis_SeSa96
S_OQ954776	Lepiota pakistanensis_LAH37846 (HT)
S_NR_158462	Lepiota pallidiochracea_HKAS 45579 (HT)
S_HQ718461	Lepiota pongduadensis_MFU090184 (PT) *
S_NR_184876	Lepiota squamulodiffracta_CA21 (HT) *
S_KT315647	Lepiota smurfiorum_JMV-8000331 (HT) *
S_NR_119448	Lepiota spheniscispora_E.C. Vellinga 2256 (HT)
S_KT315650	Lepiota sublaevigata_PAM02081205 *
S_EU681780	Lepiota thrombophora_HKAS41003
S_MK651649	Lepiota brunneophora_RITF541 (PT)
S_PP594583	Lepiota woehnertii_SeSa256 (HT)
S_MK651642	Lepiota pallidovelata_HMJAU1310 (PT)
S_MK651643	Lepiota pallidovelata_HMJAU3547 (HT)
S_MK651644	Lepiota pallidovelata_HMJAU3533 (PT)
S_MK651645	Lepiota pallidovelata_HKAS52312 (PT)
S_PP594551	Lepiota ignivolvata_SeSa97
S_HM222939	Lepiota maculans_JMB080509_18
S_EU416290	Lepiota subgracilis_HKAS 5802
S_JX014271	Lepiota viridigleba_Trappe 9493 (HT) *
S_PP594535	Lepiota felina_SeSa57
S_PP594523	Lepiota felina_SeSa7
S_EU416304	Lepiota pseudolilacea_HKAS8288
S_MK651609	Lepiota brunneolilacea_RITF617
S_AY176366	Lepiota echinella_4-X-1998, H.A. Huijser s.n. (herb. Huijser)
S_AY176370	Lepiota forquignonii_E.C. Vellinga 2284 (L)
S_JN224824	Lepiota thailandica_MFLU 090120 (HT) *
S_AY176405	Lepiota xanthophylla_E.C. Vellinga 2240 (L)
S_FJ998392	Lepiota lepida_MCVE:727 *
S_FJ998402	Lepiota speciosa _MCVE:9565 *
S_KP177192	Lepiota angusticystidiata_HKAS 50064 (HT)
S_KP177194	Lepiota angusticystidiata_RITF569 (PT)
S_OL653134	Lepiota kammala_TLE1079
S_OM987446	Lepiota sindhudeltana_LAH37025 (HT)
S_PQ152714	Lepiota efibulis _K(M)188857 (HT) *
S_OR610708	Lepiota keralensis_ZGCJN19 (HT)
S_PQ152691	Lepiota babruka _K(M)155991 (HT)
S_KU563148	Lepiota bengalensis_Iqbal 825 (HT)
S_NR_184481	Lepiota brunneogranulosa_LAH:36803 (HT)
S_MT020094	Lepiota chiangraiensis_MFLU 20–0197 (HT)
S_PP594612	Lepiota lilacea_SeSa367
S_AY176477	Lepiota pyrochroa_E.C. Vellinga 2006 (L) *
S_PV587857	Lepiota sp._iNaturalist # 206190502
S_NR_198382	Lepiota aurantiopilea_LAH37661 (HT)
S_PP594554	Lepiota ochraceofulva_SeSa100
S_PP594630	Lepiota beninensis_FC-21-201 (HT)
S_PP594588	Lepiota lilaceostriata_SeSa280 (HT)
S_FJ998396	Lepiota parvannulata_MCVE:2297 *
S_AY176382	Lepiota nigrescentipes_G. Riousset 93051001
S_PP594524	Lepiota fuscovinacea_SeSa8
S_AY176475	Lepiota luteophylla_H.V. Smith 284 (MICH) *
S_MK651599	Lepiota neophana_RITF2402
S_PP594616	Lepiota psalion_FC20103101
S_MG581687	Lepiota psalion_WU 5152 (HT)
S_NR_182944	Lepiota sayanensis_LE 312933 (HT)
S_NR_166796	Lepiota sanguineofracta_TO-HG2916 (HT)
S_GQ203817	Lepiota thiersii_E.C. Vellinga 2589 (UC) *
S_PP594605	Lepiota albogranulosa_SeSa342
S_NR_198421	Lepiota bahawalnagarensis_LAH37787 (HT)
S_AF391063	Lepiota castaneidisca_E.C. Vellinga 2411 (UC)
S_NR_173802	Lepiota cholistanensis_LAH 35831 (HT)
S_KC900377	Lepiota coloratipes_SAV F-3213 (HT) *
S_JN224822	Lepiota condylospora_MFLU 090048 (HT) *
S_EU081952	Lepiota cristatanea_HKAS50021 (HT)
S_AY176363	Lepiota cristatoides_5-IX-1996, H.A. Huijser s.n. (herb. Huijser)
S_AF391031	Lepiota cystophoroides_E.C. Vellinga 2142 (L)
S_AF391028	Lepiota hymenoderma_E.C. Vellinga 2017 (L)
S_GQ203810	Lepiota phaeoderma_E.C. Vellinga 3000 (UC)
S_NR_173167	Lepiota recondita_TR gmb 01482 (HT)
S_NR_119449	Lepiota scaberula_E.C. Vellinga 2595 (HT) *
S_PP594619	Lepiota apatelia_BH20210810
S_PP594542	Lepiota cristata_SeSa70
S_OP724226	Lepiota atrobrunneodisca_HSA 115 (HT)
S_PP763181	Lepiota fracida_KM187331
S_PV607755	Lepiota fracida_ZRL20232064
S_PV607756	Lepiota fracida_ZRL20232096
S_NR_198415	Lepiota baiyunensis_B22052705 (HT)
S_ON935795	Lepiota brunneodisca_GUBH 20381 (HT) *
S_OL527694	Lepiota brunneoincarnata_SeSa54
S_PP594611	Lepiota elaiophylla_SeSa363
S_PP594618	Lepiota farinolens_PR20210907
S_OM522689	Lepiota helveola _PUL:00030876 *
S_NR_155308	Lepiota himalayensis_LAH 230810 (HT) *
S_KT182475	Lepiota lahorensis_T18 (HT) *
S_PP594628	Lepiota spiculata_RC-MART-10-072
S_MT020093	Lepiota pleurocystidiata_MFLU 20–0196 (HT)
S_NR_173815	Lepiota punaensis_HAW-F-00256 (HT)
S_MK651616	Lepiota revelata_HKAS50111
S_PP594544	Lepiota rubella_SeSa87
S_MK412583	Lepiota rubrobrunnea_JKS118
S_NR_184875	Lepiota sosuensis_CA3 (HT) *
S_LC683197	Lepiota inconspicua_SAPA:1097
S_PX423621	Lepiota stillispora_LX056 (HT)
S_PX105037	Lepiota stillispora_HKAS50113 (PT)
S_PP594533	Lepiota subincarnata_SeSa49
S_MK411234	Lepiota subvenenata (nom. inval.)_170927-68 (HT) *
S_HE974764	Lepiota vellingana_MCR09 (HT) *
S_NR_160618	Lepiota venenata_HKAS101874 (HT) *
S_NR_169900	Lepiota brunneosquamulosa_HKAS 50142 (HT)
S_PP594606	Lepiota minutisterigmata_SeSa343 (HT)
S_PP594593	Lepiota pseudovenenosa_SeSa302 (HT)
S_OR464184	Lepiota brunneoaurantia_UEH-F0006 (HT) *
S_NR_198496	Lepiota brunneopileata_LAH37842 (HT)
S_PP594529	Lepiota castanea_SeSa39
S_AY176359	Lepiota cingulum_20-IX-1995, M. Enderle (L)
S_KX711969	Lepiota citrophylla_HNL502963
S_MT571655	Lepiota exocarpi_PERTH:08944946 *
S_PP594624	Lepiota grangei_KaiR1768
S_PP594547	Lepiota griseovirens_SeSa90
S_KM214811	Lepiota mandarina_HKAS 50028 (HT)
S_PP594614	Lepiota pilodes_SeSa379
S_HQ647296	Lepiota poliochloodes_E.C. Vellinga ecv3877 *
S_FJ998398	Lepiota pseudofelina_MCVE:3553 *
S_AY176489	Lepiota subalba_E.C. Vellinga 2242 (L) *
S_KM214812	Lepiota subcastanea_HKAS 45633 (HT)
S_KR022007	Lepiota subgranulosa_ANGE253 *
S_PP594536	Lepiota tomentella_SeSa58
S_HQ647294	Lepiota alopochroa_MFLU 090178 *
S_AY176472	Lepiota ignicolor_17-X-1999, H.A. Huijser (herb. Huijser) *
S_PP594563	Lepiota aurantiicolor_SeSa176 (HT)
S_PP594574	Lepiota brunneoolivacea_SeSa214 (HT)
S_PP594596	Lepiota flavonigrescens_SeSa305 (HT)
S_PP594568	Lepiota flavostipitata_SeSa182 (PT)
S_PP594565	Lepiota longisterigmata_SeSa179 (HT)
S_PP594573	Lepiota tyrianthina_SeSa213 (HT)
S_AY176461	Lepiota andegavensis_Roux 2121 *
S_HQ647293	Lepiota aureofulvella_MFLU 090183 (HT) *
S_OL527685	Lepiota boudieri_SeSa13
S_NR_119624	Lepiota rhodophylla_E.C. Vellinga 3026 (HT)
S_MN906140	Lepiota asperula_iNaturalist # 8607856 *
S_PQ152693	Lepiota badiopurpurea_EMB15952005 (HT) *
S_MW251841	Lepiota cylindrocystidia_MFLU 12-2035 (HT)
S_PQ152699	Lepiota carinii _EMB13282005 (Epitype)
S_PQ152700	Lepiota carinii _HB291004
S_PQ152702	Lepiota echinacea_HB290998
S_NR_173325	Lepiota haroonabadensis_LAH36801 (HT) *
S_PP594543	Lepiota jacobi _SeSa76
S_MN810157	Lepiota omninoflava _HKAS 106734 (HT)
S_MW251839	Lepiota maerimensis_MFLU 12-2036 (HT)
S_PQ152710	Lepiota pseudoasperula_C-F-13685 (HT) *
S_PP594560	Lepiota echinobispora_SeSa115 (HT)
S_MW251842	Lepiota flavocarpa_MFLU 10-0581 (HT) *
S_PP594590	Lepiota minutoflava_SeSa283 (PT)
S_PQ152713	Lepiota boertmannii_C-F-13679 (HT) *
S_AY176483	Lepiota sp._E.C. Vellinga 2609 (UCB)
S_PP594540	Echinoderma asperum_SeSa62
S_PQ152688	Echinoderma asperum _TL20041019
S_PQ152686	Echinoderma asperum _KaiR170
S_PP594623	Echinoderma perplexum_KaiR1713 (Epitype)
